# Supplementary material for: Trichoderma polysporum selectively inhibits white-nose syndrome fungal pathogen Pseudogymnoascus destructans amidst soil microbes
Source: Microbiome. 2018 Aug 8;6:139. doi: 10.1186/s40168-018-0512-6 (PMC6083572; doi:10.1186/s40168-018-0512-6)
Supplement: Supplementary file 5 — Comparison of alpha-diversity among Tp treatments and locations using a non-parametric t-test. (XLSX 55 kb) [file 40168_2018_512_MOESM5_ESM.xlsx]

## Sheet: Sheet1
Additional file 1. Comparison of alpha-diversity among treatments and locations using a non-parametric t-test. AC, Aelolus Cave; BHM, Barton Hill Mine ; Tp A, Trichoderma polysporum treatment A (105 conidia/g soil); Tp B, Trichoderma polysporum treatment B (106 conidia/g soil) .
Group1	Group1 mean	Group1 std	Group2	Group2 mean	Group2 std	t stat	p-value
Fungi
AC control	2003.07	63.2538	BHM control	1110.49	18.1066	13.5663	1
AC control	2003.07	63.2538	AC Tp A	1990.33	65.4904	0.139956	1
AC Tp B	1911.41	61.7657	AC Tp A	1990.33	65.4904	-0.876622	1
BHM control	1110.49	18.1066	BHM Tp A	1239.72	36.1904	-3.19358	1
AC control	2003.07	63.2538	AC Tp B	1911.41	61.7657	1.03676	1
BHM control	1110.49	18.1066	AC Tp B	1911.41	61.7657	-12.4435	1
AC Tp A	1990.33	65.4904	BHM Tp A	1239.72	36.1904	10.0315	1
BHM control	1110.49	18.1066	AC Tp A	1990.33	65.4904	-12.9488	1
AC Tp B	1911.41	61.7657	BHM Tp A	1239.72	36.1904	9.38278	1
AC control	2003.07	63.2538	BHM Tp A	1239.72	36.1904	10.4747	1
Bacteria
AC control	16961.8	112.892	BHM control	5958.36	261.855	38.5877	1
AC control	16961.8	112.892	AC Tp A	16963.9	23.3478	-0.0180705	1
AC Tp B	16696.7	168.684	AC Tp A	16963.9	23.3478	-1.56896	0.487143
BHM control	5958.36	261.855	BHM Tp A	7058.03	185.65	-3.42588	0.656
AC control	16961.8	112.892	AC Tp B	16696.7	168.684	1.30607	0.763333
BHM control	5958.36	261.855	AC Tp B	16696.7	168.684	-34.4747	1
AC Tp A	16963.9	23.3478	BHM Tp A	7058.03	185.65	52.9406	0.44375
BHM control	5958.36	261.855	AC Tp A	16963.9	23.3478	-41.863	0.551667
AC Tp B	16696.7	168.684	BHM Tp A	7058.03	185.65	38.4257	0.81
AC control	16961.8	112.892	BHM Tp A	7058.03	185.65	45.5807	1
