# Supplementary material for: Trichoderma polysporum selectively inhibits white-nose syndrome fungal pathogen Pseudogymnoascus destructans amidst soil microbes
Source: Microbiome. 2018 Aug 8;6:139. doi: 10.1186/s40168-018-0512-6 (PMC6083572; doi:10.1186/s40168-018-0512-6)
Supplement: Supplementary file 6 — DESeq2 analysis of changes in the abundance of fungal phyla in soil from bat hibernacula with or without Tp treatment. (XLSX 55 kb) [file 40168_2018_512_MOESM6_ESM.xlsx]

## Sheet: ACphlyum_TpA_DESeq2_results
Additional file 2. DESeq2 results for changes in abundance at the phylum level for soil fungi subjected to Trichoderma polysporum treatment in comparison to untreated, control soil. AC, Aeolus Cave; BHM, Barton Hill Mine; Tp A, Trichoderma polysporum treatment A (105 conidia/g soil); Tp B, T. polysporum treatment B (106 conidia/g soil)
	baseMean	log2FoldChange	lfcSE	stat	pvalue	padj
AC Tp A vs. Control
k__Fungi;p__Ascomycota	105921	0.104907	0.182478	0.574899	0.565359	0.86767
k__Fungi;p__Basidiomycota	22868.2	-0.158961	0.253185	-0.627846	0.530105	0.86767
k__Fungi;p__Mortierellomycota	13776.9	0.320496	0.398468	0.804322	0.421211	0.86767
k__Fungi;Other	9203.71	0.0344667	0.206859	0.166619	0.86767	0.86767
k__Fungi;p__Mucoromycota	237.054	-0.120595	0.285722	-0.422071	0.672973	0.86767
k__Fungi;p__Rozellomycota	43.8991	-0.335318	0.404698	-0.828565	0.40735	0.86767
k__Fungi;p__Chytridiomycota	6.85926	-0.0461837	0.227018	-0.203436	0.838794	0.86767
k__Fungi;p__Entomophthoromycota	4.42679	-0.201989	0.339227	-0.595437	0.551551	0.86767
AC Tp B vs. Control
k__Fungi;p__Ascomycota	105921	0.971351	0.182477	5.32314	1.01993e-07	8.15947e-07
k__Fungi;Other	9203.71	-0.638651	0.207098	-3.08381	0.00204366	0.00817465
k__Fungi;p__Rozellomycota	43.8991	-0.624572	0.403765	-1.54687	0.121895	0.325052
k__Fungi;p__Mucoromycota	237.054	-0.283631	0.288497	-0.983132	0.325542	0.651085
k__Fungi;p__Basidiomycota	22868.2	0.112832	0.253206	0.445614	0.655876	0.704725
k__Fungi;p__Mortierellomycota	13776.9	0.152175	0.398476	0.381893	0.702541	0.704725
k__Fungi;p__Chytridiomycota	6.85926	-0.114943	0.225974	-0.508655	0.610994	0.704725
k__Fungi;p__Entomophthoromycota	4.42679	-0.127069	0.33532	-0.37895	0.704725	0.704725
BHM TpA vs. Control
k__Fungi;p__Basidiomycota	44684	-0.59836	0.245328	-2.43902	0.0147272	0.088363
k__Fungi;p__Mucoromycota	6391.54	0.253632	0.220052	1.1526	0.249074	0.498147
k__Fungi;Other	477.437	0.389072	0.284793	1.36616	0.17189	0.498147
k__Fungi;p__Ascomycota	146088	0.0828333	0.27212	0.3044	0.760823	0.974474
k__Fungi;p__Mortierellomycota	14365.7	0.0103522	0.323526	0.031998	0.974474	0.974474
k__Fungi;p__Rozellomycota	6.71433	0.0181165	0.0899618	0.20138	0.840401	0.974474
