# Supplementary material for: Trichoderma polysporum selectively inhibits white-nose syndrome fungal pathogen Pseudogymnoascus destructans amidst soil microbes
Source: Microbiome. 2018 Aug 8;6:139. doi: 10.1186/s40168-018-0512-6 (PMC6083572; doi:10.1186/s40168-018-0512-6)
Supplement: Supplementary file 7 — DESeq2 analysis of changes in the abundance of fungal genera in soil from bat hibernacula with or without Tp treatment. (XLSX 97 kb) [file 40168_2018_512_MOESM7_ESM.xlsx]

## Sheet: AC_TpA_DESeq2_results
Additional file 3. DESeq2 results for changes in abundance at the genus level for soil fungi subjected to Trichoderma polysporum treatment in comparison to untreated, control soil. AC, Aeolus Cave; BHM, Barton Hill Mine; Tp A, Trichoderma polysporum treatment A (105 conidia/g soil); Tp B, T. polysporum treatment B (106 conidia/g soil).
	baseMean	log2FoldChange	lfcSE	stat	pvalue	padj
AC Tp A vs. Control
k__Fungi;p__Ascomycota;c__Sordariomycetes;o__Hypocreales;f__Hypocreaceae;g__Trichoderma	15628.7	4.89556	0.367682	13.3147	1.9e-40	8.05e-38
k__Fungi;p__Ascomycota;c__Saccharomycetes;o__Saccharomycetales;Other;Other	122.653	-2.82243	0.567968	-4.96934	6.72e-07	0.000142089
k__Fungi;p__Ascomycota;c__Sordariomycetes;o__Sordariales;f__Sordariaceae;g__Neurospora	12.0905	-4.96963	1.1913	-4.1716	3.02e-05	0.00426481
k__Fungi;p__Ascomycota;c__Leotiomycetes;o__Helotiales;f__Vibrisseaceae;g__Vibrissea	18.1521	4.23603	1.06989	3.95932	7.52e-05	0.00794846
k__Fungi;p__Ascomycota;c__Pezizomycetes;o__Pezizales;f__Pyronemataceae;g__Pseudaleuria	3195.71	1.65268	0.477038	3.46446	0.000531302	0.0449482
k__Fungi;p__Ascomycota;c__Leotiomycetes;o__unidentified;f__unidentified;g__unidentified	49.609	-2.49988	0.750461	-3.33113	0.000864942	0.0609784
k__Fungi;p__Ascomycota;c__Orbiliomycetes;o__Orbiliales;f__Orbiliaceae;g__Arthrobotrys	20.5206	-2.92012	1.0842	-2.69333	0.00707418	0.427483
k__Fungi;p__Mortierellomycota;c__Mortierellomycotina_cls_Incertae_sedis;o__Mortierellales;f__Mortierellaceae;g__Mortierella	8355.69	0.494673	0.497408	0.994501	0.319979	1
k__Fungi;p__Ascomycota;c__Leotiomycetes;o__Helotiales;Other;Other	6992.96	-0.0512179	0.337927	-0.151565	0.87953	1
k__Fungi;Other;Other;Other;Other;Other	5760.45	0.170596	0.336806	0.506511	0.612498	1
k__Fungi;p__Ascomycota;c__Leotiomycetes;o__Leotiomycetes_ord_Incertae_sedis;f__Myxotrichaceae;g__Pseudogymnoascus	5146.85	-0.188198	0.361498	-0.520607	0.602641	1
k__Fungi;p__Basidiomycota;Other;Other;Other;Other	3685.63	-0.0452327	0.361681	-0.125063	0.900474	1
k__Fungi;p__Basidiomycota;c__Agaricomycetes;o__Polyporales;f__Ganodermataceae;g__Ganoderma	3479.38	-0.125909	0.303525	-0.414821	0.678273	1
k__Fungi;p__Ascomycota;c__Sordariomycetes;o__Microascales;f__Microascaceae;g__unidentified	3209.53	1.42152	0.619809	2.29349	0.02182	1
k__Fungi;p__Ascomycota;c__Sordariomycetes;o__Microascales;f__Microascaceae;Other	3031.39	0.72261	0.411485	1.7561	0.079071	1
k__Fungi;p__Ascomycota;c__Sordariomycetes;o__Sordariales;f__Chaetomiaceae;g__Humicola	2451.96	-0.247399	0.368781	-0.670856	0.502312	1
k__Fungi;p__Basidiomycota;c__Tremellomycetes;o__Trichosporonales;f__Trichosporonaceae;g__Apiotrichum	2532.88	-0.0367557	0.322926	-0.113821	0.90938	1
k__Fungi;p__Ascomycota;c__Dothideomycetes;o__Pleosporales;f__Sporormiaceae;Other	1956	-0.0177935	0.310158	-0.0573692	0.954251	1
k__Fungi;p__Ascomycota;c__Sordariomycetes;o__Microascales;f__unidentified;g__unidentified	1876.1	0.0753079	0.341803	0.220325	0.825618	1
k__Fungi;p__Ascomycota;c__Leotiomycetes;o__Leotiomycetes_ord_Incertae_sedis;f__Leotiomycetes_fam_Incertae_sedis;g__Geomyces	1828.94	-0.0326404	0.341717	-0.0955187	0.923903	1
k__Fungi;p__Ascomycota;c__Sordariomycetes;o__Microascales;f__Microascaceae;g__Microascus	1635.26	0.248322	0.318053	0.780757	0.434945	1
k__Fungi;p__Ascomycota;c__Pezizomycetes;o__Pezizales;f__Pyronemataceae;Other	1526.49	0.43733	0.449379	0.973187	0.330461	1
k__Fungi;p__Ascomycota;c__Pezizomycotina_cls_Incertae_sedis;o__Pezizomycotina_ord_Incertae_sedis;f__Pezizomycotina_fam_Incertae_sedis;g__Gamsia	1495.06	-0.251437	0.333048	-0.754956	0.450275	1
k__Fungi;p__Ascomycota;c__Sordariomycetes;o__Microascales;f__Microascaceae;g__Wardomyces	1276.7	-0.0542925	0.342088	-0.158709	0.873898	1
k__Fungi;p__Basidiomycota;c__Agaricomycetes;Other;Other;Other	1242.96	0.0321232	0.327043	0.0982234	0.921755	1
k__Fungi;p__Ascomycota;c__Sordariomycetes;o__Sordariales;Other;Other	1659.64	0.375718	1.07364	0.349947	0.726378	1
k__Fungi;p__Ascomycota;c__Leotiomycetes;o__Helotiales;f__Helotiales_fam_Incertae_sedis;g__Tetracladium	1238.34	-0.136746	0.36178	-0.377981	0.705445	1
k__Fungi;p__Ascomycota;c__Leotiomycetes;o__Helotiales;f__Hyaloscyphaceae;g__Hyalopeziza	991.073	0.0366448	0.629536	0.0582092	0.953582	1
k__Fungi;p__Ascomycota;Other;Other;Other;Other	835.575	-0.561767	0.38642	-1.45377	0.146009	1
k__Fungi;p__Ascomycota;c__Sordariomycetes;o__Hypocreales;f__Nectriaceae;g__Fusicolla	852.618	-0.172948	0.361577	-0.478315	0.632426	1
k__Fungi;p__Ascomycota;c__Eurotiomycetes;o__Onygenales;f__Onygenaceae;g__Chrysosporium	788.237	0.102265	0.328965	0.310869	0.7559	1
k__Fungi;p__Ascomycota;c__Leotiomycetes;o__Thelebolales;f__Thelebolaceae;g__Thelebolus	765.223	-0.272597	0.420423	-0.648387	0.516735	1
k__Fungi;p__Ascomycota;c__Dothideomycetes;o__Pleosporales;f__Sporormiaceae;g__Preussia	745.877	0.20326	0.349615	0.581382	0.560983	1
k__Fungi;p__Ascomycota;c__Sordariomycetes;o__Hypocreales;f__Nectriaceae;Other	492.303	0.123936	0.339941	0.364582	0.715423	1
k__Fungi;p__Ascomycota;c__Leotiomycetes;o__Helotiales;f__Helotiales_fam_Incertae_sedis;g__Scytalidium	474.882	-0.222124	0.356682	-0.622751	0.533448	1
k__Fungi;p__Ascomycota;c__Leotiomycetes;o__Leotiomycetes_ord_Incertae_sedis;f__Myxotrichaceae;g__Oidiodendron	343.772	0.217902	0.749461	0.290746	0.771246	1
k__Fungi;p__Ascomycota;c__Sordariomycetes;o__Hypocreales;f__Bionectriaceae;Other	351.967	-0.287516	0.434293	-0.662032	0.507951	1
k__Fungi;p__Ascomycota;c__Sordariomycetes;o__Hypocreales;f__Nectriaceae;g__Nectria	331.034	-0.22385	0.372416	-0.601075	0.54779	1
k__Fungi;p__Basidiomycota;c__Agaricomycetes;o__Agaricales;f__Pluteaceae;g__Pluteus	319.08	-0.263269	0.366985	-0.717383	0.473138	1
k__Fungi;p__Ascomycota;c__Dothideomycetes;o__Dothideomycetes_ord_Incertae_sedis;f__Dothideomycetes_fam_Incertae_sedis;g__Monodictys	325.111	-0.899788	0.505217	-1.78099	0.0749138	1
k__Fungi;p__Basidiomycota;c__Agaricomycetes;o__Agaricales;f__Agaricaceae;g__Lycoperdon	303.767	-0.147646	0.37273	-0.396121	0.692016	1
k__Fungi;p__Ascomycota;c__Sordariomycetes;o__Sordariales;f__Lasiosphaeriaceae;g__Cercophora	298.555	-0.0769959	0.595513	-0.129293	0.897125	1
k__Fungi;p__Ascomycota;c__Eurotiomycetes;o__Onygenales;f__Onygenaceae;g__unidentified	285.89	0.586365	0.522485	1.12226	0.261751	1
k__Fungi;p__Basidiomycota;c__Agaricomycetes;o__Agaricales;f__Entolomataceae;g__Entoloma	283.772	-0.132127	0.400192	-0.330158	0.74128	1
k__Fungi;p__Ascomycota;c__Eurotiomycetes;o__Onygenales;f__Gymnoascaceae;g__Gymnoascus	248.553	0.143616	0.411847	0.348713	0.727305	1
k__Fungi;p__Ascomycota;c__Sordariomycetes;o__Sordariales;f__Chaetomiaceae;Other	218.982	0.116919	0.42085	0.277816	0.781154	1
k__Fungi;p__Ascomycota;c__Sordariomycetes;o__Sordariales;f__Lasiosphaeriaceae;g__Apodus	212.308	-0.643986	0.488564	-1.31812	0.187464	1
k__Fungi;p__Ascomycota;c__Eurotiomycetes;o__Onygenales;Other;Other	184.475	0.158579	0.425773	0.37245	0.709558	1
k__Fungi;p__Ascomycota;c__Leotiomycetes;o__Helotiales;f__Helotiales_fam_Incertae_sedis;g__Leptodontidium	150.488	-0.636286	0.446886	-1.42382	0.154498	1
k__Fungi;p__Basidiomycota;c__Agaricomycetes;o__Polyporales;f__Meruliaceae;g__Hypochnicium	114.142	-0.298089	0.491484	-0.606508	0.544177	1
k__Fungi;p__Basidiomycota;c__Agaricomycetes;o__Agaricales;Other;Other	150.701	-0.0309155	0.935991	-0.0330297	0.973651	1
k__Fungi;p__Basidiomycota;c__Tremellomycetes;o__Cystofilobasidiales;f__Cystofilobasidiaceae;g__Guehomyces	113.252	-0.728504	0.5155	-1.4132	0.157597	1
k__Fungi;p__Ascomycota;c__Leotiomycetes;o__Leotiomycetes_ord_Incertae_sedis;Other;Other	102.404	-0.201566	0.475515	-0.423891	0.671646	1
k__Fungi;p__Basidiomycota;c__Agaricomycetes;o__Hymenochaetales;f__Schizoporaceae;Other	107.909	0.563433	0.530568	1.06194	0.288261	1
k__Fungi;p__Basidiomycota;c__Agaricomycetes;o__Hymenochaetales;f__Schizoporaceae;g__Hyphodontia	133.613	0.168931	0.805632	0.209687	0.833912	1
k__Fungi;p__Ascomycota;c__Sordariomycetes;o__Sordariales;f__Chaetomiaceae;g__Trichocladium	98.9426	0.411761	0.535826	0.768462	0.442213	1
k__Fungi;p__Basidiomycota;c__Agaricomycetes;o__Trechisporales;f__Hydnodontaceae;g__Trechispora	85.2164	0.321714	0.481976	0.667491	0.504459	1
k__Fungi;p__Mucoromycota;c__Mucoromycetes;o__Mucorales;f__Mucoraceae;g__Mucor	81.2266	-0.0988837	0.519166	-0.190466	0.848944	1
k__Fungi;p__Ascomycota;c__Pezizomycetes;o__Pezizales;f__Sarcoscyphaceae;g__Sarcoscypha	77.0046	0.215578	0.521384	0.413473	0.67926	1
k__Fungi;p__Ascomycota;c__Eurotiomycetes;o__Eurotiales;f__Trichocomaceae;g__Penicillium	76.6266	-0.312797	0.519221	-0.602434	0.546885	1
k__Fungi;p__Basidiomycota;c__Tremellomycetes;o__Filobasidiales;f__Piskurozymaceae;g__Solicoccozyma	72.9605	-0.734538	0.727421	-1.00978	0.312599	1
k__Fungi;p__Ascomycota;c__Sordariomycetes;o__Coniochaetales;f__Coniochaetaceae;g__Coniochaeta	75.4417	0.264117	0.568575	0.464524	0.642272	1
k__Fungi;p__Ascomycota;c__Pezizomycotina_cls_Incertae_sedis;o__Pezizomycotina_ord_Incertae_sedis;f__Pezizomycotina_fam_Incertae_sedis;g__Volucrispora	71.5593	0.503673	0.5194	0.96972	0.332186	1
k__Fungi;p__Ascomycota;c__Sordariomycetes;o__Xylariales;f__Xylariaceae;g__Nemania	74.117	0.0863129	0.521653	0.16546	0.868582	1
k__Fungi;p__Basidiomycota;c__Agaricomycetes;o__Agaricales;f__Strophariaceae;g__Pholiota	70.8832	0.425603	0.656321	0.648469	0.516682	1
k__Fungi;p__Ascomycota;c__Sordariomycetes;o__Sordariales;f__Lasiosphaeriaceae;g__Schizothecium	73.3522	0.338226	0.649551	0.520708	0.60257	1
k__Fungi;p__Basidiomycota;c__Microbotryomycetes;o__Heterogastridiales;f__Heterogastridiaceae;g__Colacogloea	68.2835	0.023635	0.565673	0.041782	0.966672	1
k__Fungi;p__Ascomycota;c__Saccharomycetes;o__Saccharomycetales;f__Saccharomycetales_fam_Incertae_sedis;g__Candida	61.1332	-0.50179	0.572854	-0.875947	0.381059	1
k__Fungi;p__Basidiomycota;c__Agaricomycetes;o__Agaricales;f__Psathyrellaceae;g__Coprinellus	59.7971	-0.860566	0.603974	-1.42484	0.154203	1
k__Fungi;p__Basidiomycota;c__Agaricomycetes;o__Agaricales;f__Psathyrellaceae;g__Coprinopsis	60.1652	-0.181342	0.636039	-0.285112	0.775559	1
k__Fungi;p__Basidiomycota;c__Agaricomycetes;o__Agaricales;f__Agaricaceae;g__Melanophyllum	60.6037	0.696342	0.565733	1.23087	0.218373	1
k__Fungi;p__Basidiomycota;c__Agaricomycetes;o__Phallales;f__Phallaceae;g__Phallus	55.5155	0.625623	0.612589	1.02128	0.307123	1
k__Fungi;p__Basidiomycota;c__Agaricomycetes;o__Phallales;f__Phallaceae;g__Clathrus	58.6476	-0.894636	0.632935	-1.41347	0.157517	1
k__Fungi;p__Basidiomycota;c__Agaricomycetes;o__Agaricales;f__Agaricaceae;g__Coprinus	52.9097	-0.723552	0.577117	-1.25373	0.209939	1
k__Fungi;p__Ascomycota;c__Sordariomycetes;o__Hypocreales;Other;Other	47.6091	-0.486183	0.65141	-0.746356	0.455453	1
k__Fungi;p__Ascomycota;c__Sordariomycetes;Other;Other;Other	48.0265	0.20656	0.621596	0.332306	0.739658	1
k__Fungi;p__Basidiomycota;c__Microbotryomycetes;Other;Other;Other	44.8618	1.40075	0.657384	2.13079	0.0331061	1
k__Fungi;p__Ascomycota;c__Eurotiomycetes;o__Onygenales;f__Gymnoascaceae;g__Leucothecium	42.2207	0.217818	0.688971	0.31615	0.751889	1
k__Fungi;p__Basidiomycota;c__Agaricomycetes;o__Thelephorales;f__Thelephoraceae;g__Tomentella	39.7822	0.77054	0.643964	1.19656	0.231479	1
k__Fungi;p__Mucoromycota;c__Mucoromycetes;o__Mucorales;f__Mucoraceae;g__Helicostylum	33.9081	-1.37326	0.913846	-1.50273	0.132909	1
k__Fungi;p__Ascomycota;c__Leotiomycetes;o__Leotiomycetes_ord_Incertae_sedis;f__Pseudeurotiaceae;g__unidentified	32.541	-0.958221	0.684807	-1.39926	0.161736	1
k__Fungi;p__Ascomycota;c__Pezizomycetes;o__Pezizales;f__Pyronemataceae;g__Scutellinia	37.3196	-0.0171792	0.78223	-0.0219619	0.982478	1
k__Fungi;p__Basidiomycota;c__Agaricomycetes;o__Agaricales;f__Inocybaceae;g__Crepidotus	36.7141	-0.152786	0.637757	-0.239569	0.810665	1
k__Fungi;p__Ascomycota;c__Dothideomycetes;o__Pleosporales;f__Lindgomycetaceae;g__Lindgomyces	33.9416	-0.219873	0.707648	-0.31071	0.756021	1
k__Fungi;p__Basidiomycota;c__Agaricomycetes;o__Geastrales;f__Geastraceae;g__Geastrum	36.7376	0.27749	0.659542	0.420732	0.673951	1
k__Fungi;p__Ascomycota;c__Pezizomycetes;o__Pezizales;f__Pyronemataceae;g__Cheilymenia	31.6906	-1.21465	1.06778	-1.13755	0.25531	1
k__Fungi;p__Basidiomycota;c__Microbotryomycetes;o__Microbotryomycetes_ord_Incertae_sedis;f__Microbotryomycetes_fam_Incertae_sedis;g__Glaciozyma	34.5012	0.548182	0.665491	0.823726	0.410095	1
k__Fungi;p__Ascomycota;c__Leotiomycetes;Other;Other;Other	32.7694	-0.561714	0.686717	-0.81797	0.413374	1
k__Fungi;p__Ascomycota;c__Eurotiomycetes;o__Onygenales;f__Gymnoascaceae;Other	32.0618	0.69682	0.658315	1.05849	0.289832	1
k__Fungi;p__Ascomycota;c__Sordariomycetes;o__Sordariales;f__Cephalothecaceae;g__Phialemonium	31.179	-1.02672	0.71192	-1.44219	0.149249	1
k__Fungi;p__Ascomycota;c__Eurotiomycetes;o__Chaetothyriales;f__Herpotrichiellaceae;g__Exophiala	31.6126	0.783842	0.797597	0.982755	0.325728	1
k__Fungi;p__Ascomycota;c__Sordariomycetes;o__Sordariomycetidae_ord_Incertae_sedis;f__Sordariomycetidae_fam_Incertae_sedis;g__Cordana	30.2219	-0.447632	0.730384	-0.612872	0.539961	1
k__Fungi;p__Basidiomycota;c__Agaricomycetes;o__Thelephorales;f__Thelephoraceae;g__Odontia	31.4913	-0.725905	0.757564	-0.95821	0.337957	1
k__Fungi;p__Ascomycota;c__Leotiomycetes;o__Helotiales;f__Helotiales_fam_Incertae_sedis;Other	30.3896	0.137816	0.693798	0.19864	0.842545	1
k__Fungi;p__Ascomycota;c__Saccharomycetes;o__Saccharomycetales;f__Saccharomycetaceae;g__Kazachstania	27.8741	-0.266799	0.78423	-0.340205	0.733702	1
k__Fungi;p__Ascomycota;c__Dothideomycetes;o__Pleosporales;Other;Other	27.6977	-1.83569	0.855769	-2.14508	0.0319464	1
k__Fungi;p__Rozellomycota;c__unidentified;o__unidentified;f__unidentified;g__unidentified	26.2778	-0.627057	0.959888	-0.65326	0.513588	1
k__Fungi;p__Ascomycota;c__Leotiomycetes;o__Helotiales;f__Hyaloscyphaceae;g__Mycoarthris	28.8752	0.812758	0.954056	0.851897	0.394271	1
k__Fungi;p__Ascomycota;c__Pezizomycotina_cls_Incertae_sedis;o__Pezizomycotina_ord_Incertae_sedis;f__Pezizomycotina_fam_Incertae_sedis;g__Triscelophorus	29.8269	0.474556	0.926306	0.51231	0.608434	1
k__Fungi;p__Ascomycota;c__Sordariomycetes;o__Xylariales;f__Apiosporaceae;g__unidentified	26.0985	1.26751	1.039	1.21994	0.222487	1
k__Fungi;p__Ascomycota;c__Sordariomycetes;o__Hypocreales;f__Nectriaceae;g__unidentified	25.3386	0.220195	0.814169	0.270454	0.786811	1
k__Fungi;p__Ascomycota;c__Leotiomycetes;o__Leotiomycetes_ord_Incertae_sedis;f__Pseudeurotiaceae;g__Pseudeurotium	25.2772	-0.114545	0.829679	-0.138059	0.890193	1
k__Fungi;p__Ascomycota;c__Sordariomycetes;o__Xylariales;f__Xylariaceae;g__Xylaria	25.0948	-0.665505	0.784448	-0.848374	0.39623	1
k__Fungi;p__Basidiomycota;c__Agaricomycetes;o__Agaricales;f__Cortinariaceae;g__Cortinarius	28.5496	0.0880176	0.98233	0.0896008	0.928604	1
k__Fungi;p__Basidiomycota;c__Agaricomycetes;o__Agaricales;f__Cortinariaceae;g__Hemistropharia	24.8076	0.202095	0.767274	0.263394	0.792247	1
k__Fungi;p__Ascomycota;c__Pezizomycotina_cls_Incertae_sedis;o__Pezizomycotina_ord_Incertae_sedis;f__Pezizomycotina_fam_Incertae_sedis;g__Knufia	25.6493	-0.194836	0.829061	-0.235008	0.814202	1
k__Fungi;p__Ascomycota;c__Dothideomycetes;o__Pleosporales;f__Lophiostomataceae;g__Lophiotrema	24.2464	-0.256069	0.759436	-0.337183	0.735979	1
k__Fungi;p__Ascomycota;c__Sordariomycetes;o__Hypocreales;f__Hypocreales_fam_Incertae_sedis;g__Ilyonectria	23.6027	0.133679	0.819854	0.163052	0.870477	1
k__Fungi;p__Basidiomycota;c__Agaricomycetes;o__Agaricales;f__Strophariaceae;g__Hebeloma	24.5337	0.457244	0.748565	0.610828	0.541314	1
k__Fungi;p__Basidiomycota;c__Agaricomycetes;o__Agaricales;f__Psathyrellaceae;g__Psathyrella	24.4507	1.84695	0.856241	2.15705	0.0310018	1
k__Fungi;p__Basidiomycota;c__Microbotryomycetes;o__Leucosporidiales;f__unidentified;g__unidentified	26.9366	-0.124294	0.950554	-0.13076	0.895965	1
k__Fungi;p__Ascomycota;c__Pezizomycetes;o__Pezizales;f__Pyronemataceae;g__Kotlabaea	25.4656	2.75652	1.17623	2.34353	0.0191023	1
k__Fungi;p__Ascomycota;c__Sordariomycetes;o__Xylariales;f__Xylariaceae;g__Kretzschmaria	23.7066	-0.563567	0.753762	-0.747672	0.454658	1
k__Fungi;p__Basidiomycota;c__Agaricomycetes;o__Gomphales;f__Gomphaceae;g__Phaeoclavulina	22.3796	0.458564	0.74564	0.614993	0.538559	1
k__Fungi;p__Basidiomycota;c__Tremellomycetes;o__Filobasidiales;f__Filobasidiaceae;g__Goffeauzyma	20.3744	-0.646615	0.828409	-0.780551	0.435067	1
k__Fungi;p__Ascomycota;c__Eurotiomycetes;o__Onygenales;f__Onygenaceae;g__Auxarthron	21.507	-0.177792	0.788585	-0.225457	0.821623	1
k__Fungi;p__Ascomycota;c__Pezizomycotina_cls_Incertae_sedis;o__Pezizomycotina_ord_Incertae_sedis;f__Pezizomycotina_fam_Incertae_sedis;Other	21.2019	-0.108442	0.780227	-0.138988	0.88946	1
k__Fungi;p__Basidiomycota;c__Agaricomycetes;o__Agaricales;f__Psathyrellaceae;g__Homophron	20.1641	0.46833	0.894146	0.523774	0.600436	1
k__Fungi;p__Mucoromycota;c__unidentified;o__unidentified;f__unidentified;g__unidentified	20.3592	1.68652	1.15451	1.46081	0.144068	1
k__Fungi;p__Basidiomycota;c__Agaricomycetes;o__Agaricales;f__Strophariaceae;g__Hypholoma	20.2119	-0.875338	0.80149	-1.09214	0.274773	1
k__Fungi;p__Ascomycota;c__Eurotiomycetes;o__Chaetothyriales;f__Herpotrichiellaceae;g__Capronia	20.3019	0.276604	0.854318	0.323772	0.746111	1
k__Fungi;p__Ascomycota;c__Eurotiomycetes;o__Chaetothyriales;f__Herpotrichiellaceae;g__Rhinocladiella	18.5377	1.59836	0.901955	1.77211	0.076377	1
k__Fungi;p__Basidiomycota;c__Agaricomycetes;o__Phallales;f__Phallaceae;g__Mutinus	17.8041	-0.584793	0.850957	-0.687218	0.491945	1
k__Fungi;p__Basidiomycota;c__Tremellomycetes;o__Tremellales;f__Tremellaceae;g__Dioszegia	17.4449	1.00169	1.01009	0.99169	0.321349	1
k__Fungi;p__Ascomycota;c__Sordariomycetes;o__Sordariales;f__Chaetomiaceae;g__unidentified	18.2871	1.15573	0.839077	1.37738	0.168395	1
k__Fungi;p__Ascomycota;c__Eurotiomycetes;o__Verrucariales;f__Verrucariaceae;Other	20.642	0.689322	1.03622	0.665226	0.505906	1
k__Fungi;p__Basidiomycota;c__Agaricomycetes;o__Agaricales;f__Agaricaceae;g__Lepiota	17.5801	0.421985	0.906912	0.465299	0.641717	1
k__Fungi;p__Ascomycota;c__Pezizomycetes;o__Pezizales;Other;Other	16.8152	-0.710768	1.13572	-0.625832	0.531425	1
k__Fungi;p__Ascomycota;c__Sordariomycetes;o__Hypocreales;f__Nectriaceae;g__Thelonectria	17.0364	0.126241	0.942386	0.133959	0.893435	1
k__Fungi;p__Basidiomycota;c__Agaricomycetes;o__Hymenochaetales;f__Schizoporaceae;g__Xylodon	16.5238	-0.0356962	0.84743	-0.0421229	0.966401	1
k__Fungi;p__Ascomycota;c__Eurotiomycetes;o__Chaetothyriales;f__Herpotrichiellaceae;Other	14.9927	-1.1864	1.10576	-1.07293	0.283302	1
k__Fungi;p__Ascomycota;c__Eurotiomycetes;o__Eurotiales;f__Trichocomaceae;g__Aspergillus	16.0412	0.217263	0.970272	0.22392	0.82282	1
k__Fungi;p__Ascomycota;c__Dothideomycetes;o__Pleosporales;f__Pleosporales_fam_Incertae_sedis;g__Anguillospora	13.713	-0.583712	1.19873	-0.486942	0.626299	1
k__Fungi;p__Ascomycota;c__Sordariomycetes;o__Hypocreales;f__Clavicipitaceae;g__Pochonia	18.5315	1.47283	1.07392	1.37145	0.170235	1
k__Fungi;p__Basidiomycota;c__Microbotryomycetes;o__Microbotryomycetes_ord_Incertae_sedis;f__Chrysozymaceae;g__Hamamotoa	14.2991	0.785997	1.16725	0.673374	0.50071	1
k__Fungi;p__Ascomycota;c__Sordariomycetes;o__Hypocreales;f__Hypocreales_fam_Incertae_sedis;g__Acremonium	14.2335	0.121956	1.07201	0.113763	0.909426	1
k__Fungi;p__Basidiomycota;c__Agaricomycetes;o__Gomphales;f__Lentariaceae;g__Kavinia	15.0978	-0.297041	0.869391	-0.341665	0.732603	1
k__Fungi;p__Basidiomycota;c__Agaricomycetes;o__Agaricales;f__unidentified;g__unidentified	15.3919	0.218097	1.10576	0.197237	0.843642	1
k__Fungi;p__Basidiomycota;c__Agaricomycetes;o__Boletales;f__Paxillaceae;g__Melanogaster	13.3032	0.81388	0.899671	0.904641	0.365655	1
k__Fungi;p__Ascomycota;c__Sordariomycetes;o__Ophiostomatales;f__Ophiostomataceae;g__Sporothrix	12.7543	0.027667	0.921006	0.03004	0.976035	1
k__Fungi;p__Ascomycota;c__Sordariomycetes;o__Xylariales;f__Xylariaceae;Other	12.7436	-0.118349	0.923776	-0.128114	0.898059	1
k__Fungi;p__Basidiomycota;c__Agaricomycetes;o__Agaricales;f__Strophariaceae;g__Galerina	12.3092	0.645294	1.03906	0.621038	0.534574	1
k__Fungi;p__Basidiomycota;c__Microbotryomycetes;o__Sporidiobolales;f__Sporidiobolales_fam_Incertae_sedis;g__Rhodotorula	11.9509	-1.98878	1.01022	-1.96866	0.0489917	1
k__Fungi;p__Ascomycota;c__Dothideomycetes;Other;Other;Other	12.493	-0.388395	0.904056	-0.429614	0.667476	1
k__Fungi;p__Ascomycota;c__Sordariomycetes;o__Diaporthales;f__Diaporthaceae;g__unidentified	11.166	0.543549	1.03815	0.523573	0.600575	1
k__Fungi;p__Basidiomycota;c__Tremellomycetes;o__Cystofilobasidiales;f__Cystofilobasidiaceae;g__Mrakia	12.2402	0.140504	1.03842	0.135306	0.89237	1
k__Fungi;p__Basidiomycota;c__Agaricomycetes;o__Thelephorales;f__Thelephoraceae;g__unidentified	11.3379	-0.830423	0.93676	-0.886484	0.375357	1
k__Fungi;p__Basidiomycota;c__Microbotryomycetes;o__Leucosporidiales;f__Leucosporidiaceae;g__Mastigobasidium	11.9104	0.758471	0.983747	0.771001	0.440706	1
k__Fungi;p__Ascomycota;c__Eurotiomycetes;o__Chaetothyriales;Other;Other	11.7791	1.44374	1.02404	1.40985	0.158585	1
k__Fungi;p__Basidiomycota;c__Agaricomycetes;o__Agaricales;f__Physalacriaceae;g__Hymenopellis	11.8837	-0.553129	0.931377	-0.593883	0.552591	1
k__Fungi;p__Basidiomycota;c__Tremellomycetes;o__Tremellales;f__Tremellaceae;g__Cryptococcus	11.9232	-0.122258	0.928694	-0.131645	0.895265	1
k__Fungi;p__Basidiomycota;c__Agaricostilbomycetes;Other;Other;Other	11.4634	0.341267	0.982136	0.347475	0.728235	1
k__Fungi;p__Ascomycota;c__Dothideomycetes;o__Pleosporales;f__Pleosporaceae;g__Alternaria	11.7625	-0.331479	0.922062	-0.359498	0.719223	1
k__Fungi;p__Basidiomycota;c__Agaricomycetes;o__Agaricales;f__Inocybaceae;g__Inocybe	10.8469	0.106978	1.17635	0.0909411	0.927539	1
k__Fungi;p__Basidiomycota;c__Tremellomycetes;o__Cystofilobasidiales;f__Cystofilobasidiaceae;g__Cystofilobasidium	11.8018	0.312527	1.00215	0.311856	0.75515	1
k__Fungi;p__Basidiomycota;c__Agaricomycetes;o__Agaricales;f__Entolomataceae;g__Clitopilus	12.0157	0.678742	0.919815	0.737911	0.460568	1
k__Fungi;p__Ascomycota;c__Dothideomycetes;o__Pleosporales;f__Sporormiaceae;g__unidentified	10.3598	0.309805	0.966228	0.320633	0.748488	1
k__Fungi;p__Ascomycota;c__Sordariomycetes;o__Coniochaetales;f__Coniochaetaceae;g__unidentified	10.1293	-1.44571	1.12485	-1.28524	0.198707	1
k__Fungi;p__Ascomycota;c__Eurotiomycetes;Other;Other;Other	10.0927	-0.279199	1.02867	-0.271419	0.786069	1
k__Fungi;p__Ascomycota;c__Eurotiomycetes;o__Onygenales;f__Onygenaceae;Other	10.5353	1.26355	1.02779	1.22938	0.218929	1
k__Fungi;p__Ascomycota;c__Leotiomycetes;o__Leotiomycetes_ord_Incertae_sedis;f__Pseudeurotiaceae;Other	10.1103	-0.967244	1.05601	-0.915945	0.359696	1
k__Fungi;p__Basidiomycota;c__Agaricomycetes;o__Agaricales;f__Bolbitiaceae;g__Conocybe	9.78691	0.0160859	1.00709	0.0159726	0.987256	1
k__Fungi;p__Basidiomycota;c__Ustilaginomycotina_cls_Incertae_sedis;o__Malasseziales;f__Malasseziaceae;g__Malassezia	10.2264	0.547474	0.986313	0.555072	0.578846	1
k__Fungi;p__Ascomycota;c__Lecanoromycetes;o__Peltigerales;f__Pannariaceae;g__Pectenia	9.93975	0.233695	1.1925	0.195971	0.844633	1
k__Fungi;p__Basidiomycota;c__Agaricomycetes;o__Agaricales;f__Agaricaceae;g__Agaricus	8.55366	0.251205	1.2246	0.205133	0.837468	1
k__Fungi;p__Ascomycota;c__Leotiomycetes;o__Leotiomycetes_ord_Incertae_sedis;f__Leotiomycetes_fam_Incertae_sedis;g__Leohumicola	8.52042	-2.19403	1.18048	-1.85859	0.0630846	1
k__Fungi;p__Basidiomycota;c__Tremellomycetes;o__Tremellales;f__Trimorphomycetaceae;g__Saitozyma	8.96152	0.299284	1.02157	0.292965	0.769549	1
k__Fungi;p__Ascomycota;c__Pezizomycotina_cls_Incertae_sedis;o__Pezizomycotina_ord_Incertae_sedis;f__Pezizomycotina_fam_Incertae_sedis;g__Ochroconis	8.4816	0.802849	1.03454	0.776047	0.437721	1
k__Fungi;p__Ascomycota;c__Leotiomycetes;o__Helotiales;f__Hyaloscyphaceae;Other	8.23057	-0.813288	1.15337	-0.705139	0.480724	1
k__Fungi;p__Ascomycota;c__Sordariomycetes;o__Sordariales;f__Chaetomiaceae;g__Chaetomium	8.73522	0.451846	1.03761	0.435467	0.663223	1
k__Fungi;p__Mucoromycota;c__Mucoromycetes;o__Mucorales;f__Mucoraceae;g__unidentified	8.26585	-0.950973	1.11955	-0.849425	0.395645	1
k__Fungi;p__Ascomycota;c__Dothideomycetes;o__Dothideomycetes_ord_Incertae_sedis;f__Dothideomycetes_fam_Incertae_sedis;g__Biatriospora	8.17593	-0.388839	1.0242	-0.379653	0.704203	1
k__Fungi;p__Ascomycota;c__Eurotiomycetes;o__GS37;f__unidentified;g__unidentified	6.88708	-0.833537	1.07143	-0.77797	0.436587	1
k__Fungi;p__Ascomycota;c__Eurotiomycetes;o__Arachnomycetales;f__Arachnomycetaceae;Other	7.48426	0.191028	1.06262	0.17977	0.857333	1
k__Fungi;p__Ascomycota;c__Sordariomycetes;o__Hypocreales;f__Bionectriaceae;g__Clonostachys	7.39163	-0.463221	1.18139	-0.392097	0.694987	1
k__Fungi;p__Basidiomycota;c__Agaricomycetes;o__Agaricales;f__Strophariaceae;g__Gymnopilus	9.27311	-0.200138	1.18984	-0.168206	0.866421	1
k__Fungi;p__Basidiomycota;c__Agaricomycetes;o__Agaricales;f__Tricholomataceae;g__Ripartites	6.59282	0.401045	1.20714	0.332228	0.739717	1
k__Fungi;p__Ascomycota;c__Dothideomycetes;o__Patellariales;Other;Other	6.47131	-0.125644	1.13691	-0.110514	0.912002	1
k__Fungi;p__Basidiomycota;c__Agaricomycetes;o__Agaricales;f__Agaricaceae;g__Echinoderma	6.35603	-1.40657	1.14248	-1.23115	0.218265	1
k__Fungi;p__Basidiomycota;c__Agaricomycetes;o__Agaricomycetes_ord_Incertae_sedis;f__Agaricomycetes_fam_Incertae_sedis;g__Oxyporus	6.88172	0.86908	1.05611	0.822907	0.410561	1
k__Fungi;p__Basidiomycota;c__Agaricomycetes;o__Agaricales;f__Strophariaceae;g__Agrocybe	6.7117	0.709934	1.21055	0.586456	0.557569	1
k__Fungi;p__Basidiomycota;c__Tremellomycetes;o__Tremellales;Other;Other	5.85795	-1.22388	1.11288	-1.09974	0.271445	1
k__Fungi;p__Ascomycota;c__Sordariomycetes;o__Hypocreales;f__Clavicipitaceae;g__Metarhizium	5.99429	-0.71073	1.22512	-0.58013	0.561827	1
k__Fungi;p__Basidiomycota;c__Agaricomycetes;o__Agaricales;f__Agaricaceae;g__Bovista	5.34831	-0.0135117	1.20926	-0.0111735	0.991085	1
k__Fungi;p__Basidiomycota;c__Agaricomycetes;o__Thelephorales;f__Thelephoraceae;g__Tomentellopsis	5.87015	-0.728307	1.09723	-0.663771	0.506837	1
k__Fungi;p__Ascomycota;c__Sordariomycetes;o__Chaetosphaeriales;f__Chaetosphaeriaceae;g__Chaetosphaeria	5.51702	-0.277828	1.11728	-0.248664	0.803621	1
k__Fungi;p__Basidiomycota;c__Agaricomycetes;o__Agaricales;f__Strophariaceae;Other	5.58189	0.145148	1.12648	0.128851	0.897475	1
k__Fungi;p__Basidiomycota;c__Agaricomycetes;o__Tremellodendropsidales;f__unidentified;g__unidentified	7.27506	0	1.20573	0	1	1
k__Fungi;p__Basidiomycota;c__Microbotryomycetes;o__Microbotryomycetes_ord_Incertae_sedis;Other;Other	6.21129	-0.755108	1.14495	-0.659514	0.509566	1
k__Fungi;p__Basidiomycota;c__Agaricomycetes;o__Agaricales;f__Agaricaceae;g__Calvatia	5.90488	1.09896	1.23954	0.886588	0.375301	1
k__Fungi;p__Basidiomycota;c__Agaricomycetes;o__Gomphales;f__Lentariaceae;g__Lentaria	5.59806	0.394011	1.10771	0.355699	0.722066	1
k__Fungi;p__Basidiomycota;c__Agaricomycetes;o__Thelephorales;f__Thelephoraceae;g__Thelephora	5.9679	0.978645	1.18823	0.823616	0.410158	1
k__Fungi;p__Basidiomycota;c__Microbotryomycetes;o__Leucosporidiales;f__Leucosporidiaceae;g__Leucosporidium	4.8978	-1.31483	1.21899	-1.07862	0.280755	1
k__Fungi;p__Ascomycota;c__Dothideomycetes;o__Pleosporales;f__Dictyosporiaceae;g__Dictyosporium	5.81151	-0.973462	1.17814	-0.82627	0.408651	1
k__Fungi;p__Ascomycota;c__Leotiomycetes;o__Leotiomycetes_ord_Incertae_sedis;f__Myxotrichaceae;g__unidentified	5.63876	0.932355	1.20414	0.774293	0.438758	1
k__Fungi;p__Basidiomycota;c__Agaricomycetes;o__Russulales;f__Auriscalpiaceae;g__Lentinellus	5.02219	0.944408	1.14359	0.825831	0.4089	1
k__Fungi;p__Ascomycota;c__Sordariomycetes;o__Sordariales;f__Lasiosphaeriaceae;g__Zopfiella	5.00296	-2.26529	1.18435	-1.91269	0.0557871	1
k__Fungi;p__Basidiomycota;c__Agaricomycetes;o__Agaricales;f__Clavariaceae;g__unidentified	4.77853	0.28792	1.17059	0.245962	0.805711	1
k__Fungi;p__Ascomycota;c__Sordariomycetes;o__Xylariales;f__Xylariaceae;g__Hypoxylon	5.09096	0.939572	1.23992	0.757765	0.448591	1
k__Fungi;p__Basidiomycota;c__Agaricomycetes;o__Agaricales;f__Lyophyllaceae;g__Hypsizygus	4.40865	0.887639	1.19094	0.745325	0.456075	1
k__Fungi;p__Basidiomycota;c__Agaricomycetes;o__Agaricales;f__Tricholomataceae;g__Lepista	5.32349	-0.459605	1.14874	-0.400096	0.689086	1
k__Fungi;p__Ascomycota;c__Eurotiomycetes;o__Onygenales;f__Arthrodermataceae;Other	3.87714	-1.61167	1.23506	-1.30493	0.191916	1
k__Fungi;p__Basidiomycota;c__Agaricomycetes;o__Boletales;f__Suillaceae;g__Suillus	4.30045	0.6217	1.16	0.53595	0.591993	1
k__Fungi;p__Ascomycota;c__Dothideomycetes;o__Pleosporales;f__Leptosphaeriaceae;g__Plenodomus	5.02474	1.36975	1.20079	1.14071	0.253991	1
k__Fungi;p__Ascomycota;c__Leotiomycetes;o__Helotiales;f__Helotiaceae;g__Claussenomyces	3.87846	-1.2908	1.23911	-1.04172	0.297541	1
k__Fungi;p__Ascomycota;c__Leotiomycetes;o__Helotiales;f__unidentified;g__unidentified	5.20984	0.330123	1.16606	0.283111	0.777092	1
k__Fungi;p__Ascomycota;c__Dothideomycetes;o__Tubeufiales;f__Tubeufiaceae;g__Helicoma	4.38803	-1.1383	1.2255	-0.928846	0.352969	1
k__Fungi;p__Basidiomycota;c__Agaricomycetes;o__Agaricales;f__Agaricaceae;Other	3.78755	-0.754005	1.22123	-0.617415	0.536961	1
k__Fungi;p__Basidiomycota;c__Tremellomycetes;o__Cystofilobasidiales;f__Cystofilobasidiales_fam_Incertae_sedis;g__Mrakiella	4.4427	0.404335	1.19084	0.339537	0.734205	1
k__Fungi;p__Ascomycota;c__Sordariomycetes;o__Sordariales;f__Cephalothecaceae;Other	3.69742	-0.204066	1.21844	-0.167481	0.866992	1
k__Fungi;p__Basidiomycota;c__Agaricomycetes;o__Agaricales;f__Clavariaceae;g__Clavulinopsis	3.51277	-1.78322	1.23949	-1.43867	0.150244	1
k__Fungi;p__Basidiomycota;c__Agaricomycetes;o__Agaricales;f__Entolomataceae;g__unidentified	4.0316	-0.31323	1.23968	-0.252671	0.800523	1
k__Fungi;p__Basidiomycota;c__Agaricomycetes;o__Agaricales;f__Physalacriaceae;g__unidentified	4.57466	1.24593	1.21584	1.02474	0.305484	1
k__Fungi;p__Basidiomycota;c__Agaricomycetes;o__Polyporales;f__Fomitopsidaceae;g__unidentified	3.94643	-0.574223	1.23962	-0.463225	0.643203	1
k__Fungi;p__Ascomycota;c__Dothideomycetes;o__Pleosporales;f__Pleosporales_fam_Incertae_sedis;g__Pyrenochaeta	3.67903	-1.49858	1.17345	-1.27707	0.201577	1
k__Fungi;p__Ascomycota;c__Eurotiomycetes;o__Eurotiales;f__Trichocomaceae;Other	3.60271	0.054228	1.21236	0.0447291	0.964323	1
k__Fungi;p__Ascomycota;c__Pezizomycotina_cls_Incertae_sedis;o__Pezizomycotina_ord_Incertae_sedis;f__Pezizomycotina_fam_Incertae_sedis;g__Petrakia	3.56072	-0.841338	1.23053	-0.683723	0.49415	1
k__Fungi;p__Ascomycota;c__Sordariomycetes;o__Hypocreales;f__Cordycipitaceae;g__Cordyceps	3.66497	0.158023	1.22262	0.12925	0.89716	1
k__Fungi;p__Ascomycota;c__Sordariomycetes;o__Hypocreales;f__Nectriaceae;g__Atractium	4.8396	1.94551	1.22757	1.58485	0.112999	1
k__Fungi;p__Basidiomycota;c__Agaricomycetes;o__Polyporales;f__Fomitopsidaceae;g__Postia	3.49678	0.420032	1.2092	0.347362	0.728319	1
k__Fungi;p__Ascomycota;c__Geoglossomycetes;o__Geoglossales;f__Geoglossaceae;g__Geoglossum	3.23537	-1.52368	1.10008	-1.38506	0.166033	1
k__Fungi;p__Ascomycota;c__Pezizomycetes;o__Pezizales;f__Sarcosomataceae;g__Urnula	3.55655	1.19659	1.22096	0.98004	0.327066	1
k__Fungi;p__Basidiomycota;c__Microbotryomycetes;o__Microbotryomycetes_ord_Incertae_sedis;f__Chrysozymaceae;Other	3.75039	-2.28053	1.23608	-1.84497	0.0650426	1
k__Fungi;p__Ascomycota;c__Sordariomycetes;o__Xylariales;f__Amphisphaeriaceae;g__unidentified	4.68038	1.58699	1.23884	1.28103	0.200183	1
k__Fungi;p__Basidiomycota;c__Agaricomycetes;o__Agaricales;f__Strophariaceae;g__Naucoria	3.83121	-0.33977	1.20649	-0.281618	0.778236	1
k__Fungi;p__Basidiomycota;c__Agaricomycetes;o__Sebacinales;f__Sebacinaceae;g__Sebacina	3.78763	-1.77295	1.23761	-1.43257	0.151981	1
k__Fungi;p__Basidiomycota;c__Microbotryomycetes;o__Leucosporidiales;f__Leucosporidiaceae;Other	4.05346	0.115276	1.19915	0.0961316	0.923416	1
k__Fungi;p__Ascomycota;c__Dothideomycetes;o__Capnodiales;Other;Other	3.52354	-0.279341	1.23627	-0.225955	0.821236	1
k__Fungi;p__Ascomycota;c__Leotiomycetes;o__Helotiales;f__Hyaloscyphaceae;g__Trichopezizella	3.23172	-0.354213	1.23396	-0.287053	0.774072	1
k__Fungi;p__Ascomycota;c__Sordariomycetes;o__Sordariales;f__Lasiosphaeriaceae;Other	3.55972	-1.32906	1.21128	-1.09724	0.272539	1
k__Fungi;p__Ascomycota;c__Sordariomycetes;o__Xylariales;f__Xylariaceae;g__Daldinia	3.48084	-1.55399	1.2221	-1.27157	0.203525	1
k__Fungi;p__Basidiomycota;c__Agaricomycetes;o__Polyporales;f__Polyporaceae;g__Lentinus	3.48811	1.68001	1.23709	1.35803	0.174454	1
k__Fungi;p__Ascomycota;c__Dothideomycetes;o__Capnodiales;f__Cladosporiaceae;g__Cladosporium	3.14298	-0.715518	1.23463	-0.579541	0.562224	1
k__Fungi;p__Ascomycota;c__Dothideomycetes;o__Pleosporales;f__Pleosporaceae;g__Dendryphion	2.89512	-1.79137	1.22199	-1.46595	0.142663	1
k__Fungi;p__Ascomycota;c__Eurotiomycetes;o__Chaetothyriales;f__Herpotrichiellaceae;g__unidentified	3.94926	1.36708	1.22205	1.11868	0.263278	1
k__Fungi;p__Ascomycota;c__Leotiomycetes;o__Helotiales;f__Dermateaceae;g__unidentified	3.19771	0.886968	1.22331	0.725054	0.468419	1
k__Fungi;p__Ascomycota;c__Pezizomycetes;o__Pezizales;f__Ascobolaceae;g__Ascobolus	2.99685	-0.166069	1.22947	-0.135074	0.892554	1
k__Fungi;p__Ascomycota;c__Sordariomycetes;o__Hypocreales;f__Hypocreaceae;g__Hypomyces	3.04903	-0.17946	1.19997	-0.149554	0.881117	1
k__Fungi;p__Ascomycota;c__Sordariomycetes;o__Hypocreales;f__Nectriaceae;g__Volutella	3.42726	0.209538	1.2386	0.169174	0.86566	1
k__Fungi;p__Ascomycota;c__Dothideomycetes;o__Pleosporales;f__Lophiostomataceae;g__Lophiostoma	3.02672	-0.223289	1.22962	-0.181592	0.855903	1
k__Fungi;p__Ascomycota;c__Eurotiomycetes;o__Eurotiales;f__Trichocomaceae;g__Talaromyces	3.29077	0.415795	1.21186	0.343103	0.731521	1
k__Fungi;p__Ascomycota;c__Sordariomycetes;o__Hypocreales;f__Cordycipitaceae;g__Beauveria	2.7415	-0.512594	1.13577	-0.451318	0.651761	1
k__Fungi;p__Ascomycota;c__Sordariomycetes;o__unidentified;f__unidentified;g__unidentified	3.42753	0.928805	1.23573	0.751623	0.452278	1
k__Fungi;p__Basidiomycota;c__Agaricomycetes;o__Polyporales;f__Phanerochaetaceae;g__Ceriporiopsis	2.40277	-1.23424	1.04136	-1.18522	0.235929	1
k__Fungi;p__Ascomycota;c__Dothideomycetes;o__Pleosporales;f__Sporormiaceae;g__Sporormiella	2.48679	-1.16702	1.12502	-1.03734	0.299579	1
k__Fungi;p__Ascomycota;c__Leotiomycetes;o__Helotiales;f__Rutstroemiaceae;Other	2.80588	-1.57536	1.23441	-1.27621	0.201882	1
k__Fungi;p__Ascomycota;c__Sordariomycetes;o__Xylariales;f__Xylariaceae;g__Annulohypoxylon	3.37098	-1.16506	1.23652	-0.942205	0.346088	1
k__Fungi;p__Basidiomycota;c__Agaricomycetes;o__Polyporales;f__Meruliaceae;g__Scopuloides	2.69198	-0.180563	1.23287	-0.146458	0.88356	1
k__Fungi;p__Basidiomycota;c__Agaricomycetes;o__Polyporales;f__Xenasmataceae;g__Xenasmatella	2.87211	0.695396	1.23826	0.561589	0.574396	1
k__Fungi;p__Basidiomycota;c__Agaricomycetes;o__Thelephorales;f__Thelephoraceae;Other	3.30587	-1.25263	1.21998	-1.02676	0.304532	1
k__Fungi;p__Basidiomycota;c__Tremellomycetes;o__Filobasidiales;f__Piskurozymaceae;Other	2.55781	-0.108715	1.23167	-0.088266	0.929665	1
k__Fungi;p__Ascomycota;c__Eurotiomycetes;o__Chaetothyriales;f__Herpotrichiellaceae;g__Phialophora	2.6681	2.09163	1.18211	1.76941	0.0768258	1
k__Fungi;p__Ascomycota;c__Eurotiomycetes;o__Eurotiales;f__Trichocomaceae;g__Sagenomella	2.57196	0.522054	1.23352	0.423222	0.672133	1
k__Fungi;p__Ascomycota;c__Lecanoromycetes;o__unidentified;f__unidentified;g__unidentified	2.36208	-2.02263	1.20987	-1.67178	0.0945679	1
k__Fungi;p__Ascomycota;c__Leotiomycetes;o__Helotiales;f__Vibrisseaceae;g__Phialocephala	2.50834	0.393483	1.23863	0.317677	0.75073	1
k__Fungi;p__Ascomycota;c__Pezizomycotina_cls_Incertae_sedis;o__Pezizomycotina_ord_Incertae_sedis;f__Pezizomycotina_fam_Incertae_sedis;g__Chalara	2.72813	0.208069	1.23993	0.167806	0.866736	1
k__Fungi;p__Basidiomycota;c__Agaricomycetes;o__Agaricales;f__Lyophyllaceae;Other	2.92497	-0.351234	1.18788	-0.295682	0.767473	1
k__Fungi;p__Basidiomycota;c__Agaricomycetes;o__Russulales;f__Hericiaceae;g__Hericium	2.48635	0.332556	1.20244	0.276569	0.782111	1
k__Fungi;p__Basidiomycota;c__Agaricomycetes;o__Agaricales;f__Agaricaceae;g__Chlorophyllum	2.02339	-1.15174	1.02179	-1.12717	0.25967	1
k__Fungi;p__Basidiomycota;c__Agaricomycetes;o__Polyporales;f__Meruliaceae;g__Steccherinum	2.27692	-1.47639	1.23281	-1.19759	0.231079	1
k__Fungi;p__Basidiomycota;c__Tremellomycetes;o__Trichosporonales;f__Trichosporonaceae;g__Cutaneotrichosporon	2.0871	-0.808228	1.09771	-0.736283	0.461559	1
k__Fungi;p__Ascomycota;c__Eurotiomycetes;o__Chaetothyriales;f__Herpotrichiellaceae;g__Cladophialophora	2.19654	-0.130854	1.1637	-0.112447	0.910469	1
k__Fungi;p__Ascomycota;c__Pezizomycetes;o__Pezizales;f__Pyronemataceae;g__Geopyxis	2.31643	1.21557	1.03564	1.17374	0.2405	1
k__Fungi;p__Ascomycota;c__Sordariomycetes;o__Chaetosphaeriales;f__Chaetosphaeriaceae;g__Chloridium	2.97439	0.222946	1.22595	0.181856	0.855696	1
k__Fungi;p__Ascomycota;c__Sordariomycetes;o__Microascales;f__Halosphaeriaceae;g__Clavatospora	2.07895	-0.391679	1.16105	-0.337348	0.735855	1
k__Fungi;p__Basidiomycota;c__Agaricomycetes;o__Agaricales;f__Agaricaceae;g__Cystodermella	1.89692	-1.14506	1.02069	-1.12185	0.261927	1
k__Fungi;p__Basidiomycota;c__Agaricomycetes;o__Agaricales;f__Clavariaceae;Other	2.52601	-0.428878	1.23898	-0.346155	0.729226	1
k__Fungi;p__Basidiomycota;c__Agaricomycetes;o__Agaricales;f__Entolomataceae;Other	2.07944	0.189219	1.09121	0.173403	0.862335	1
k__Fungi;p__Basidiomycota;c__Agaricomycetes;o__Gomphales;f__Gomphaceae;g__unidentified	2.29499	-0.492925	1.16583	-0.422809	0.672435	1
k__Fungi;p__Entomophthoromycota;c__Entomophoromycetes;o__Entomophthorales;Other;Other	2.20051	0.218311	1.21833	0.179189	0.857789	1
k__Fungi;p__Ascomycota;c__Sordariomycetes;o__Xylariales;f__Diatrypaceae;g__Diatrypella	2.05969	-0.0319422	1.23354	-0.0258947	0.979341	1
k__Fungi;p__Basidiomycota;c__Agaricomycetes;o__Agaricales;f__Hydnangiaceae;g__Laccaria	2.74974	0.676626	1.2146	0.557075	0.577476	1
k__Fungi;p__Basidiomycota;c__Agaricomycetes;o__Agaricales;f__Tricholomataceae;g__Tricholoma	1.76799	-0.593295	1.16435	-0.509551	0.610366	1
k__Fungi;p__Chytridiomycota;Other;Other;Other;Other	2.16758	0.590101	1.2108	0.487366	0.625999	1
k__Fungi;p__Mucoromycota;c__Umbelopsidomycetes;o__Umbelopsidales;f__Umbelopsidaceae;g__Umbelopsis	2.10936	0.713674	1.16178	0.614295	0.539021	1
k__Fungi;p__Ascomycota;c__Leotiomycetes;o__Leotiomycetes_ord_Incertae_sedis;f__Leotiomycetes_fam_Incertae_sedis;g__Geniculospora	1.60278	-1.38211	1.08297	-1.27622	0.201877	1
k__Fungi;p__Ascomycota;c__Leotiomycetes;o__Leotiomycetes_ord_Incertae_sedis;f__Leotiomycetes_fam_Incertae_sedis;g__Meliniomyces	2.25285	0.437185	1.16495	0.375282	0.707451	1
k__Fungi;p__Ascomycota;c__Sordariomycetes;o__Hypocreales;f__Hypocreales_fam_Incertae_sedis;Other	1.77636	-1.28615	1.1612	-1.10761	0.268032	1
k__Fungi;p__Ascomycota;c__Sordariomycetes;o__Hypocreales;f__Ophiocordycipitaceae;g__Tolypocladium	1.71122	0.131977	1.21687	0.108457	0.913633	1
k__Fungi;p__Basidiomycota;c__Agaricomycetes;o__Hymenochaetales;f__Hymenochaetaceae;g__Xanthoporia	1.64153	-0.517844	1.15328	-0.449019	0.653418	1
k__Fungi;p__Basidiomycota;c__Agaricomycetes;o__Hysterangiales;f__Hysterangiaceae;g__Hysterangium	2.06203	0.914223	1.2194	0.749729	0.453418	1
k__Fungi;p__Basidiomycota;c__Agaricomycetes;o__Polyporales;f__Polyporaceae;Other	1.68802	-1.13178	1.01845	-1.11127	0.266452	1
k__Fungi;p__Basidiomycota;c__Microbotryomycetes;o__unidentified;f__unidentified;g__unidentified	1.86949	-0.0457963	1.20955	-0.0378624	0.969797	1
k__Fungi;p__Basidiomycota;c__Tremellomycetes;o__Trichosporonales;f__Trichosporonaceae;Other	1.65786	-0.910821	1.05427	-0.863932	0.387625	1
k__Fungi;p__Ascomycota;c__Dothideomycetes;o__Pleosporales;f__Leptosphaeriaceae;g__Leptosphaeria	2.30083	0.420436	1.19697	0.351249	0.725401	1
k__Fungi;p__Ascomycota;c__Sordariomycetes;o__Coniochaetales;f__unidentified;g__unidentified	1.39108	-1.10564	1.01465	-1.08969	0.275852	1
k__Fungi;p__Ascomycota;c__Sordariomycetes;o__Hypocreomycetidae_ord_Incertae_sedis;f__Plectosphaerellaceae;g__Gibellulopsis	1.73763	1.40448	1.08287	1.29699	0.194634	1
k__Fungi;p__Ascomycota;c__Sordariomycetes;o__Sordariales;f__Lasiosphaeriaceae;g__unidentified	1.39108	-1.10564	1.01465	-1.08969	0.275852	1
k__Fungi;p__Basidiomycota;c__Agaricomycetes;o__Agaricales;f__Strophariaceae;g__Hymenogaster	1.42294	-0.76713	1.02588	-0.747781	0.454592	1
k__Fungi;p__Basidiomycota;c__Agaricomycetes;o__Polyporales;f__Polyporaceae;g__Perenniporia	1.78567	0.88177	1.20432	0.732175	0.464062	1
k__Fungi;p__Ascomycota;c__Dothideomycetes;o__Botryosphaeriales;f__Botryosphaeriaceae;g__Dothiorella	1.43631	0.319642	1.12218	0.28484	0.775767	1
k__Fungi;p__Ascomycota;c__Dothideomycetes;o__Pleosporales;f__Montagnulaceae;g__Dendrothyrium	1.40668	-1.10681	1.01476	-1.09071	0.2754	1
k__Fungi;p__Ascomycota;c__Sordariomycetes;o__Hypocreales;f__Bionectriaceae;g__Nectriopsis	1.72265	1.22892	1.14965	1.06895	0.285091	1
k__Fungi;p__Ascomycota;c__Sordariomycetes;o__Hypocreales;f__Cordycipitaceae;Other	1.59816	1.50457	1.15776	1.29955	0.193756	1
k__Fungi;p__Ascomycota;c__Sordariomycetes;o__Hypocreales;f__Hypocreales_fam_Incertae_sedis;g__Calcarisporium	1.78296	1.00316	1.23598	0.811636	0.417	1
k__Fungi;p__Ascomycota;c__Sordariomycetes;o__Hypocreales;f__Nectriaceae;g__Cylindrocladiella	1.38861	-0.352986	1.12536	-0.313664	0.753776	1
k__Fungi;p__Basidiomycota;c__Agaricomycetes;o__Agaricales;f__Inocybaceae;Other	2.11366	-0.426323	1.09311	-0.39001	0.696529	1
k__Fungi;p__Basidiomycota;c__Agaricomycetes;o__Agaricales;f__Lyophyllaceae;g__Lyophyllum	1.49502	-0.762501	1.02961	-0.740572	0.458953	1
k__Fungi;p__Basidiomycota;c__Agaricomycetes;o__Agaricales;f__Psathyrellaceae;g__Lacrymaria	1.59037	1.42224	1.14311	1.24418	0.213433	1
k__Fungi;p__Basidiomycota;c__Agaricomycetes;o__Gomphales;f__Gomphaceae;g__Gautieria	1.55096	-0.361697	1.11665	-0.323914	0.746003	1
k__Fungi;p__Basidiomycota;c__Agaricomycetes;o__Thelephorales;f__Bankeraceae;g__Hydnellum	1.80795	-0.154015	1.23097	-0.125117	0.900431	1
k__Fungi;p__Chytridiomycota;c__unidentified;o__unidentified;f__unidentified;g__unidentified	1.26462	-1.08624	1.01273	-1.0726	0.283452	1
k__Fungi;p__Ascomycota;c__Leotiomycetes;o__Helotiales;f__Dermateaceae;g__Cryptosporiopsis	1.64679	-0.599786	1.13752	-0.527276	0.598002	1
k__Fungi;p__Ascomycota;c__Leotiomycetes;o__Helotiales;f__Helotiales_fam_Incertae_sedis;g__Cadophora	1.2922	0.197784	1.10207	0.179466	0.857572	1
k__Fungi;p__Ascomycota;c__Sordariomycetes;o__Diaporthales;Other;Other	1.42997	1.09822	1.19581	0.918391	0.358414	1
k__Fungi;p__Ascomycota;c__Sordariomycetes;o__Microascales;f__Microascaceae;g__Scopulariopsis	1.3353	-1.05594	1.12013	-0.942697	0.345836	1
k__Fungi;p__Basidiomycota;c__Agaricomycetes;o__Agaricales;f__Marasmiaceae;g__Marasmius	1.30776	0.253962	1.18051	0.215128	0.829667	1
k__Fungi;p__Basidiomycota;c__Agaricomycetes;o__Agaricales;f__Stephanosporaceae;g__Cristinia	1.59772	0.0904499	1.18931	0.0760522	0.939378	1
k__Fungi;p__Basidiomycota;c__Agaricomycetes;o__Boletales;Other;Other	1.68091	-0.733213	1.14575	-0.639941	0.522211	1
k__Fungi;p__Ascomycota;c__Saccharomycetes;o__Saccharomycetales;f__Saccharomycetaceae;g__Saccharomyces	1.23381	0.27037	1.212	0.223077	0.823476	1
k__Fungi;p__Ascomycota;c__Sordariomycetes;o__Hypocreales;f__Hypocreaceae;g__Sepedonium	1.29321	-0.614262	1.01755	-0.603666	0.546065	1
k__Fungi;p__Ascomycota;c__Sordariomycetes;o__Hypocreales;f__Nectriaceae;g__Gliocephalotrichum	1.57299	0	1.00825	0	1	1
k__Fungi;p__Ascomycota;c__Sordariomycetes;o__Sordariales;f__Sordariales_fam_Incertae_sedis;g__Ramophialophora	1.81811	-0.177979	1.0709	-0.166195	0.868003	1
k__Fungi;p__Basidiomycota;c__Agaricomycetes;o__Agaricales;f__Hygrophoraceae;g__Hygrophorus	1.25878	1.11843	1.02079	1.09565	0.273233	1
k__Fungi;p__Basidiomycota;c__Agaricomycetes;o__Polyporales;f__Phanerochaetaceae;g__Rhizochaete	1.12535	-1.0607	1.01005	-1.05015	0.293651	1
k__Fungi;p__Basidiomycota;c__Agaricomycetes;o__Polyporales;f__Polyporaceae;g__Sarcoporia	1.12535	-1.0607	1.01005	-1.05015	0.293651	1
k__Fungi;p__Basidiomycota;c__Agaricomycetes;o__Russulales;f__Peniophoraceae;g__unidentified	1.11025	-0.453773	1.08669	-0.417573	0.676259	1
k__Fungi;p__Basidiomycota;c__Atractiellomycetes;o__Atractiellales;f__unidentified;g__unidentified	1.01169	-1.03717	1.00783	-1.02911	0.303427	1
k__Fungi;p__Basidiomycota;c__Cystobasidiomycetes;o__Erythrobasidiales;f__unidentified;g__unidentified	1.44614	0.0905951	1.18222	0.076631	0.938917	1
k__Fungi;p__Mucoromycota;c__Mucoromycetes;o__Mucorales;f__Cunninghamellaceae;g__Absidia	1.12535	-1.0607	1.01005	-1.05015	0.293651	1
k__Fungi;p__Ascomycota;c__Eurotiomycetes;o__Chaetothyriales;f__Chaetothyriaceae;g__Cyphellophora	1.03374	-0.0807006	1.05722	-0.0763332	0.939154	1
k__Fungi;p__Ascomycota;c__Leotiomycetes;o__Leotiales;f__Leotiaceae;g__Alatospora	1.26445	-0.322041	1.01318	-0.317852	0.750597	1
k__Fungi;p__Ascomycota;c__Leotiomycetes;o__Leotiomycetes_ord_Incertae_sedis;f__Myxotrichaceae;g__Myxotrichum	1.04452	0.44633	1.01683	0.438943	0.660703	1
k__Fungi;p__Ascomycota;c__Pezizomycetes;o__Pezizales;f__Tuberaceae;g__Tuber	1.09657	1.06688	1.01064	1.05565	0.291128	1
k__Fungi;p__Ascomycota;c__Pezizomycotina_cls_Incertae_sedis;o__Pezizomycotina_ord_Incertae_sedis;f__Pezizomycotina_fam_Incertae_sedis;g__Tumularia	0.885231	-1.00255	1.0048	-0.997764	0.318394	1
k__Fungi;p__Ascomycota;c__Sordariomycetes;o__Coniochaetales;Other;Other	1.14416	0.812598	1.15581	0.703054	0.482022	1
k__Fungi;p__Ascomycota;c__Sordariomycetes;o__Diaporthales;f__Valsaceae;g__unidentified	1.02596	-0.0798386	1.0177	-0.0784501	0.93747	1
k__Fungi;p__Ascomycota;c__Sordariomycetes;o__Hypocreales;f__Nectriaceae;g__Gibberella	1.09268	1.0662	1.01056	1.05506	0.2914	1
k__Fungi;p__Ascomycota;c__Sordariomycetes;o__Hypocreomycetidae_ord_Incertae_sedis;f__Plectosphaerellaceae;g__Plectosphaerella	1.40198	0.229491	1.10337	0.207991	0.835236	1
k__Fungi;p__Ascomycota;c__Sordariomycetes;o__Microascales;f__Halosphaeriaceae;g__unidentified	0.984678	-1.02831	1.00708	-1.02109	0.307213	1
k__Fungi;p__Basidiomycota;c__Agaricomycetes;o__Agaricales;f__Agaricaceae;g__Cystolepiota	0.9971	0.196337	1.01708	0.19304	0.846928	1
k__Fungi;p__Basidiomycota;c__Agaricomycetes;o__Boletales;f__Boletinellaceae;g__Boletinellus	1.34271	0.55678	1.01824	0.546803	0.584514	1
k__Fungi;p__Basidiomycota;c__Agaricomycetes;o__Polyporales;f__Meripilaceae;g__Rigidoporus	1.37636	0	1.00431	0	1	1
k__Fungi;p__Basidiomycota;c__Agaricomycetes;o__Thelephorales;f__Thelephoraceae;g__Pseudotomentella	1.03763	-0.070503	1.01794	-0.0692607	0.944782	1
k__Fungi;p__Basidiomycota;c__Agaricomycetes;o__Trechisporales;f__Hydnodontaceae;g__Subulicystidium	1.03374	-0.0807006	1.05722	-0.0763332	0.939154	1
k__Fungi;p__Ascomycota;c__Dothideomycetes;o__Pleosporales;f__unidentified;g__unidentified	1.07354	-0.738654	1.13938	-0.648296	0.516794	1
k__Fungi;p__Ascomycota;c__Dothideomycetes;o__Venturiales;f__Venturiaceae;Other	1.24799	-0.32736	1.01263	-0.323276	0.746486	1
k__Fungi;p__Ascomycota;c__Eurotiomycetes;o__Chaetothyriales;f__unidentified;g__unidentified	0.97655	0.961518	1.05895	0.907991	0.363883	1
k__Fungi;p__Ascomycota;c__Eurotiomycetes;o__Verrucariales;f__Verrucariaceae;g__Verrucaria	0.75877	-0.95599	1.00156	-0.954504	0.339829	1
k__Fungi;p__Ascomycota;c__Saccharomycetes;o__Saccharomycetales;f__Dipodascaceae;g__Basidioascus	0.829803	-0.983861	1.00307	-0.980851	0.326666	1
k__Fungi;p__Ascomycota;c__Saccharomycetes;o__Saccharomycetales;f__Saccharomycetales_fam_Incertae_sedis;g__Debaryomyces	0.966681	0.645156	1.12997	0.570951	0.568033	1
k__Fungi;p__Ascomycota;c__Sordariomycetes;o__Hypocreales;f__Nectriaceae;g__Cosmospora	0.85777	-0.555502	1.01069	-0.549628	0.582574	1
k__Fungi;p__Ascomycota;c__Sordariomycetes;o__Sordariomycetidae_ord_Incertae_sedis;f__Sordariomycetidae_fam_Incertae_sedis;g__Xylomelasma	0.854346	0.0866695	1.01393	0.0854785	0.931881	1
k__Fungi;p__Ascomycota;c__Sordariomycetes;o__Xylariales;f__Diatrypaceae;g__Eutypella	1.23152	0.331239	1.09809	0.301651	0.762918	1
k__Fungi;p__Ascomycota;c__Sordariomycetes;o__Xylariales;f__Xylariaceae;g__Lopadostoma	1.05692	-0.565651	1.05747	-0.53491	0.592712	1
k__Fungi;p__Basidiomycota;c__Agaricomycetes;o__Agaricales;f__Clavariaceae;g__Ramariopsis	1.10958	-0.188274	1.00577	-0.187195	0.851508	1
k__Fungi;p__Basidiomycota;c__Agaricomycetes;o__Agaricales;f__Tricholomataceae;g__Omphalina	1.13624	-0.116653	1.0662	-0.109411	0.912877	1
k__Fungi;p__Basidiomycota;c__Agaricomycetes;o__Agaricales;f__Tricholomataceae;g__Paralepista	0.75877	-0.95599	1.00156	-0.954504	0.339829	1
k__Fungi;p__Basidiomycota;c__Agaricomycetes;o__Polyporales;f__Meruliaceae;g__Junghuhnia	1.046	-0.600774	1.01222	-0.593519	0.552834	1
k__Fungi;p__Ascomycota;c__Dothideomycetes;o__Dothideomycetidae_ord_Incertae_sedis;f__Eremomycetaceae;g__Arthrographis	0.696025	-0.0747846	1.00897	-0.0741201	0.940915	1
k__Fungi;p__Ascomycota;c__Leotiomycetes;o__Helotiales;f__Hyaloscyphaceae;g__Hyaloscypha	0.71621	0.230833	1.00938	0.228687	0.819112	1
k__Fungi;p__Ascomycota;c__Pezizomycetes;o__Pezizales;f__Ascobolaceae;g__unidentified	0.772144	0.977349	1.00251	0.9749	0.32961	1
k__Fungi;p__Ascomycota;c__Saccharomycetes;o__Saccharomycetales;f__Saccharomycetales_fam_Incertae_sedis;g__Wickerhamomyces	0.632308	-0.874687	0.999901	-0.874773	0.381697	1
k__Fungi;p__Ascomycota;c__Sordariomycetes;o__Boliniales;f__Boliniaceae;g__unidentified	0.776036	0.97853	1.00263	0.975964	0.329082	1
k__Fungi;p__Ascomycota;c__Sordariomycetes;o__Hypocreales;f__Nectriaceae;g__Cylindrium	1.03774	0.470465	1.04983	0.448133	0.654057	1
k__Fungi;p__Ascomycota;c__Sordariomycetes;o__Hypocreomycetidae_ord_Incertae_sedis;f__Plectosphaerellaceae;Other	0.912955	-0.212729	1.00046	-0.212632	0.831614	1
k__Fungi;p__Ascomycota;c__Sordariomycetes;o__Sordariales;f__Cephalothecaceae;g__Cryptendoxyla	0.940638	0.210238	1.02981	0.204152	0.838235	1
k__Fungi;p__Ascomycota;c__Sordariomycetes;o__Sordariales;f__Lasiosphaeriaceae;g__Apiosordaria	0.730416	0.213151	1.00989	0.211065	0.832837	1
k__Fungi;p__Ascomycota;c__Sordariomycetes;o__Xylariales;f__Xylariaceae;g__Nodulisporium	0.632308	-0.874687	0.999901	-0.874773	0.381697	1
k__Fungi;p__Basidiomycota;c__Agaricomycetes;o__Agaricales;f__Bolbitiaceae;g__unidentified	0.703341	-0.917888	1.00081	-0.917148	0.359065	1
k__Fungi;p__Basidiomycota;c__Agaricomycetes;o__Agaricales;f__Hygrophoraceae;g__Cuphophyllus	0.632308	-0.874687	0.999901	-0.874773	0.381697	1
k__Fungi;p__Basidiomycota;c__Agaricomycetes;o__Boletales;f__Sclerodermataceae;g__Scleroderma	0.919094	-0.148711	1.02416	-0.145202	0.884551	1
k__Fungi;p__Basidiomycota;c__Agaricomycetes;o__Polyporales;f__Fomitopsidaceae;g__Climacocystis	0.812252	0.373892	1.01068	0.369941	0.711426	1
k__Fungi;p__Basidiomycota;c__Agaricomycetes;o__Polyporales;f__Ganodermataceae;Other	0.877945	-0.186867	1.10234	-0.169517	0.86539	1
k__Fungi;p__Basidiomycota;c__Agaricomycetes;o__Polyporales;f__Polyporaceae;g__Aurantiporus	0.779927	0.979706	1.00275	0.977024	0.328557	1
k__Fungi;p__Basidiomycota;c__Microbotryomycetes;o__Microbotryales;f__Microbotryaceae;g__unidentified	1.02398	0.0285306	1.04746	0.027238	0.97827	1
k__Fungi;p__Chytridiomycota;c__Rhizophydiomycetes;o__Rhizophydiales;f__Rhizophydiaceae;g__Rhizophydium	0.664167	-0.425427	1.00564	-0.423042	0.672265	1
k__Fungi;p__Entomophthoromycota;c__Entomophoromycetes;o__Entomophthorales;f__Entomophthoraceae;g__Pandora	0.632308	-0.874687	0.999901	-0.874773	0.381697	1
k__Fungi;p__Ascomycota;c__Dothideomycetes;o__Capnodiales;f__Mycosphaerellaceae;g__Ramichloridium	0.633281	0.915146	0.997917	0.917056	0.359113	1
k__Fungi;p__Ascomycota;c__Dothideomycetes;o__Pleosporales;f__Biatriosporaceae;g__Nigrograna	0.633281	0.915146	0.997917	0.917056	0.359113	1
k__Fungi;p__Ascomycota;c__Leotiomycetes;o__Helotiales;f__Dermateaceae;g__Phaeomollisia	0.533814	-0.322208	1.00029	-0.322115	0.747365	1
k__Fungi;p__Ascomycota;c__Leotiomycetes;o__Helotiales;f__Helotiaceae;g__Hymenoscyphus	0.617715	0.90688	0.99751	0.909143	0.363275	1
k__Fungi;p__Ascomycota;c__Leotiomycetes;o__Helotiales;f__Helotiales_fam_Incertae_sedis;g__Rhynchosporium	0.761373	-0.237695	0.994741	-0.238952	0.811143	1
k__Fungi;p__Ascomycota;c__Leotiomycetes;o__Helotiales;f__Hyaloscyphaceae;g__Pseudaegerita	0.580325	-0.351972	1.00228	-0.351173	0.725459	1
k__Fungi;p__Ascomycota;c__Pezizomycetes;o__Pezizales;f__Sarcosomataceae;g__Pseudoplectania	0.617715	0.90688	0.99751	0.909143	0.363275	1
k__Fungi;p__Ascomycota;c__Sordariomycetes;o__Coniochaetales;f__Coniochaetaceae;Other	0.590194	0.0362683	1.0046	0.0361022	0.971201	1
k__Fungi;p__Ascomycota;c__Sordariomycetes;o__Diaporthales;f__Gnomoniaceae;g__unidentified	0.786493	0	0.988479	0	1	1
k__Fungi;p__Ascomycota;c__Sordariomycetes;o__Hypocreales;f__Hypocreales_fam_Incertae_sedis;g__Myrothecium	0.876576	0	0.989606	0	1	1
k__Fungi;p__Ascomycota;c__Sordariomycetes;o__Hypocreales;f__unidentified;g__unidentified	0.53426	-0.798223	0.998142	-0.799709	0.423879	1
k__Fungi;p__Ascomycota;c__Sordariomycetes;o__Xylariales;f__Diatrypaceae;Other	0.692235	0.0294275	1.0024	0.0293571	0.97658	1
k__Fungi;p__Ascomycota;c__Sordariomycetes;o__Xylariales;f__Xylariaceae;g__unidentified	0.966658	0	0.99109	0	1	1
k__Fungi;p__Basidiomycota;c__Agaricomycetes;o__Agaricales;f__Stephanosporaceae;g__Lindtneria	0.649016	-0.142453	1.00273	-0.142066	0.887028	1
k__Fungi;p__Basidiomycota;c__Agaricomycetes;o__Agaricales;f__Stephanosporaceae;g__Stephanospora	0.705996	0.502545	0.99988	0.502605	0.615242	1
k__Fungi;p__Basidiomycota;c__Agaricomycetes;o__Agaricales;f__Tricholomataceae;g__Melanoleuca	0.617715	0.90688	0.99751	0.909143	0.363275	1
k__Fungi;p__Basidiomycota;c__Agaricomycetes;o__Boletales;f__Coniophoraceae;g__Coniophora	0.617715	0.90688	0.99751	0.909143	0.363275	1
k__Fungi;p__Basidiomycota;c__Agaricomycetes;o__Hymenochaetales;f__Hymenochaetaceae;Other	0.505846	-0.777023	0.997616	-0.77888	0.43605	1
k__Fungi;p__Basidiomycota;c__Agaricomycetes;o__Hymenochaetales;f__Hymenochaetaceae;g__Inonotus	0.618628	-0.643047	0.998354	-0.644108	0.519506	1
k__Fungi;p__Basidiomycota;c__Agaricomycetes;o__Polyporales;f__Polyporaceae;g__Tyromyces	0.876576	0	0.989606	0	1	1
k__Fungi;p__Basidiomycota;c__Agaricomycetes;o__Polyporales;f__Xenasmataceae;g__Xenasma	0.966658	0	0.99109	0	1	1
k__Fungi;p__Basidiomycota;c__Agaricostilbomycetes;o__Agaricostilbales;f__Chionosphaeraceae;g__Kurtzmanomyces	0.865661	-0.240437	0.998887	-0.240705	0.809784	1
k__Fungi;p__Rozellomycota;c__Rozellomycota_cls_Incertae_sedis;o__GS11;f__unidentified;g__unidentified	0.633281	0.915146	0.997917	0.917056	0.359113	1
k__Fungi;p__Ascomycota;c__Dothideomycetes;o__Dothideales;f__Dothioraceae;g__unidentified	0.422005	-0.693961	0.995383	-0.69718	0.48569	1
k__Fungi;p__Ascomycota;c__Dothideomycetes;o__Dothideomycetes_ord_Incertae_sedis;f__Dothideomycetes_fam_Incertae_sedis;g__Phaeosclera	0.407352	-0.169276	0.993086	-0.170455	0.864652	1
k__Fungi;p__Ascomycota;c__Dothideomycetes;o__Pleosporales;f__Pleosporales_fam_Incertae_sedis;g__Didymella	0.637758	0.322121	0.98944	0.325559	0.744758	1
k__Fungi;p__Ascomycota;c__Dothideomycetes;o__Pleosporales;f__Sporormiaceae;g__Sporormia	0.474961	0.796741	0.993412	0.802025	0.422539	1
k__Fungi;p__Ascomycota;c__Dothideomycetes;o__Pleosporales;f__Thyridariaceae;g__unidentified	0.443102	0.307847	0.99458	0.309524	0.756923	1
k__Fungi;p__Ascomycota;c__Leotiomycetes;o__Leotiomycetes_ord_Incertae_sedis;f__Leotiomycetes_fam_Incertae_sedis;g__Chaetomella	0.474961	0.796741	0.993412	0.802025	0.422539	1
k__Fungi;p__Ascomycota;c__Pezizomycotina_cls_Incertae_sedis;o__Pezizomycotina_ord_Incertae_sedis;f__Pezizomycotina_fam_Incertae_sedis;g__Staphylotrichum	0.422005	-0.693961	0.995383	-0.69718	0.48569	1
k__Fungi;p__Ascomycota;c__Sordariomycetes;o__Chaetosphaeriales;f__Chaetosphaeriaceae;Other	0.407352	-0.169276	0.993086	-0.170455	0.864652	1
k__Fungi;p__Ascomycota;c__Sordariomycetes;o__Diaporthales;f__Diaporthaceae;g__Diaporthe	0.550522	0.573717	0.991457	0.57866	0.562819	1
k__Fungi;p__Ascomycota;c__Sordariomycetes;o__Hypocreales;f__Clavicipitaceae;Other	0.679952	0	0.987429	0	1	1
k__Fungi;p__Ascomycota;c__Sordariomycetes;o__Hypocreales;f__Ophiocordycipitaceae;g__Haptocillium	0.379385	-0.654556	0.99422	-0.658361	0.510306	1
k__Fungi;p__Ascomycota;c__Sordariomycetes;o__Sordariomycetes_ord_Incertae_sedis;f__Sordariomycetes_fam_Incertae_sedis;g__Barbatosphaeria	0.550522	0.573717	0.991457	0.57866	0.562819	1
k__Fungi;p__Ascomycota;c__Sordariomycetes;o__Xylariales;f__Diatrypaceae;g__unidentified	0.422005	-0.693961	0.995383	-0.69718	0.48569	1
k__Fungi;p__Basidiomycota;c__Agaricomycetes;o__Agaricales;f__Agaricaceae;g__Disciseda	0.474961	0.796741	0.993412	0.802025	0.422539	1
k__Fungi;p__Basidiomycota;c__Agaricomycetes;o__Agaricales;f__Bolbitiaceae;g__Bolbitius	0.467178	0.790482	0.993213	0.795883	0.4261	1
k__Fungi;p__Basidiomycota;c__Agaricomycetes;o__Agaricales;f__Physalacriaceae;Other	0.481405	0.0569537	0.992219	0.0574003	0.954226	1
k__Fungi;p__Basidiomycota;c__Agaricomycetes;o__Agaricales;f__Stephanosporaceae;g__unidentified	0.439657	-0.199567	0.994584	-0.200653	0.84097	1
k__Fungi;p__Basidiomycota;c__Agaricomycetes;o__Agaricales;f__Tricholomataceae;Other	0.58987	0	0.987414	0	1	1
k__Fungi;p__Basidiomycota;c__Agaricomycetes;o__Atheliales;f__Atheliaceae;g__Amphinema	0.422005	-0.693961	0.995383	-0.69718	0.48569	1
k__Fungi;p__Basidiomycota;c__Agaricomycetes;o__Atheliales;f__Atheliaceae;g__Piloderma	0.411243	-0.169277	0.993086	-0.170455	0.864652	1
k__Fungi;p__Basidiomycota;c__Agaricomycetes;o__Auriculariales;f__Auriculariales_fam_Incertae_sedis;g__Basidiodendron	0.422005	-0.693961	0.995383	-0.69718	0.48569	1
k__Fungi;p__Basidiomycota;c__Agaricomycetes;o__Boletales;f__Tapinellaceae;g__Tapinella	0.474961	0.796741	0.993412	0.802025	0.422539	1
k__Fungi;p__Basidiomycota;c__Agaricomycetes;o__Polyporales;f__Meruliaceae;g__Bjerkandera	0.474961	0.796741	0.993412	0.802025	0.422539	1
k__Fungi;p__Basidiomycota;c__Agaricomycetes;o__Polyporales;f__Meruliaceae;g__Mycoacia	0.422005	-0.693961	0.995383	-0.69718	0.48569	1
k__Fungi;p__Basidiomycota;c__Agaricomycetes;o__Russulales;f__Russulaceae;g__Lactarius	0.564749	-0.23078	0.990944	-0.232889	0.815847	1
k__Fungi;p__Basidiomycota;c__Agaricomycetes;o__Thelephorales;f__Thelephoraceae;g__Amaurodon	0.634911	0	0.987414	0	1	1
k__Fungi;p__Basidiomycota;c__Cystobasidiomycetes;o__Cystobasidiomycetes_ord_Incertae_sedis;f__Buckleyzymaceae;g__Buckleyzyma	0.724993	0	0.987788	0	1	1
k__Fungi;p__Basidiomycota;c__Tremellomycetes;o__Holtermanniales;f__Holtermanniales_fam_Incertae_sedis;g__Holtermanniella	0.513264	0.581818	0.991736	0.586666	0.557428	1
k__Fungi;p__Basidiomycota;c__Tremellomycetes;o__Tremellales;f__Tremellaceae;g__Papiliotrema	0.463287	0.787329	0.993112	0.792789	0.427901	1
k__Fungi;p__Basidiomycota;c__Ustilaginomycetes;o__Ustilaginales;f__Ustilaginaceae;g__Ustilago	0.411243	-0.169277	0.993086	-0.170455	0.864652	1
k__Fungi;p__Basidiomycota;c__Wallemiomycetes;o__Wallemiales;f__Wallemiaceae;g__Wallemia	0.449547	-0.454318	0.993086	-0.457481	0.647325	1
k__Fungi;p__Mortierellomycota;c__Mortierellomycotina_cls_Incertae_sedis;o__Mortierellales;f__unidentified;g__unidentified	0.422005	-0.693961	0.995383	-0.69718	0.48569	1
AC Tp B vs. Control
k__Fungi;p__Ascomycota;c__Sordariomycetes;o__Hypocreales;f__Hypocreaceae;g__Trichoderma	15628.7	9.11873	0.36718	24.8345	3.8e-136	8.9e-134
k__Fungi;p__Ascomycota;c__Leotiomycetes;o__Helotiales;f__Vibrisseaceae;g__Vibrissea	18.1521	4.84459	1.06919	4.53108	5.87e-06	0.000686584
k__Fungi;p__Ascomycota;c__Sordariomycetes;o__Sordariales;f__Sordariaceae;g__Neurospora	12.0905	-4.77479	1.19985	-3.97948	6.91e-05	0.00538705
k__Fungi;p__Ascomycota;c__Saccharomycetes;o__Saccharomycetales;Other;Other	122.653	-2.19578	0.566243	-3.8778	0.000105404	0.00616612
k__Fungi;p__Ascomycota;c__Leotiomycetes;o__unidentified;f__unidentified;g__unidentified	49.609	-2.87388	0.7681	-3.74154	0.000182897	0.0085596
k__Fungi;p__Basidiomycota;c__Agaricomycetes;o__Hymenochaetales;f__Schizoporaceae;g__Hyphodontia	133.613	2.69777	0.799895	3.37265	0.000744481	0.0281695
k__Fungi;p__Ascomycota;c__Leotiomycetes;o__Leotiomycetes_ord_Incertae_sedis;f__Pseudeurotiaceae;g__unidentified	32.541	-2.44237	0.731602	-3.33838	0.000842677	0.0281695
k__Fungi;p__Basidiomycota;c__Agaricomycetes;o__Agaricales;Other;Other	150.701	2.9836	0.930757	3.20556	0.00134798	0.0394284
k__Fungi;p__Ascomycota;c__Sordariomycetes;o__Sordariales;Other;Other	1659.64	3.08803	1.07342	2.87681	0.00401712	0.0963591
k__Fungi;p__Ascomycota;Other;Other;Other;Other	835.575	-1.11298	0.387934	-2.86899	0.00411791	0.0963591
k__Fungi;p__Basidiomycota;c__Microbotryomycetes;o__Leucosporidiales;f__unidentified;g__unidentified	26.9366	2.48162	0.930094	2.66814	0.00762731	0.162254
k__Fungi;p__Ascomycota;c__Sordariomycetes;o__Hypocreales;f__Clavicipitaceae;g__Pochonia	18.5315	2.79527	1.06922	2.6143	0.00894103	0.17435
k__Fungi;p__Ascomycota;c__Dothideomycetes;o__Pleosporales;f__Pleosporales_fam_Incertae_sedis;g__Anguillospora	13.713	-3.06028	1.21658	-2.51548	0.0118871	0.213968
k__Fungi;p__Ascomycota;c__Pezizomycetes;o__Pezizales;f__Pyronemataceae;g__Kotlabaea	25.4656	2.89107	1.17682	2.45667	0.0140233	0.227579
k__Fungi;p__Ascomycota;c__Sordariomycetes;o__Hypocreales;f__Nectriaceae;g__Atractium	4.8396	2.99287	1.22536	2.44244	0.0145884	0.227579
k__Fungi;p__Basidiomycota;c__Agaricomycetes;o__Tremellodendropsidales;f__unidentified;g__unidentified	7.27506	2.70106	1.21419	2.22457	0.0261099	0.381857
k__Fungi;p__Ascomycota;c__Sordariomycetes;o__Xylariales;f__Amphisphaeriaceae;g__unidentified	4.68038	2.65122	1.23818	2.14122	0.0322565	0.444001
k__Fungi;p__Ascomycota;c__Orbiliomycetes;o__Orbiliales;f__Orbiliaceae;g__Arthrobotrys	20.5206	-2.14554	1.07981	-1.98697	0.0469253	0.610029
k__Fungi;Other;Other;Other;Other;Other	5760.45	-0.640913	0.337085	-1.90134	0.0572572	0.641643
k__Fungi;p__Ascomycota;c__Pezizomycetes;o__Pezizales;f__Pyronemataceae;g__Pseudaleuria	3195.71	0.887127	0.477279	1.85872	0.0630674	0.641643
k__Fungi;p__Ascomycota;c__Sordariomycetes;o__Microascales;f__Microascaceae;g__Microascus	1635.26	-0.60566	0.319125	-1.89788	0.057712	0.641643
k__Fungi;p__Basidiomycota;c__Agaricomycetes;o__Agaricales;f__Strophariaceae;g__Gymnopilus	9.27311	2.22328	1.17626	1.89012	0.0587414	0.641643
k__Fungi;p__Basidiomycota;c__Agaricomycetes;o__Agaricales;f__Agaricaceae;g__Bovista	5.34831	-2.28988	1.22875	-1.86358	0.0623811	0.641643
k__Fungi;p__Ascomycota;c__Eurotiomycetes;o__Chaetothyriales;f__Herpotrichiellaceae;g__unidentified	3.94926	2.24364	1.21999	1.83907	0.0659048	0.642571
k__Fungi;p__Ascomycota;c__Leotiomycetes;o__Helotiales;Other;Other	6992.96	0.598774	0.337902	1.77203	0.0763893	0.662041
k__Fungi;p__Ascomycota;c__Leotiomycetes;o__Leotiomycetes_ord_Incertae_sedis;f__Myxotrichaceae;g__Oidiodendron	343.772	-1.35138	0.752324	-1.79628	0.0724503	0.662041
k__Fungi;p__Ascomycota;c__Pezizomycotina_cls_Incertae_sedis;o__Pezizomycotina_ord_Incertae_sedis;f__Pezizomycotina_fam_Incertae_sedis;g__Triscelophorus	29.8269	1.63601	0.922078	1.77426	0.0760199	0.662041
k__Fungi;p__Ascomycota;c__Sordariomycetes;o__Sordariales;f__Chaetomiaceae;g__Humicola	2451.96	-0.642412	0.369189	-1.74006	0.0818478	0.684013
k__Fungi;p__Ascomycota;c__Leotiomycetes;o__Helotiales;f__unidentified;g__unidentified	5.20984	1.98383	1.15179	1.7224	0.0849978	0.685844
k__Fungi;p__Basidiomycota;c__Agaricomycetes;o__Phallales;f__Phallaceae;g__Clathrus	58.6476	1.044	0.618581	1.68773	0.0914621	0.713405
k__Fungi;p__Ascomycota;c__Eurotiomycetes;o__Onygenales;f__Arthrodermataceae;Other	3.87714	-2.00921	1.23745	-1.62367	0.104447	0.788404
k__Fungi;p__Basidiomycota;c__Agaricomycetes;o__Hymenochaetales;f__Schizoporaceae;Other	107.909	0.838309	0.531627	1.57687	0.114824	0.819413
k__Fungi;p__Ascomycota;c__Sordariomycetes;o__Hypocreales;Other;Other	47.6091	-1.03431	0.663558	-1.55873	0.11906	0.819413
k__Fungi;p__Basidiomycota;c__Tremellomycetes;o__Tremellales;Other;Other	5.85795	-1.77565	1.1355	-1.56376	0.117873	0.819413
k__Fungi;p__Basidiomycota;c__Agaricomycetes;o__Agaricales;f__Agaricaceae;g__Melanophyllum	60.6037	0.864075	0.56828	1.52051	0.128383	0.835776
k__Fungi;p__Mucoromycota;c__Mucoromycetes;o__Mucorales;f__Mucoraceae;g__Helicostylum	33.9081	-1.39629	0.918779	-1.51972	0.128581	0.835776
k__Fungi;p__Ascomycota;c__Leotiomycetes;o__Leotiomycetes_ord_Incertae_sedis;f__Myxotrichaceae;g__Pseudogymnoascus	5146.85	-0.456034	0.361661	-1.26094	0.20733	0.898428
k__Fungi;p__Ascomycota;c__Pezizomycetes;o__Pezizales;f__Pyronemataceae;Other	1526.49	-0.577652	0.450225	-1.28303	0.199482	0.898428
k__Fungi;p__Ascomycota;c__Sordariomycetes;o__Microascales;f__Microascaceae;g__Wardomyces	1276.7	-0.495506	0.34295	-1.44484	0.148504	0.898428
k__Fungi;p__Basidiomycota;c__Agaricomycetes;o__Agaricales;f__Pluteaceae;g__Pluteus	319.08	-0.502387	0.369499	-1.35964	0.173942	0.898428
k__Fungi;p__Ascomycota;c__Dothideomycetes;o__Dothideomycetes_ord_Incertae_sedis;f__Dothideomycetes_fam_Incertae_sedis;g__Monodictys	325.111	0.697193	0.502569	1.38726	0.165363	0.898428
k__Fungi;p__Basidiomycota;c__Agaricomycetes;o__Trechisporales;f__Hydnodontaceae;g__Trechispora	85.2164	-0.693459	0.495849	-1.39853	0.161954	0.898428
k__Fungi;p__Ascomycota;c__Sordariomycetes;o__Sordariales;f__Lasiosphaeriaceae;g__Schizothecium	73.3522	0.831538	0.649511	1.28025	0.200456	0.898428
k__Fungi;p__Rozellomycota;c__unidentified;o__unidentified;f__unidentified;g__unidentified	26.2778	-1.22632	0.96965	-1.2647	0.205978	0.898428
k__Fungi;p__Basidiomycota;c__Agaricomycetes;o__Agaricales;f__Cortinariaceae;g__Cortinarius	28.5496	1.25908	0.978514	1.28673	0.198189	0.898428
k__Fungi;p__Basidiomycota;c__Agaricomycetes;o__Agaricales;f__Psathyrellaceae;g__Psathyrella	24.4507	1.193	0.866112	1.37742	0.168382	0.898428
k__Fungi;p__Basidiomycota;c__Tremellomycetes;o__Filobasidiales;f__Filobasidiaceae;g__Goffeauzyma	20.3744	-1.11674	0.844804	-1.3219	0.186203	0.898428
k__Fungi;p__Ascomycota;c__Eurotiomycetes;o__Verrucariales;f__Verrucariaceae;Other	20.642	1.51221	1.03434	1.46201	0.14374	0.898428
k__Fungi;p__Basidiomycota;c__Agaricomycetes;o__Agaricales;f__unidentified;g__unidentified	15.3919	1.43279	1.10163	1.30062	0.19339	0.898428
k__Fungi;p__Basidiomycota;c__Agaricomycetes;o__Agaricales;f__Entolomataceae;g__Clitopilus	12.0157	1.27593	0.918141	1.38969	0.164624	0.898428
k__Fungi;p__Ascomycota;c__Leotiomycetes;o__Leotiomycetes_ord_Incertae_sedis;f__Leotiomycetes_fam_Incertae_sedis;g__Leohumicola	8.52042	-1.54002	1.17857	-1.30669	0.191319	0.898428
k__Fungi;p__Ascomycota;c__Eurotiomycetes;o__GS37;f__unidentified;g__unidentified	6.88708	-1.41344	1.09355	-1.29253	0.196174	0.898428
k__Fungi;p__Basidiomycota;c__Agaricomycetes;o__Agaricales;f__Agaricaceae;Other	3.78755	-1.72266	1.23035	-1.40013	0.161473	0.898428
k__Fungi;p__Ascomycota;c__Sordariomycetes;o__Sordariales;f__Cephalothecaceae;Other	3.69742	-1.55495	1.23005	-1.26414	0.206181	0.898428
k__Fungi;p__Ascomycota;c__Eurotiomycetes;o__Onygenales;f__Onygenaceae;Other	10.5353	1.28815	1.03264	1.24744	0.212237	0.902972
k__Fungi;p__Basidiomycota;c__Tremellomycetes;o__Cystofilobasidiales;f__Cystofilobasidiaceae;g__Guehomyces	113.252	0.605395	0.510115	1.18678	0.235314	0.908791
k__Fungi;p__Ascomycota;c__Sordariomycetes;o__Xylariales;f__Xylariaceae;g__Nemania	74.117	0.619173	0.521271	1.18781	0.234907	0.908791
k__Fungi;p__Basidiomycota;c__Agaricomycetes;o__Geastrales;f__Geastraceae;g__Geastrum	36.7376	0.781964	0.659332	1.18599	0.235625	0.908791
k__Fungi;p__Basidiomycota;c__Tremellomycetes;o__Tremellales;f__Tremellaceae;g__Dioszegia	17.4449	-1.27483	1.04288	-1.22241	0.221553	0.908791
k__Fungi;p__Basidiomycota;c__Microbotryomycetes;o__Leucosporidiales;f__Leucosporidiaceae;g__Leucosporidium	4.8978	-1.45135	1.22295	-1.18677	0.23532	0.908791
k__Fungi;p__Basidiomycota;c__Agaricomycetes;o__Agaricales;f__Physalacriaceae;g__unidentified	4.57466	1.43962	1.21718	1.18275	0.236907	0.908791
k__Fungi;p__Basidiomycota;c__Agaricomycetes;o__Agaricales;f__Tricholomataceae;g__Lepista	5.32349	1.31661	1.12936	1.1658	0.243697	0.919759
k__Fungi;p__Basidiomycota;c__Tremellomycetes;o__Cystofilobasidiales;f__Cystofilobasidiaceae;g__Cystofilobasidium	11.8018	1.13957	0.998152	1.14168	0.253588	0.941898
k__Fungi;p__Basidiomycota;c__Microbotryomycetes;o__Microbotryomycetes_ord_Incertae_sedis;f__Microbotryomycetes_fam_Incertae_sedis;g__Glaciozyma	34.5012	0.748332	0.668633	1.1192	0.263056	0.952697
k__Fungi;p__Ascomycota;c__Eurotiomycetes;o__Eurotiales;f__Trichocomaceae;Other	3.60271	-1.36824	1.22658	-1.1155	0.264638	0.952697
k__Fungi;p__Ascomycota;c__Eurotiomycetes;o__Chaetothyriales;f__Herpotrichiellaceae;Other	14.9927	-1.2223	1.11021	-1.10096	0.270914	0.960512
k__Fungi;p__Mortierellomycota;c__Mortierellomycotina_cls_Incertae_sedis;o__Mortierellales;f__Mortierellaceae;g__Mortierella	8355.69	0.215622	0.497467	0.43344	0.664695	1
k__Fungi;p__Basidiomycota;Other;Other;Other;Other	3685.63	-0.0638651	0.361822	-0.17651	0.859893	1
k__Fungi;p__Basidiomycota;c__Agaricomycetes;o__Polyporales;f__Ganodermataceae;g__Ganoderma	3479.38	0.175131	0.303591	0.576864	0.564031	1
k__Fungi;p__Ascomycota;c__Sordariomycetes;o__Microascales;f__Microascaceae;g__unidentified	3209.53	-0.107952	0.620138	-0.174078	0.861804	1
k__Fungi;p__Ascomycota;c__Sordariomycetes;o__Microascales;f__Microascaceae;Other	3031.39	-0.277961	0.411928	-0.67478	0.499815	1
k__Fungi;p__Basidiomycota;c__Tremellomycetes;o__Trichosporonales;f__Trichosporonaceae;g__Apiotrichum	2532.88	0.0428392	0.323113	0.132583	0.894523	1
k__Fungi;p__Ascomycota;c__Dothideomycetes;o__Pleosporales;f__Sporormiaceae;Other	1956	0.101822	0.310383	0.328051	0.742873	1
k__Fungi;p__Ascomycota;c__Sordariomycetes;o__Microascales;f__unidentified;g__unidentified	1876.1	0.0195679	0.342115	0.0571968	0.954388	1
k__Fungi;p__Ascomycota;c__Leotiomycetes;o__Leotiomycetes_ord_Incertae_sedis;f__Leotiomycetes_fam_Incertae_sedis;g__Geomyces	1828.94	0.052205	0.341955	0.152666	0.878661	1
k__Fungi;p__Ascomycota;c__Pezizomycotina_cls_Incertae_sedis;o__Pezizomycotina_ord_Incertae_sedis;f__Pezizomycotina_fam_Incertae_sedis;g__Gamsia	1495.06	-0.0585708	0.333276	-0.175743	0.860496	1
k__Fungi;p__Basidiomycota;c__Agaricomycetes;Other;Other;Other	1242.96	0.116596	0.327406	0.35612	0.721751	1
k__Fungi;p__Ascomycota;c__Leotiomycetes;o__Helotiales;f__Helotiales_fam_Incertae_sedis;g__Tetracladium	1238.34	0.361284	0.36177	0.998656	0.317961	1
k__Fungi;p__Ascomycota;c__Leotiomycetes;o__Helotiales;f__Hyaloscyphaceae;g__Hyalopeziza	991.073	0.146402	0.629714	0.23249	0.816157	1
k__Fungi;p__Ascomycota;c__Sordariomycetes;o__Hypocreales;f__Nectriaceae;g__Fusicolla	852.618	-0.307519	0.362366	-0.848641	0.396081	1
k__Fungi;p__Ascomycota;c__Eurotiomycetes;o__Onygenales;f__Onygenaceae;g__Chrysosporium	788.237	-0.163327	0.330066	-0.494832	0.620718	1
k__Fungi;p__Ascomycota;c__Leotiomycetes;o__Thelebolales;f__Thelebolaceae;g__Thelebolus	765.223	-0.0074391	0.420676	-0.0176837	0.985891	1
k__Fungi;p__Ascomycota;c__Dothideomycetes;o__Pleosporales;f__Sporormiaceae;g__Preussia	745.877	-0.136482	0.350794	-0.389066	0.697227	1
k__Fungi;p__Ascomycota;c__Sordariomycetes;o__Hypocreales;f__Nectriaceae;Other	492.303	0.016216	0.341242	0.0475207	0.962098	1
k__Fungi;p__Ascomycota;c__Leotiomycetes;o__Helotiales;f__Helotiales_fam_Incertae_sedis;g__Scytalidium	474.882	0.0888494	0.35707	0.248829	0.803493	1
k__Fungi;p__Ascomycota;c__Sordariomycetes;o__Hypocreales;f__Bionectriaceae;Other	351.967	0.133406	0.434448	0.307071	0.758789	1
k__Fungi;p__Ascomycota;c__Sordariomycetes;o__Hypocreales;f__Nectriaceae;g__Nectria	331.034	-0.00395839	0.373227	-0.0106059	0.991538	1
k__Fungi;p__Basidiomycota;c__Agaricomycetes;o__Agaricales;f__Agaricaceae;g__Lycoperdon	303.767	-0.110443	0.374221	-0.295127	0.767897	1
k__Fungi;p__Ascomycota;c__Sordariomycetes;o__Sordariales;f__Lasiosphaeriaceae;g__Cercophora	298.555	0.070744	0.596104	0.118677	0.905531	1
k__Fungi;p__Ascomycota;c__Eurotiomycetes;o__Onygenales;f__Onygenaceae;g__unidentified	285.89	0.0114699	0.524763	0.0218574	0.982562	1
k__Fungi;p__Basidiomycota;c__Agaricomycetes;o__Agaricales;f__Entolomataceae;g__Entoloma	283.772	0.0826959	0.401056	0.206195	0.836638	1
k__Fungi;p__Ascomycota;c__Eurotiomycetes;o__Onygenales;f__Gymnoascaceae;g__Gymnoascus	248.553	-0.19405	0.414771	-0.467849	0.639893	1
k__Fungi;p__Ascomycota;c__Sordariomycetes;o__Sordariales;f__Chaetomiaceae;Other	218.982	-0.250812	0.424237	-0.591207	0.554382	1
k__Fungi;p__Ascomycota;c__Sordariomycetes;o__Sordariales;f__Lasiosphaeriaceae;g__Apodus	212.308	-0.392764	0.489444	-0.80247	0.422281	1
k__Fungi;p__Ascomycota;c__Eurotiomycetes;o__Onygenales;Other;Other	184.475	-0.134927	0.429307	-0.314291	0.7533	1
k__Fungi;p__Ascomycota;c__Leotiomycetes;o__Helotiales;f__Helotiales_fam_Incertae_sedis;g__Leptodontidium	150.488	-0.460818	0.448744	-1.02691	0.304464	1
k__Fungi;p__Basidiomycota;c__Agaricomycetes;o__Polyporales;f__Meruliaceae;g__Hypochnicium	114.142	-0.181465	0.493839	-0.367457	0.713278	1
k__Fungi;p__Ascomycota;c__Leotiomycetes;o__Leotiomycetes_ord_Incertae_sedis;Other;Other	102.404	-0.334946	0.480157	-0.697576	0.485443	1
k__Fungi;p__Ascomycota;c__Sordariomycetes;o__Sordariales;f__Chaetomiaceae;g__Trichocladium	98.9426	0.472861	0.538214	0.878574	0.379632	1
k__Fungi;p__Mucoromycota;c__Mucoromycetes;o__Mucorales;f__Mucoraceae;g__Mucor	81.2266	-0.0341414	0.522513	-0.0653408	0.947903	1
k__Fungi;p__Ascomycota;c__Pezizomycetes;o__Pezizales;f__Sarcoscyphaceae;g__Sarcoscypha	77.0046	-0.531041	0.532306	-0.997625	0.318461	1
k__Fungi;p__Ascomycota;c__Eurotiomycetes;o__Eurotiales;f__Trichocomaceae;g__Penicillium	76.6266	-0.238088	0.522864	-0.455353	0.648855	1
k__Fungi;p__Basidiomycota;c__Tremellomycetes;o__Filobasidiales;f__Piskurozymaceae;g__Solicoccozyma	72.9605	-0.541727	0.729166	-0.742941	0.457518	1
k__Fungi;p__Ascomycota;c__Sordariomycetes;o__Coniochaetales;f__Coniochaetaceae;g__Coniochaeta	75.4417	0.279559	0.571857	0.488862	0.624939	1
k__Fungi;p__Ascomycota;c__Pezizomycotina_cls_Incertae_sedis;o__Pezizomycotina_ord_Incertae_sedis;f__Pezizomycotina_fam_Incertae_sedis;g__Volucrispora	71.5593	0.108187	0.526831	0.205354	0.837295	1
k__Fungi;p__Basidiomycota;c__Agaricomycetes;o__Agaricales;f__Strophariaceae;g__Pholiota	70.8832	0.473978	0.658809	0.719447	0.471866	1
k__Fungi;p__Basidiomycota;c__Microbotryomycetes;o__Heterogastridiales;f__Heterogastridiaceae;g__Colacogloea	68.2835	0.095072	0.569032	0.167077	0.86731	1
k__Fungi;p__Ascomycota;c__Saccharomycetes;o__Saccharomycetales;f__Saccharomycetales_fam_Incertae_sedis;g__Candida	61.1332	-0.509283	0.577905	-0.881257	0.378179	1
k__Fungi;p__Basidiomycota;c__Agaricomycetes;o__Agaricales;f__Psathyrellaceae;g__Coprinellus	59.7971	-0.631453	0.60664	-1.0409	0.297921	1
k__Fungi;p__Basidiomycota;c__Agaricomycetes;o__Agaricales;f__Psathyrellaceae;g__Coprinopsis	60.1652	0.12622	0.63743	0.198013	0.843035	1
k__Fungi;p__Basidiomycota;c__Agaricomycetes;o__Phallales;f__Phallaceae;g__Phallus	55.5155	-0.413359	0.626909	-0.65936	0.509665	1
k__Fungi;p__Basidiomycota;c__Agaricomycetes;o__Agaricales;f__Agaricaceae;g__Coprinus	52.9097	-0.150187	0.576086	-0.260703	0.794322	1
k__Fungi;p__Ascomycota;c__Sordariomycetes;Other;Other;Other	48.0265	0.109378	0.627258	0.174375	0.861571	1
k__Fungi;p__Basidiomycota;c__Microbotryomycetes;Other;Other;Other	44.8618	0.498959	0.669686	0.745064	0.456233	1
k__Fungi;p__Ascomycota;c__Eurotiomycetes;o__Onygenales;f__Gymnoascaceae;g__Leucothecium	42.2207	0.624146	0.689673	0.904987	0.365472	1
k__Fungi;p__Basidiomycota;c__Agaricomycetes;o__Thelephorales;f__Thelephoraceae;g__Tomentella	39.7822	0.497013	0.651701	0.76264	0.445678	1
k__Fungi;p__Ascomycota;c__Pezizomycetes;o__Pezizales;f__Pyronemataceae;g__Scutellinia	37.3196	0.0413576	0.785798	0.0526314	0.958026	1
k__Fungi;p__Basidiomycota;c__Agaricomycetes;o__Agaricales;f__Inocybaceae;g__Crepidotus	36.7141	0.0708302	0.641084	0.110485	0.912025	1
k__Fungi;p__Ascomycota;c__Dothideomycetes;o__Pleosporales;f__Lindgomycetaceae;g__Lindgomyces	33.9416	-0.329683	0.714824	-0.461208	0.644649	1
k__Fungi;p__Ascomycota;c__Pezizomycetes;o__Pezizales;f__Pyronemataceae;g__Cheilymenia	31.6906	-0.903275	1.06862	-0.845269	0.39796	1
k__Fungi;p__Ascomycota;c__Leotiomycetes;Other;Other;Other	32.7694	-0.175368	0.688065	-0.254871	0.798822	1
k__Fungi;p__Ascomycota;c__Eurotiomycetes;o__Onygenales;f__Gymnoascaceae;Other	32.0618	-0.0615756	0.674804	-0.0912496	0.927294	1
k__Fungi;p__Ascomycota;c__Sordariomycetes;o__Sordariales;f__Cephalothecaceae;g__Phialemonium	31.179	-0.436443	0.710326	-0.614426	0.538934	1
k__Fungi;p__Ascomycota;c__Eurotiomycetes;o__Chaetothyriales;f__Herpotrichiellaceae;g__Exophiala	31.6126	-0.172269	0.811301	-0.212337	0.831844	1
k__Fungi;p__Ascomycota;c__Sordariomycetes;o__Sordariomycetidae_ord_Incertae_sedis;f__Sordariomycetidae_fam_Incertae_sedis;g__Cordana	30.2219	-0.397506	0.736134	-0.539992	0.589203	1
k__Fungi;p__Basidiomycota;c__Agaricomycetes;o__Thelephorales;f__Thelephoraceae;g__Odontia	31.4913	0.182952	0.752513	0.243121	0.807912	1
k__Fungi;p__Ascomycota;c__Leotiomycetes;o__Helotiales;f__Helotiales_fam_Incertae_sedis;Other	30.3896	0.0824662	0.700701	0.117691	0.906312	1
k__Fungi;p__Ascomycota;c__Saccharomycetes;o__Saccharomycetales;f__Saccharomycetaceae;g__Kazachstania	27.8741	-0.511131	0.793187	-0.644401	0.519315	1
k__Fungi;p__Ascomycota;c__Dothideomycetes;o__Pleosporales;Other;Other	27.6977	-0.664758	0.845855	-0.7859	0.431926	1
k__Fungi;p__Ascomycota;c__Leotiomycetes;o__Helotiales;f__Hyaloscyphaceae;g__Mycoarthris	28.8752	0.447062	0.958856	0.466245	0.64104	1
k__Fungi;p__Ascomycota;c__Sordariomycetes;o__Xylariales;f__Apiosporaceae;g__unidentified	26.0985	0	1.0378	0	1	1
k__Fungi;p__Ascomycota;c__Sordariomycetes;o__Hypocreales;f__Nectriaceae;g__unidentified	25.3386	-0.559151	0.829488	-0.674092	0.500253	1
k__Fungi;p__Ascomycota;c__Leotiomycetes;o__Leotiomycetes_ord_Incertae_sedis;f__Pseudeurotiaceae;g__Pseudeurotium	25.2772	-0.0312209	0.834048	-0.0374329	0.97014	1
k__Fungi;p__Ascomycota;c__Sordariomycetes;o__Xylariales;f__Xylariaceae;g__Xylaria	25.0948	-0.403753	0.787621	-0.512623	0.608215	1
k__Fungi;p__Basidiomycota;c__Agaricomycetes;o__Agaricales;f__Cortinariaceae;g__Hemistropharia	24.8076	-0.162884	0.778408	-0.209253	0.834251	1
k__Fungi;p__Ascomycota;c__Pezizomycotina_cls_Incertae_sedis;o__Pezizomycotina_ord_Incertae_sedis;f__Pezizomycotina_fam_Incertae_sedis;g__Knufia	25.6493	0.520369	0.826635	0.629503	0.52902	1
k__Fungi;p__Ascomycota;c__Dothideomycetes;o__Pleosporales;f__Lophiostomataceae;g__Lophiotrema	24.2464	0.081077	0.761512	0.106469	0.915211	1
k__Fungi;p__Ascomycota;c__Sordariomycetes;o__Hypocreales;f__Hypocreales_fam_Incertae_sedis;g__Ilyonectria	23.6027	0.163212	0.825057	0.197819	0.843187	1
k__Fungi;p__Basidiomycota;c__Agaricomycetes;o__Agaricales;f__Strophariaceae;g__Hebeloma	24.5337	0.633277	0.75245	0.84162	0.400001	1
k__Fungi;p__Ascomycota;c__Sordariomycetes;o__Xylariales;f__Xylariaceae;g__Kretzschmaria	23.7066	0.534885	0.744268	0.718672	0.472343	1
k__Fungi;p__Basidiomycota;c__Agaricomycetes;o__Gomphales;f__Gomphaceae;g__Phaeoclavulina	22.3796	-0.114524	0.761643	-0.150364	0.880477	1
k__Fungi;p__Ascomycota;c__Eurotiomycetes;o__Onygenales;f__Onygenaceae;g__Auxarthron	21.507	-0.0143729	0.793245	-0.0181192	0.985544	1
k__Fungi;p__Ascomycota;c__Pezizomycotina_cls_Incertae_sedis;o__Pezizomycotina_ord_Incertae_sedis;f__Pezizomycotina_fam_Incertae_sedis;Other	21.2019	0.234173	0.782311	0.299334	0.764685	1
k__Fungi;p__Basidiomycota;c__Agaricomycetes;o__Agaricales;f__Psathyrellaceae;g__Homophron	20.1641	-0.540611	0.911833	-0.592883	0.553259	1
k__Fungi;p__Mucoromycota;c__unidentified;o__unidentified;f__unidentified;g__unidentified	20.3592	0.316633	1.15271	0.274685	0.783558	1
k__Fungi;p__Basidiomycota;c__Agaricomycetes;o__Agaricales;f__Strophariaceae;g__Hypholoma	20.2119	-0.0148447	0.795078	-0.0186708	0.985104	1
k__Fungi;p__Ascomycota;c__Eurotiomycetes;o__Chaetothyriales;f__Herpotrichiellaceae;g__Capronia	20.3019	0.212355	0.860776	0.246702	0.805139	1
k__Fungi;p__Ascomycota;c__Eurotiomycetes;o__Chaetothyriales;f__Herpotrichiellaceae;g__Rhinocladiella	18.5377	0.127258	0.925197	0.137547	0.890598	1
k__Fungi;p__Basidiomycota;c__Agaricomycetes;o__Phallales;f__Phallaceae;g__Mutinus	17.8041	-0.493458	0.857363	-0.575554	0.564917	1
k__Fungi;p__Ascomycota;c__Sordariomycetes;o__Sordariales;f__Chaetomiaceae;g__unidentified	18.2871	0.326289	0.856493	0.380959	0.703233	1
k__Fungi;p__Basidiomycota;c__Agaricomycetes;o__Agaricales;f__Agaricaceae;g__Lepiota	17.5801	0.551774	0.910799	0.605813	0.544639	1
k__Fungi;p__Ascomycota;c__Pezizomycetes;o__Pezizales;Other;Other	16.8152	-0.320618	1.13617	-0.28219	0.777798	1
k__Fungi;p__Ascomycota;c__Sordariomycetes;o__Hypocreales;f__Nectriaceae;g__Thelonectria	17.0364	0.470466	0.943852	0.498453	0.618165	1
k__Fungi;p__Basidiomycota;c__Agaricomycetes;o__Hymenochaetales;f__Schizoporaceae;g__Xylodon	16.5238	-0.15925	0.857018	-0.185819	0.852587	1
k__Fungi;p__Ascomycota;c__Eurotiomycetes;o__Eurotiales;f__Trichocomaceae;g__Aspergillus	16.0412	-0.396805	0.982283	-0.403962	0.68624	1
k__Fungi;p__Basidiomycota;c__Microbotryomycetes;o__Microbotryomycetes_ord_Incertae_sedis;f__Chrysozymaceae;g__Hamamotoa	14.2991	-1.25861	1.18044	-1.06621	0.286326	1
k__Fungi;p__Ascomycota;c__Sordariomycetes;o__Hypocreales;f__Hypocreales_fam_Incertae_sedis;g__Acremonium	14.2335	-0.893099	1.08508	-0.823073	0.410466	1
k__Fungi;p__Basidiomycota;c__Agaricomycetes;o__Gomphales;f__Lentariaceae;g__Kavinia	15.0978	0.404287	0.865884	0.466907	0.640566	1
k__Fungi;p__Basidiomycota;c__Agaricomycetes;o__Boletales;f__Paxillaceae;g__Melanogaster	13.3032	0.716437	0.907939	0.789081	0.430065	1
k__Fungi;p__Ascomycota;c__Sordariomycetes;o__Ophiostomatales;f__Ophiostomataceae;g__Sporothrix	12.7543	-0.0676145	0.93015	-0.0726921	0.942051	1
k__Fungi;p__Ascomycota;c__Sordariomycetes;o__Xylariales;f__Xylariaceae;Other	12.7436	0.332072	0.924306	0.359266	0.719396	1
k__Fungi;p__Basidiomycota;c__Agaricomycetes;o__Agaricales;f__Strophariaceae;g__Galerina	12.3092	0.244185	1.04736	0.233144	0.815649	1
k__Fungi;p__Basidiomycota;c__Microbotryomycetes;o__Sporidiobolales;f__Sporidiobolales_fam_Incertae_sedis;g__Rhodotorula	11.9509	-0.453875	0.988724	-0.459051	0.646197	1
k__Fungi;p__Ascomycota;c__Dothideomycetes;Other;Other;Other	12.493	0.33606	0.899776	0.373494	0.708781	1
k__Fungi;p__Ascomycota;c__Sordariomycetes;o__Diaporthales;f__Diaporthaceae;g__unidentified	11.166	-0.29073	1.03657	-0.280475	0.779113	1
k__Fungi;p__Basidiomycota;c__Tremellomycetes;o__Cystofilobasidiales;f__Cystofilobasidiaceae;g__Mrakia	12.2402	0.00231483	1.04468	0.00221583	0.998232	1
k__Fungi;p__Basidiomycota;c__Agaricomycetes;o__Thelephorales;f__Thelephoraceae;g__unidentified	11.3379	-0.541752	0.940694	-0.575907	0.564678	1
k__Fungi;p__Basidiomycota;c__Microbotryomycetes;o__Leucosporidiales;f__Leucosporidiaceae;g__Mastigobasidium	11.9104	0.261226	0.995839	0.262317	0.793077	1
k__Fungi;p__Ascomycota;c__Eurotiomycetes;o__Chaetothyriales;Other;Other	11.7791	0.382605	1.04074	0.367629	0.71315	1
k__Fungi;p__Basidiomycota;c__Agaricomycetes;o__Agaricales;f__Physalacriaceae;g__Hymenopellis	11.8837	0.205596	0.926519	0.221902	0.82439	1
k__Fungi;p__Basidiomycota;c__Tremellomycetes;o__Tremellales;f__Tremellaceae;g__Cryptococcus	11.9232	0.237087	0.93074	0.25473	0.798932	1
k__Fungi;p__Basidiomycota;c__Agaricostilbomycetes;Other;Other;Other	11.4634	0.320378	0.988693	0.324042	0.745906	1
k__Fungi;p__Ascomycota;c__Dothideomycetes;o__Pleosporales;f__Pleosporaceae;g__Alternaria	11.7625	0.405848	0.917609	0.442288	0.658281	1
k__Fungi;p__Basidiomycota;c__Agaricomycetes;o__Agaricales;f__Inocybaceae;g__Inocybe	10.8469	-0.43849	1.18097	-0.371297	0.710416	1
k__Fungi;p__Ascomycota;c__Dothideomycetes;o__Pleosporales;f__Sporormiaceae;g__unidentified	10.3598	0.440451	0.971608	0.453321	0.650317	1
k__Fungi;p__Ascomycota;c__Sordariomycetes;o__Coniochaetales;f__Coniochaetaceae;g__unidentified	10.1293	-0.104265	1.11572	-0.0934508	0.925545	1
k__Fungi;p__Ascomycota;c__Eurotiomycetes;Other;Other;Other	10.0927	-0.00561813	1.03149	-0.0054466	0.995654	1
k__Fungi;p__Ascomycota;c__Leotiomycetes;o__Leotiomycetes_ord_Incertae_sedis;f__Pseudeurotiaceae;Other	10.1103	-0.02906	1.04976	-0.0276826	0.977915	1
k__Fungi;p__Basidiomycota;c__Agaricomycetes;o__Agaricales;f__Bolbitiaceae;g__Conocybe	9.78691	0.0069435	1.01427	0.00684583	0.994538	1
k__Fungi;p__Basidiomycota;c__Ustilaginomycotina_cls_Incertae_sedis;o__Malasseziales;f__Malasseziaceae;g__Malassezia	10.2264	0.391623	0.995307	0.39347	0.693973	1
k__Fungi;p__Ascomycota;c__Lecanoromycetes;o__Peltigerales;f__Pannariaceae;g__Pectenia	9.93975	0.242434	1.19419	0.203012	0.839126	1
k__Fungi;p__Basidiomycota;c__Agaricomycetes;o__Agaricales;f__Agaricaceae;g__Agaricus	8.55366	-0.746562	1.22785	-0.608025	0.543171	1
k__Fungi;p__Basidiomycota;c__Tremellomycetes;o__Tremellales;f__Trimorphomycetaceae;g__Saitozyma	8.96152	0.245894	1.02916	0.238926	0.811163	1
k__Fungi;p__Ascomycota;c__Pezizomycotina_cls_Incertae_sedis;o__Pezizomycotina_ord_Incertae_sedis;f__Pezizomycotina_fam_Incertae_sedis;g__Ochroconis	8.4816	-0.436228	1.06148	-0.410961	0.681101	1
k__Fungi;p__Ascomycota;c__Leotiomycetes;o__Helotiales;f__Hyaloscyphaceae;Other	8.23057	-0.147457	1.15185	-0.128017	0.898135	1
k__Fungi;p__Ascomycota;c__Sordariomycetes;o__Sordariales;f__Chaetomiaceae;g__Chaetomium	8.73522	0.717537	1.04046	0.689637	0.490422	1
k__Fungi;p__Mucoromycota;c__Mucoromycetes;o__Mucorales;f__Mucoraceae;g__unidentified	8.26585	0.17479	1.11216	0.157162	0.875117	1
k__Fungi;p__Ascomycota;c__Dothideomycetes;o__Dothideomycetes_ord_Incertae_sedis;f__Dothideomycetes_fam_Incertae_sedis;g__Biatriospora	8.17593	-0.0932243	1.02745	-0.0907333	0.927704	1
k__Fungi;p__Ascomycota;c__Eurotiomycetes;o__Arachnomycetales;f__Arachnomycetaceae;Other	7.48426	0.356134	1.06705	0.333756	0.738564	1
k__Fungi;p__Ascomycota;c__Sordariomycetes;o__Hypocreales;f__Bionectriaceae;g__Clonostachys	7.39163	-0.0289085	1.18172	-0.0244632	0.980483	1
k__Fungi;p__Basidiomycota;c__Agaricomycetes;o__Agaricales;f__Tricholomataceae;g__Ripartites	6.59282	-1.05301	1.21695	-0.86528	0.386885	1
k__Fungi;p__Ascomycota;c__Dothideomycetes;o__Patellariales;Other;Other	6.47131	-0.294385	1.14395	-0.257341	0.796915	1
k__Fungi;p__Basidiomycota;c__Agaricomycetes;o__Agaricales;f__Agaricaceae;g__Echinoderma	6.35603	-0.943424	1.1428	-0.82554	0.409065	1
k__Fungi;p__Basidiomycota;c__Agaricomycetes;o__Agaricomycetes_ord_Incertae_sedis;f__Agaricomycetes_fam_Incertae_sedis;g__Oxyporus	6.88172	0.71441	1.06538	0.670565	0.502497	1
k__Fungi;p__Basidiomycota;c__Agaricomycetes;o__Agaricales;f__Strophariaceae;g__Agrocybe	6.7117	0.361046	1.21352	0.297519	0.766071	1
k__Fungi;p__Ascomycota;c__Sordariomycetes;o__Hypocreales;f__Clavicipitaceae;g__Metarhizium	5.99429	-1.09812	1.22814	-0.894134	0.37125	1
k__Fungi;p__Basidiomycota;c__Agaricomycetes;o__Thelephorales;f__Thelephoraceae;g__Tomentellopsis	5.87015	-0.547022	1.10263	-0.496105	0.61982	1
k__Fungi;p__Ascomycota;c__Sordariomycetes;o__Chaetosphaeriales;f__Chaetosphaeriaceae;g__Chaetosphaeria	5.51702	-1.12221	1.13961	-0.984733	0.324755	1
k__Fungi;p__Basidiomycota;c__Agaricomycetes;o__Agaricales;f__Strophariaceae;Other	5.58189	-1.18501	1.15456	-1.02638	0.304714	1
k__Fungi;p__Basidiomycota;c__Microbotryomycetes;o__Microbotryomycetes_ord_Incertae_sedis;Other;Other	6.21129	0.149071	1.13995	0.13077	0.895958	1
k__Fungi;p__Basidiomycota;c__Agaricomycetes;o__Agaricales;f__Agaricaceae;g__Calvatia	5.90488	0.51162	1.23983	0.412653	0.679861	1
k__Fungi;p__Basidiomycota;c__Agaricomycetes;o__Gomphales;f__Lentariaceae;g__Lentaria	5.59806	-0.490326	1.1286	-0.434453	0.663959	1
k__Fungi;p__Basidiomycota;c__Agaricomycetes;o__Thelephorales;f__Thelephoraceae;g__Thelephora	5.9679	0.592428	1.19337	0.496434	0.619588	1
k__Fungi;p__Ascomycota;c__Dothideomycetes;o__Pleosporales;f__Dictyosporiaceae;g__Dictyosporium	5.81151	0.564506	1.16724	0.483624	0.628653	1
k__Fungi;p__Ascomycota;c__Leotiomycetes;o__Leotiomycetes_ord_Incertae_sedis;f__Myxotrichaceae;g__unidentified	5.63876	0.530467	1.2084	0.438983	0.660674	1
k__Fungi;p__Basidiomycota;c__Agaricomycetes;o__Russulales;f__Auriscalpiaceae;g__Lentinellus	5.02219	-0.910869	1.17752	-0.77355	0.439197	1
k__Fungi;p__Ascomycota;c__Sordariomycetes;o__Sordariales;f__Lasiosphaeriaceae;g__Zopfiella	5.00296	-0.219669	1.15666	-0.189917	0.849375	1
k__Fungi;p__Basidiomycota;c__Agaricomycetes;o__Agaricales;f__Clavariaceae;g__unidentified	4.77853	-0.179957	1.18	-0.152506	0.878788	1
k__Fungi;p__Ascomycota;c__Sordariomycetes;o__Xylariales;f__Xylariaceae;g__Hypoxylon	5.09096	0.719589	1.23989	0.580364	0.561669	1
k__Fungi;p__Basidiomycota;c__Agaricomycetes;o__Agaricales;f__Lyophyllaceae;g__Hypsizygus	4.40865	-1.19831	1.21636	-0.985161	0.324545	1
k__Fungi;p__Basidiomycota;c__Agaricomycetes;o__Boletales;f__Suillaceae;g__Suillus	4.30045	-0.935093	1.1882	-0.786982	0.431292	1
k__Fungi;p__Ascomycota;c__Dothideomycetes;o__Pleosporales;f__Leptosphaeriaceae;g__Plenodomus	5.02474	1.17665	1.19919	0.981198	0.326495	1
k__Fungi;p__Ascomycota;c__Leotiomycetes;o__Helotiales;f__Helotiaceae;g__Claussenomyces	3.87846	-0.952227	1.23922	-0.768407	0.442245	1
k__Fungi;p__Ascomycota;c__Dothideomycetes;o__Tubeufiales;f__Tubeufiaceae;g__Helicoma	4.38803	0.460441	1.21941	0.377592	0.705734	1
k__Fungi;p__Basidiomycota;c__Tremellomycetes;o__Cystofilobasidiales;f__Cystofilobasidiales_fam_Incertae_sedis;g__Mrakiella	4.4427	1.04019	1.18962	0.874386	0.381908	1
k__Fungi;p__Basidiomycota;c__Agaricomycetes;o__Agaricales;f__Clavariaceae;g__Clavulinopsis	3.51277	-0.961261	1.23976	-0.775362	0.438126	1
k__Fungi;p__Basidiomycota;c__Agaricomycetes;o__Agaricales;f__Entolomataceae;g__unidentified	4.0316	-0.260625	1.23943	-0.210277	0.833451	1
k__Fungi;p__Basidiomycota;c__Agaricomycetes;o__Polyporales;f__Fomitopsidaceae;g__unidentified	3.94643	-0.552413	1.23929	-0.44575	0.655778	1
k__Fungi;p__Ascomycota;c__Dothideomycetes;o__Pleosporales;f__Pleosporales_fam_Incertae_sedis;g__Pyrenochaeta	3.67903	-0.861082	1.17444	-0.733182	0.463447	1
k__Fungi;p__Ascomycota;c__Pezizomycotina_cls_Incertae_sedis;o__Pezizomycotina_ord_Incertae_sedis;f__Pezizomycotina_fam_Incertae_sedis;g__Petrakia	3.56072	-0.929677	1.2328	-0.754116	0.450779	1
k__Fungi;p__Ascomycota;c__Sordariomycetes;o__Hypocreales;f__Cordycipitaceae;g__Cordyceps	3.66497	-0.83294	1.22987	-0.677256	0.498243	1
k__Fungi;p__Basidiomycota;c__Agaricomycetes;o__Polyporales;f__Fomitopsidaceae;g__Postia	3.49678	-0.670486	1.20264	-0.557512	0.577178	1
k__Fungi;p__Ascomycota;c__Pezizomycetes;o__Pezizales;f__Sarcosomataceae;g__Urnula	3.55655	-0.689493	1.2091	-0.570251	0.568507	1
k__Fungi;p__Basidiomycota;c__Microbotryomycetes;o__Microbotryomycetes_ord_Incertae_sedis;f__Chrysozymaceae;Other	3.75039	-0.338769	1.22998	-0.275427	0.782988	1
k__Fungi;p__Basidiomycota;c__Agaricomycetes;o__Agaricales;f__Strophariaceae;g__Naucoria	3.83121	0.251665	1.20683	0.208535	0.834812	1
k__Fungi;p__Basidiomycota;c__Agaricomycetes;o__Sebacinales;f__Sebacinaceae;g__Sebacina	3.78763	0.600409	1.23168	0.487473	0.625923	1
k__Fungi;p__Basidiomycota;c__Microbotryomycetes;o__Leucosporidiales;f__Leucosporidiaceae;Other	4.05346	0.932417	1.1964	0.779353	0.435772	1
k__Fungi;p__Ascomycota;c__Dothideomycetes;o__Capnodiales;Other;Other	3.52354	0.263728	1.23615	0.213346	0.831057	1
k__Fungi;p__Ascomycota;c__Sordariomycetes;o__Sordariales;f__Lasiosphaeriaceae;Other	3.55972	-0.0423158	1.20291	-0.0351779	0.971938	1
k__Fungi;p__Ascomycota;c__Sordariomycetes;o__Xylariales;f__Xylariaceae;g__Daldinia	3.48084	-0.206032	1.22606	-0.168044	0.866548	1
k__Fungi;p__Basidiomycota;c__Agaricomycetes;o__Polyporales;f__Polyporaceae;g__Lentinus	3.48811	0.863075	1.23513	0.698774	0.484693	1
k__Fungi;p__Ascomycota;c__Sordariomycetes;o__Hypocreales;f__Nectriaceae;g__Volutella	3.42726	0.164922	1.23911	0.133097	0.894117	1
k__Fungi;p__Ascomycota;c__Sordariomycetes;o__unidentified;f__unidentified;g__unidentified	3.42753	1.05232	1.23648	0.851061	0.394736	1
k__Fungi;p__Ascomycota;c__Sordariomycetes;o__Xylariales;f__Xylariaceae;g__Annulohypoxylon	3.37098	0.588066	1.23224	0.477234	0.633195	1
k__Fungi;p__Ascomycota;c__Geoglossomycetes;o__Geoglossales;f__Geoglossaceae;g__Geoglossum	3.23537	-1.50566	1.09537	-1.37457	0.169266	NA
k__Fungi;p__Ascomycota;c__Leotiomycetes;o__Helotiales;f__Hyaloscyphaceae;g__Trichopezizella	3.23172	-0.926518	1.23685	-0.749096	0.453799	NA
k__Fungi;p__Ascomycota;c__Dothideomycetes;o__Capnodiales;f__Cladosporiaceae;g__Cladosporium	3.14298	-0.629411	1.23355	-0.510243	0.609881	NA
k__Fungi;p__Ascomycota;c__Dothideomycetes;o__Pleosporales;f__Pleosporaceae;g__Dendryphion	2.89512	-0.735887	1.22565	-0.600407	0.548235	NA
k__Fungi;p__Ascomycota;c__Leotiomycetes;o__Helotiales;f__Dermateaceae;g__unidentified	3.19771	0.0257605	1.2299	0.0209452	0.983289	NA
k__Fungi;p__Ascomycota;c__Pezizomycetes;o__Pezizales;f__Ascobolaceae;g__Ascobolus	2.99685	-0.628108	1.22629	-0.5122	0.608511	NA
k__Fungi;p__Ascomycota;c__Sordariomycetes;o__Hypocreales;f__Hypocreaceae;g__Hypomyces	3.04903	-0.625369	1.2098	-0.516919	0.605213	NA
k__Fungi;p__Ascomycota;c__Dothideomycetes;o__Pleosporales;f__Lophiostomataceae;g__Lophiostoma	3.02672	0.149561	1.23009	0.121585	0.903227	NA
k__Fungi;p__Ascomycota;c__Eurotiomycetes;o__Eurotiales;f__Trichocomaceae;g__Talaromyces	3.29077	0.698866	1.21329	0.57601	0.564609	NA
k__Fungi;p__Ascomycota;c__Sordariomycetes;o__Hypocreales;f__Cordycipitaceae;g__Beauveria	2.7415	-1.1118	1.128	-0.985638	0.324311	NA
k__Fungi;p__Basidiomycota;c__Agaricomycetes;o__Polyporales;f__Phanerochaetaceae;g__Ceriporiopsis	2.40277	-1.22096	1.03664	-1.1778	0.238876	NA
k__Fungi;p__Ascomycota;c__Dothideomycetes;o__Pleosporales;f__Sporormiaceae;g__Sporormiella	2.48679	-0.621889	1.1255	-0.552544	0.580576	NA
k__Fungi;p__Ascomycota;c__Leotiomycetes;o__Helotiales;f__Rutstroemiaceae;Other	2.80588	-0.357915	1.23084	-0.290789	0.771212	NA
k__Fungi;p__Basidiomycota;c__Agaricomycetes;o__Polyporales;f__Meruliaceae;g__Scopuloides	2.69198	-1.17443	1.23752	-0.94902	0.342611	NA
k__Fungi;p__Basidiomycota;c__Agaricomycetes;o__Polyporales;f__Xenasmataceae;g__Xenasmatella	2.87211	0.0477543	1.23951	0.0385268	0.969268	NA
k__Fungi;p__Basidiomycota;c__Agaricomycetes;o__Thelephorales;f__Thelephoraceae;Other	3.30587	0.349365	1.22509	0.285175	0.77551	NA
k__Fungi;p__Basidiomycota;c__Tremellomycetes;o__Filobasidiales;f__Piskurozymaceae;Other	2.55781	-0.951253	1.22598	-0.77591	0.437802	NA
k__Fungi;p__Ascomycota;c__Eurotiomycetes;o__Chaetothyriales;f__Herpotrichiellaceae;g__Phialophora	2.6681	0	1.15832	0	1	NA
k__Fungi;p__Ascomycota;c__Eurotiomycetes;o__Eurotiales;f__Trichocomaceae;g__Sagenomella	2.57196	-0.563482	1.22779	-0.458941	0.646276	NA
k__Fungi;p__Ascomycota;c__Lecanoromycetes;o__unidentified;f__unidentified;g__unidentified	2.36208	-1.53794	1.20989	-1.27115	0.203677	NA
k__Fungi;p__Ascomycota;c__Leotiomycetes;o__Helotiales;f__Vibrisseaceae;g__Phialocephala	2.50834	-1.29265	1.22989	-1.05103	0.293246	NA
k__Fungi;p__Ascomycota;c__Pezizomycotina_cls_Incertae_sedis;o__Pezizomycotina_ord_Incertae_sedis;f__Pezizomycotina_fam_Incertae_sedis;g__Chalara	2.72813	0.0218727	1.23979	0.0176423	0.985924	NA
k__Fungi;p__Basidiomycota;c__Agaricomycetes;o__Agaricales;f__Lyophyllaceae;Other	2.92497	0.19795	1.18817	0.166601	0.867684	NA
k__Fungi;p__Basidiomycota;c__Agaricomycetes;o__Russulales;f__Hericiaceae;g__Hericium	2.48635	-0.965571	1.18998	-0.81142	0.417125	NA
k__Fungi;p__Basidiomycota;c__Agaricomycetes;o__Agaricales;f__Agaricaceae;g__Chlorophyllum	2.02339	-1.13877	1.01674	-1.12002	0.262706	NA
k__Fungi;p__Basidiomycota;c__Agaricomycetes;o__Polyporales;f__Meruliaceae;g__Steccherinum	2.27692	-1.05379	1.23245	-0.855036	0.392531	NA
k__Fungi;p__Basidiomycota;c__Tremellomycetes;o__Trichosporonales;f__Trichosporonaceae;g__Cutaneotrichosporon	2.0871	-1.13262	1.08977	-1.03932	0.298656	NA
k__Fungi;p__Ascomycota;c__Eurotiomycetes;o__Chaetothyriales;f__Herpotrichiellaceae;g__Cladophialophora	2.19654	-0.410448	1.1588	-0.354203	0.723187	NA
k__Fungi;p__Ascomycota;c__Pezizomycetes;o__Pezizales;f__Pyronemataceae;g__Geopyxis	2.31643	0	1.02378	0	1	NA
k__Fungi;p__Ascomycota;c__Sordariomycetes;o__Chaetosphaeriales;f__Chaetosphaeriaceae;g__Chloridium	2.97439	0.961681	1.2267	0.783955	0.433066	NA
k__Fungi;p__Ascomycota;c__Sordariomycetes;o__Microascales;f__Halosphaeriaceae;g__Clavatospora	2.07895	-0.761595	1.15436	-0.659757	0.50941	NA
k__Fungi;p__Basidiomycota;c__Agaricomycetes;o__Agaricales;f__Agaricaceae;g__Cystodermella	1.89692	-1.13152	1.01537	-1.11439	0.265112	NA
k__Fungi;p__Basidiomycota;c__Agaricomycetes;o__Agaricales;f__Clavariaceae;Other	2.52601	0.176589	1.23913	0.14251	0.886677	NA
k__Fungi;p__Basidiomycota;c__Agaricomycetes;o__Agaricales;f__Entolomataceae;Other	2.07944	-0.622821	1.08183	-0.57571	0.564811	NA
k__Fungi;p__Basidiomycota;c__Agaricomycetes;o__Gomphales;f__Gomphaceae;g__unidentified	2.29499	-0.0349485	1.16566	-0.0299817	0.976082	NA
k__Fungi;p__Entomophthoromycota;c__Entomophoromycetes;o__Entomophthorales;Other;Other	2.20051	-0.0513828	1.21476	-0.0422987	0.966261	NA
k__Fungi;p__Ascomycota;c__Sordariomycetes;o__Xylariales;f__Diatrypaceae;g__Diatrypella	2.05969	-0.383306	1.23026	-0.311564	0.755372	NA
k__Fungi;p__Basidiomycota;c__Agaricomycetes;o__Agaricales;f__Hydnangiaceae;g__Laccaria	2.74974	2.1184	1.21924	1.73747	0.0823041	NA
k__Fungi;p__Basidiomycota;c__Agaricomycetes;o__Agaricales;f__Tricholomataceae;g__Tricholoma	1.76799	-1.21463	1.15164	-1.05469	0.291566	NA
k__Fungi;p__Chytridiomycota;Other;Other;Other;Other	2.16758	0.285529	1.20687	0.236585	0.812979	NA
k__Fungi;p__Mucoromycota;c__Umbelopsidomycetes;o__Umbelopsidales;f__Umbelopsidaceae;g__Umbelopsis	2.10936	0.310001	1.15645	0.268064	0.78865	NA
k__Fungi;p__Ascomycota;c__Leotiomycetes;o__Leotiomycetes_ord_Incertae_sedis;f__Leotiomycetes_fam_Incertae_sedis;g__Geniculospora	1.60278	-1.34869	1.07602	-1.25342	0.210054	NA
k__Fungi;p__Ascomycota;c__Leotiomycetes;o__Leotiomycetes_ord_Incertae_sedis;f__Leotiomycetes_fam_Incertae_sedis;g__Meliniomyces	2.25285	0.66318	1.16353	0.569971	0.568697	NA
k__Fungi;p__Ascomycota;c__Sordariomycetes;o__Hypocreales;f__Hypocreales_fam_Incertae_sedis;Other	1.77636	-0.605394	1.16349	-0.520324	0.602838	NA
k__Fungi;p__Ascomycota;c__Sordariomycetes;o__Hypocreales;f__Ophiocordycipitaceae;g__Tolypocladium	1.71122	-1.09896	1.20056	-0.915372	0.359996	NA
k__Fungi;p__Basidiomycota;c__Agaricomycetes;o__Hymenochaetales;f__Hymenochaetaceae;g__Xanthoporia	1.64153	-1.13301	1.14026	-0.993649	0.320394	NA
k__Fungi;p__Basidiomycota;c__Agaricomycetes;o__Hysterangiales;f__Hysterangiaceae;g__Hysterangium	2.06203	0.950074	1.21737	0.78043	0.435138	NA
k__Fungi;p__Basidiomycota;c__Agaricomycetes;o__Polyporales;f__Polyporaceae;Other	1.68802	-1.11712	1.0126	-1.10322	0.26993	NA
k__Fungi;p__Basidiomycota;c__Microbotryomycetes;o__unidentified;f__unidentified;g__unidentified	1.86949	-0.605549	1.20205	-0.503763	0.614428	NA
k__Fungi;p__Basidiomycota;c__Tremellomycetes;o__Trichosporonales;f__Trichosporonaceae;Other	1.65786	-0.514059	1.05341	-0.487995	0.625554	NA
k__Fungi;p__Ascomycota;c__Dothideomycetes;o__Pleosporales;f__Leptosphaeriaceae;g__Leptosphaeria	2.30083	2.07925	1.20572	1.72449	0.0846188	NA
k__Fungi;p__Ascomycota;c__Sordariomycetes;o__Coniochaetales;f__unidentified;g__unidentified	1.39108	-1.08492	1.00836	-1.07592	0.281961	NA
k__Fungi;p__Ascomycota;c__Sordariomycetes;o__Hypocreomycetidae_ord_Incertae_sedis;f__Plectosphaerellaceae;g__Gibellulopsis	1.73763	0	1.06308	0	1	NA
k__Fungi;p__Ascomycota;c__Sordariomycetes;o__Sordariales;f__Lasiosphaeriaceae;g__unidentified	1.39108	-1.08492	1.00836	-1.07592	0.281961	NA
k__Fungi;p__Basidiomycota;c__Agaricomycetes;o__Agaricales;f__Strophariaceae;g__Hymenogaster	1.42294	-0.94643	1.01806	-0.929641	0.352557	NA
k__Fungi;p__Basidiomycota;c__Agaricomycetes;o__Polyporales;f__Polyporaceae;g__Perenniporia	1.78567	-0.0448562	1.19383	-0.0375735	0.970028	NA
k__Fungi;p__Ascomycota;c__Dothideomycetes;o__Botryosphaeriales;f__Botryosphaeriaceae;g__Dothiorella	1.43631	-0.613123	1.10673	-0.553996	0.579582	NA
k__Fungi;p__Ascomycota;c__Dothideomycetes;o__Pleosporales;f__Montagnulaceae;g__Dendrothyrium	1.40668	-1.08667	1.00844	-1.07758	0.281221	NA
k__Fungi;p__Ascomycota;c__Sordariomycetes;o__Hypocreales;f__Bionectriaceae;g__Nectriopsis	1.72265	0.670852	1.14134	0.587776	0.556683	NA
k__Fungi;p__Ascomycota;c__Sordariomycetes;o__Hypocreales;f__Cordycipitaceae;Other	1.59816	0.433714	1.14207	0.379762	0.704122	NA
k__Fungi;p__Ascomycota;c__Sordariomycetes;o__Hypocreales;f__Hypocreales_fam_Incertae_sedis;g__Calcarisporium	1.78296	1.08255	1.23486	0.876663	0.38067	NA
k__Fungi;p__Ascomycota;c__Sordariomycetes;o__Hypocreales;f__Nectriaceae;g__Cylindrocladiella	1.38861	-0.955886	1.11173	-0.859822	0.389887	NA
k__Fungi;p__Basidiomycota;c__Agaricomycetes;o__Agaricales;f__Inocybaceae;Other	2.11366	0.671165	1.09769	0.611437	0.54091	NA
k__Fungi;p__Basidiomycota;c__Agaricomycetes;o__Agaricales;f__Lyophyllaceae;g__Lyophyllum	1.49502	-0.32239	1.02918	-0.313248	0.754092	NA
k__Fungi;p__Basidiomycota;c__Agaricomycetes;o__Agaricales;f__Psathyrellaceae;g__Lacrymaria	1.59037	0.401307	1.12804	0.355756	0.722024	NA
k__Fungi;p__Basidiomycota;c__Agaricomycetes;o__Gomphales;f__Gomphaceae;g__Gautieria	1.55096	-0.209642	1.11371	-0.188237	0.850691	NA
k__Fungi;p__Basidiomycota;c__Agaricomycetes;o__Thelephorales;f__Bankeraceae;g__Hydnellum	1.80795	0.640946	1.23231	0.520119	0.602981	NA
k__Fungi;p__Chytridiomycota;c__unidentified;o__unidentified;f__unidentified;g__unidentified	1.26462	-1.05579	1.00701	-1.04843	0.294439	NA
k__Fungi;p__Ascomycota;c__Leotiomycetes;o__Helotiales;f__Dermateaceae;g__Cryptosporiopsis	1.64679	0.599546	1.14479	0.523719	0.600474	NA
k__Fungi;p__Ascomycota;c__Leotiomycetes;o__Helotiales;f__Helotiales_fam_Incertae_sedis;g__Cadophora	1.2922	-0.61755	1.08704	-0.568102	0.569966	NA
k__Fungi;p__Ascomycota;c__Sordariomycetes;o__Diaporthales;Other;Other	1.42997	0.1439	1.18195	0.121748	0.903099	NA
k__Fungi;p__Ascomycota;c__Sordariomycetes;o__Microascales;f__Microascaceae;g__Scopulariopsis	1.3353	-0.465369	1.12158	-0.414923	0.678198	NA
k__Fungi;p__Basidiomycota;c__Agaricomycetes;o__Agaricales;f__Marasmiaceae;g__Marasmius	1.30776	-0.81439	1.16089	-0.701523	0.482977	NA
k__Fungi;p__Basidiomycota;c__Agaricomycetes;o__Agaricales;f__Stephanosporaceae;g__Cristinia	1.59772	0.75216	1.1907	0.631698	0.527584	NA
k__Fungi;p__Basidiomycota;c__Agaricomycetes;o__Boletales;Other;Other	1.68091	0.393312	1.15219	0.34136	0.732832	NA
k__Fungi;p__Ascomycota;c__Saccharomycetes;o__Saccharomycetales;f__Saccharomycetaceae;g__Saccharomyces	1.23381	-0.317442	1.20145	-0.264216	0.791613	NA
k__Fungi;p__Ascomycota;c__Sordariomycetes;o__Hypocreales;f__Hypocreaceae;g__Sepedonium	1.29321	-0.0735108	1.01809	-0.0722046	0.942439	NA
k__Fungi;p__Ascomycota;c__Sordariomycetes;o__Hypocreales;f__Nectriaceae;g__Gliocephalotrichum	1.57299	1.14652	1.0144	1.13024	0.258376	NA
k__Fungi;p__Ascomycota;c__Sordariomycetes;o__Sordariales;f__Sordariales_fam_Incertae_sedis;g__Ramophialophora	1.81811	1.04983	1.07766	0.974177	0.329969	NA
k__Fungi;p__Basidiomycota;c__Agaricomycetes;o__Agaricales;f__Hygrophoraceae;g__Hygrophorus	1.25878	0	1.00456	0	1	NA
k__Fungi;p__Basidiomycota;c__Agaricomycetes;o__Polyporales;f__Phanerochaetaceae;g__Rhizochaete	1.12535	-1.01788	1.00515	-1.01266	0.311221	NA
k__Fungi;p__Basidiomycota;c__Agaricomycetes;o__Polyporales;f__Polyporaceae;g__Sarcoporia	1.12535	-1.01788	1.00515	-1.01266	0.311221	NA
k__Fungi;p__Basidiomycota;c__Agaricomycetes;o__Russulales;f__Peniophoraceae;g__unidentified	1.11025	-0.887876	1.07386	-0.826809	0.408345	NA
k__Fungi;p__Basidiomycota;c__Atractiellomycetes;o__Atractiellales;f__unidentified;g__unidentified	1.01169	-0.981409	1.004	-0.977502	0.328321	NA
k__Fungi;p__Basidiomycota;c__Cystobasidiomycetes;o__Erythrobasidiales;f__unidentified;g__unidentified	1.44614	0.641417	1.1828	0.542288	0.58762	NA
k__Fungi;p__Mucoromycota;c__Mucoromycetes;o__Mucorales;f__Cunninghamellaceae;g__Absidia	1.12535	-1.01788	1.00515	-1.01266	0.311221	NA
k__Fungi;p__Ascomycota;c__Eurotiomycetes;o__Chaetothyriales;f__Chaetothyriaceae;g__Cyphellophora	1.03374	-0.643767	1.04385	-0.616721	0.537419	NA
k__Fungi;p__Ascomycota;c__Leotiomycetes;o__Leotiales;f__Leotiaceae;g__Alatospora	1.26445	0.499106	1.01645	0.49103	0.623406	NA
k__Fungi;p__Ascomycota;c__Leotiomycetes;o__Leotiomycetes_ord_Incertae_sedis;f__Myxotrichaceae;g__Myxotrichum	1.04452	-0.307143	1.00314	-0.306182	0.759466	NA
k__Fungi;p__Ascomycota;c__Pezizomycetes;o__Pezizales;f__Tuberaceae;g__Tuber	1.09657	0	0.99497	0	1	NA
k__Fungi;p__Ascomycota;c__Pezizomycotina_cls_Incertae_sedis;o__Pezizomycotina_ord_Incertae_sedis;f__Pezizomycotina_fam_Incertae_sedis;g__Tumularia	0.885231	-0.926159	1.00292	-0.923467	0.355764	NA
k__Fungi;p__Ascomycota;c__Sordariomycetes;o__Coniochaetales;Other;Other	1.14416	0.203728	1.1431	0.178224	0.858547	NA
k__Fungi;p__Ascomycota;c__Sordariomycetes;o__Diaporthales;f__Valsaceae;g__unidentified	1.02596	-0.58061	1.00596	-0.577171	0.563824	NA
k__Fungi;p__Ascomycota;c__Sordariomycetes;o__Hypocreales;f__Nectriaceae;g__Gibberella	1.09268	0	0.994899	0	1	NA
k__Fungi;p__Ascomycota;c__Sordariomycetes;o__Hypocreomycetidae_ord_Incertae_sedis;f__Plectosphaerellaceae;g__Plectosphaerella	1.40198	0.745615	1.10365	0.67559	0.499301	NA
k__Fungi;p__Ascomycota;c__Sordariomycetes;o__Microascales;f__Halosphaeriaceae;g__unidentified	0.984678	-0.967212	1.00373	-0.963618	0.335237	NA
k__Fungi;p__Basidiomycota;c__Agaricomycetes;o__Agaricales;f__Agaricaceae;g__Cystolepiota	0.9971	-0.434192	1.00432	-0.432326	0.665504	NA
k__Fungi;p__Basidiomycota;c__Agaricomycetes;o__Boletales;f__Boletinellaceae;g__Boletinellus	1.34271	0.616425	1.01495	0.607346	0.543621	NA
k__Fungi;p__Basidiomycota;c__Agaricomycetes;o__Polyporales;f__Meripilaceae;g__Rigidoporus	1.37636	1.13159	1.01105	1.11922	0.263046	NA
k__Fungi;p__Basidiomycota;c__Agaricomycetes;o__Thelephorales;f__Thelephoraceae;g__Pseudotomentella	1.03763	-0.577224	1.00622	-0.573658	0.566199	NA
k__Fungi;p__Basidiomycota;c__Agaricomycetes;o__Trechisporales;f__Hydnodontaceae;g__Subulicystidium	1.03374	-0.643767	1.04385	-0.616721	0.537419	NA
k__Fungi;p__Ascomycota;c__Dothideomycetes;o__Pleosporales;f__unidentified;g__unidentified	1.07354	0.298762	1.14785	0.26028	0.794648	NA
k__Fungi;p__Ascomycota;c__Dothideomycetes;o__Venturiales;f__Venturiaceae;Other	1.24799	0.485789	1.0159	0.478185	0.632518	NA
k__Fungi;p__Ascomycota;c__Eurotiomycetes;o__Chaetothyriales;f__unidentified;g__unidentified	0.97655	0.364633	1.04527	0.348842	0.727208	NA
k__Fungi;p__Ascomycota;c__Eurotiomycetes;o__Verrucariales;f__Verrucariaceae;g__Verrucaria	0.75877	-0.861287	1.00156	-0.859948	0.389818	NA
k__Fungi;p__Ascomycota;c__Saccharomycetes;o__Saccharomycetales;f__Dipodascaceae;g__Basidioascus	0.829803	-0.896578	1.00229	-0.89453	0.371039	NA
k__Fungi;p__Ascomycota;c__Saccharomycetes;o__Saccharomycetales;f__Saccharomycetales_fam_Incertae_sedis;g__Debaryomyces	0.966681	0.119328	1.11655	0.106872	0.91489	NA
k__Fungi;p__Ascomycota;c__Sordariomycetes;o__Hypocreales;f__Nectriaceae;g__Cosmospora	0.85777	-0.755925	1.00274	-0.753856	0.450936	NA
k__Fungi;p__Ascomycota;c__Sordariomycetes;o__Sordariomycetidae_ord_Incertae_sedis;f__Sordariomycetidae_fam_Incertae_sedis;g__Xylomelasma	0.854346	-0.456495	1.00205	-0.455561	0.648706	NA
k__Fungi;p__Ascomycota;c__Sordariomycetes;o__Xylariales;f__Diatrypaceae;g__Eutypella	1.23152	1.24244	1.1032	1.12622	0.260073	NA
k__Fungi;p__Ascomycota;c__Sordariomycetes;o__Xylariales;f__Xylariaceae;g__Lopadostoma	1.05692	0.185699	1.06092	0.175036	0.861051	NA
k__Fungi;p__Basidiomycota;c__Agaricomycetes;o__Agaricales;f__Clavariaceae;g__Ramariopsis	1.10958	0.739005	1.01082	0.731096	0.46472	NA
k__Fungi;p__Basidiomycota;c__Agaricomycetes;o__Agaricales;f__Tricholomataceae;g__Omphalina	1.13624	0.412464	1.06667	0.386685	0.69899	NA
k__Fungi;p__Basidiomycota;c__Agaricomycetes;o__Agaricales;f__Tricholomataceae;g__Paralepista	0.75877	-0.861287	1.00156	-0.859948	0.389818	NA
k__Fungi;p__Basidiomycota;c__Agaricomycetes;o__Polyporales;f__Meruliaceae;g__Junghuhnia	1.046	-0.0723082	1.01274	-0.0713987	0.94308	NA
k__Fungi;p__Ascomycota;c__Dothideomycetes;o__Dothideomycetidae_ord_Incertae_sedis;f__Eremomycetaceae;g__Arthrographis	0.696025	-0.481431	0.99968	-0.481585	0.6301	NA
k__Fungi;p__Ascomycota;c__Leotiomycetes;o__Helotiales;f__Hyaloscyphaceae;g__Hyaloscypha	0.71621	-0.331946	0.998303	-0.33251	0.739504	NA
k__Fungi;p__Ascomycota;c__Pezizomycetes;o__Pezizales;f__Ascobolaceae;g__unidentified	0.772144	0	0.990365	0	1	NA
k__Fungi;p__Ascomycota;c__Saccharomycetes;o__Saccharomycetales;f__Saccharomycetales_fam_Incertae_sedis;g__Wickerhamomyces	0.632308	-0.779984	0.999901	-0.780061	0.435355	NA
k__Fungi;p__Ascomycota;c__Sordariomycetes;o__Boliniales;f__Boliniaceae;g__unidentified	0.776036	0	0.99043	0	1	NA
k__Fungi;p__Ascomycota;c__Sordariomycetes;o__Hypocreales;f__Nectriaceae;g__Cylindrium	1.03774	0.837969	1.04851	0.799198	0.424176	NA
k__Fungi;p__Ascomycota;c__Sordariomycetes;o__Hypocreomycetidae_ord_Incertae_sedis;f__Plectosphaerellaceae;Other	0.912955	0.666567	1.00573	0.662768	0.507479	NA
k__Fungi;p__Ascomycota;c__Sordariomycetes;o__Sordariales;f__Cephalothecaceae;g__Cryptendoxyla	0.940638	0.360563	1.0261	0.351392	0.725294	NA
k__Fungi;p__Ascomycota;c__Sordariomycetes;o__Sordariales;f__Lasiosphaeriaceae;g__Apiosordaria	0.730416	-0.347357	0.99864	-0.347831	0.727967	NA
k__Fungi;p__Ascomycota;c__Sordariomycetes;o__Xylariales;f__Xylariaceae;g__Nodulisporium	0.632308	-0.779984	0.999901	-0.780061	0.435355	NA
k__Fungi;p__Basidiomycota;c__Agaricomycetes;o__Agaricales;f__Bolbitiaceae;g__unidentified	0.703341	-0.823185	1.00081	-0.822521	0.41078	NA
k__Fungi;p__Basidiomycota;c__Agaricomycetes;o__Agaricales;f__Hygrophoraceae;g__Cuphophyllus	0.632308	-0.779984	0.999901	-0.780061	0.435355	NA
k__Fungi;p__Basidiomycota;c__Agaricomycetes;o__Boletales;f__Sclerodermataceae;g__Scleroderma	0.919094	0.188672	1.02242	0.184536	0.853593	NA
k__Fungi;p__Basidiomycota;c__Agaricomycetes;o__Polyporales;f__Fomitopsidaceae;g__Climacocystis	0.812252	0.0836208	1.0011	0.0835288	0.933431	NA
k__Fungi;p__Basidiomycota;c__Agaricomycetes;o__Polyporales;f__Ganodermataceae;Other	0.877945	0.191972	1.10082	0.174389	0.86156	NA
k__Fungi;p__Basidiomycota;c__Agaricomycetes;o__Polyporales;f__Polyporaceae;g__Aurantiporus	0.779927	0	0.990494	0	1	NA
k__Fungi;p__Basidiomycota;c__Microbotryomycetes;o__Microbotryales;f__Microbotryaceae;g__unidentified	1.02398	0.576705	1.04819	0.550193	0.582187	NA
k__Fungi;p__Chytridiomycota;c__Rhizophydiomycetes;o__Rhizophydiales;f__Rhizophydiaceae;g__Rhizophydium	0.664167	-0.623664	1.00016	-0.623563	0.532915	NA
k__Fungi;p__Entomophthoromycota;c__Entomophoromycetes;o__Entomophthorales;f__Entomophthoraceae;g__Pandora	0.632308	-0.779984	0.999901	-0.780061	0.435355	NA
k__Fungi;p__Ascomycota;c__Dothideomycetes;o__Capnodiales;f__Mycosphaerellaceae;g__Ramichloridium	0.633281	0	0.988173	0	1	NA
k__Fungi;p__Ascomycota;c__Dothideomycetes;o__Pleosporales;f__Biatriosporaceae;g__Nigrograna	0.633281	0	0.988173	0	1	NA
k__Fungi;p__Ascomycota;c__Leotiomycetes;o__Helotiales;f__Dermateaceae;g__Phaeomollisia	0.533814	-0.511198	0.997414	-0.512523	0.608285	NA
k__Fungi;p__Ascomycota;c__Leotiomycetes;o__Helotiales;f__Helotiaceae;g__Hymenoscyphus	0.617715	0	0.98804	0	1	NA
k__Fungi;p__Ascomycota;c__Leotiomycetes;o__Helotiales;f__Helotiales_fam_Incertae_sedis;g__Rhynchosporium	0.761373	0.589122	0.999995	0.589124	0.555778	NA
k__Fungi;p__Ascomycota;c__Leotiomycetes;o__Helotiales;f__Hyaloscyphaceae;g__Pseudaegerita	0.580325	-0.547512	0.998406	-0.548386	0.583427	NA
k__Fungi;p__Ascomycota;c__Pezizomycetes;o__Pezizales;f__Sarcosomataceae;g__Pseudoplectania	0.617715	0	0.98804	0	1	NA
k__Fungi;p__Ascomycota;c__Sordariomycetes;o__Coniochaetales;f__Coniochaetaceae;Other	0.590194	-0.372221	0.997087	-0.373308	0.708919	NA
k__Fungi;p__Ascomycota;c__Sordariomycetes;o__Diaporthales;f__Gnomoniaceae;g__unidentified	0.786493	1.02905	0.994119	1.03514	0.300605	NA
k__Fungi;p__Ascomycota;c__Sordariomycetes;o__Hypocreales;f__Hypocreales_fam_Incertae_sedis;g__Myrothecium	0.876576	1.05838	0.996738	1.06185	0.288305	NA
k__Fungi;p__Ascomycota;c__Sordariomycetes;o__Hypocreales;f__unidentified;g__unidentified	0.53426	-0.70352	0.998142	-0.70483	0.480916	NA
k__Fungi;p__Ascomycota;c__Sordariomycetes;o__Xylariales;f__Diatrypaceae;Other	0.692235	0.324212	0.999682	0.324315	0.7457	NA
k__Fungi;p__Ascomycota;c__Sordariomycetes;o__Xylariales;f__Xylariaceae;g__unidentified	0.966658	1.08093	0.999412	1.08157	0.279445	NA
k__Fungi;p__Basidiomycota;c__Agaricomycetes;o__Agaricales;f__Stephanosporaceae;g__Lindtneria	0.649016	-0.0410125	0.998294	-0.0410826	0.96723	NA
k__Fungi;p__Basidiomycota;c__Agaricomycetes;o__Agaricales;f__Stephanosporaceae;g__Stephanospora	0.705996	0.595119	0.99444	0.598447	0.549542	NA
k__Fungi;p__Basidiomycota;c__Agaricomycetes;o__Agaricales;f__Tricholomataceae;g__Melanoleuca	0.617715	0	0.98804	0	1	NA
k__Fungi;p__Basidiomycota;c__Agaricomycetes;o__Boletales;f__Coniophoraceae;g__Coniophora	0.617715	0	0.98804	0	1	NA
k__Fungi;p__Basidiomycota;c__Agaricomycetes;o__Hymenochaetales;f__Hymenochaetaceae;Other	0.505846	-0.68232	0.997616	-0.68395	0.494006	NA
k__Fungi;p__Basidiomycota;c__Agaricomycetes;o__Hymenochaetales;f__Hymenochaetaceae;g__Inonotus	0.618628	-0.263302	0.998354	-0.263736	0.791983	NA
k__Fungi;p__Basidiomycota;c__Agaricomycetes;o__Polyporales;f__Polyporaceae;g__Tyromyces	0.876576	1.05838	0.996738	1.06185	0.288305	NA
k__Fungi;p__Basidiomycota;c__Agaricomycetes;o__Polyporales;f__Xenasmataceae;g__Xenasma	0.966658	1.08093	0.999412	1.08157	0.279445	NA
k__Fungi;p__Basidiomycota;c__Agaricostilbomycetes;o__Agaricostilbales;f__Chionosphaeraceae;g__Kurtzmanomyces	0.865661	0.603277	1.00396	0.600897	0.547909	NA
k__Fungi;p__Rozellomycota;c__Rozellomycota_cls_Incertae_sedis;o__GS11;f__unidentified;g__unidentified	0.633281	0	0.988173	0	1	NA
k__Fungi;p__Ascomycota;c__Dothideomycetes;o__Dothideales;f__Dothioraceae;g__unidentified	0.422005	-0.599258	0.995383	-0.602038	0.547149	NA
k__Fungi;p__Ascomycota;c__Dothideomycetes;o__Dothideomycetes_ord_Incertae_sedis;f__Dothideomycetes_fam_Incertae_sedis;g__Phaeosclera	0.407352	-0.359615	0.993086	-0.362119	0.717263	NA
k__Fungi;p__Ascomycota;c__Dothideomycetes;o__Pleosporales;f__Pleosporales_fam_Incertae_sedis;g__Didymella	0.637758	0.716764	0.989244	0.724558	0.468723	NA
k__Fungi;p__Ascomycota;c__Dothideomycetes;o__Pleosporales;f__Sporormiaceae;g__Sporormia	0.474961	0	0.987414	0	1	NA
k__Fungi;p__Ascomycota;c__Dothideomycetes;o__Pleosporales;f__Thyridariaceae;g__unidentified	0.443102	-0.135215	0.99039	-0.136527	0.891405	NA
k__Fungi;p__Ascomycota;c__Leotiomycetes;o__Leotiomycetes_ord_Incertae_sedis;f__Leotiomycetes_fam_Incertae_sedis;g__Chaetomella	0.474961	0	0.987414	0	1	NA
k__Fungi;p__Ascomycota;c__Pezizomycotina_cls_Incertae_sedis;o__Pezizomycotina_ord_Incertae_sedis;f__Pezizomycotina_fam_Incertae_sedis;g__Staphylotrichum	0.422005	-0.599258	0.995383	-0.602038	0.547149	NA
k__Fungi;p__Ascomycota;c__Sordariomycetes;o__Chaetosphaeriales;f__Chaetosphaeriaceae;Other	0.407352	-0.359615	0.993086	-0.362119	0.717263	NA
k__Fungi;p__Ascomycota;c__Sordariomycetes;o__Diaporthales;f__Diaporthaceae;g__Diaporthe	0.550522	0.425068	0.987414	0.430486	0.666842	NA
k__Fungi;p__Ascomycota;c__Sordariomycetes;o__Hypocreales;f__Clavicipitaceae;Other	0.679952	0.964516	0.990293	0.973971	0.330071	NA
k__Fungi;p__Ascomycota;c__Sordariomycetes;o__Hypocreales;f__Ophiocordycipitaceae;g__Haptocillium	0.379385	-0.559853	0.99422	-0.563107	0.573362	NA
k__Fungi;p__Ascomycota;c__Sordariomycetes;o__Sordariomycetes_ord_Incertae_sedis;f__Sordariomycetes_fam_Incertae_sedis;g__Barbatosphaeria	0.550522	0.425068	0.987414	0.430486	0.666842	NA
k__Fungi;p__Ascomycota;c__Sordariomycetes;o__Xylariales;f__Diatrypaceae;g__unidentified	0.422005	-0.599258	0.995383	-0.602038	0.547149	NA
k__Fungi;p__Basidiomycota;c__Agaricomycetes;o__Agaricales;f__Agaricaceae;g__Disciseda	0.474961	0	0.987414	0	1	NA
k__Fungi;p__Basidiomycota;c__Agaricomycetes;o__Agaricales;f__Bolbitiaceae;g__Bolbitius	0.467178	0	0.987414	0	1	NA
k__Fungi;p__Basidiomycota;c__Agaricomycetes;o__Agaricales;f__Physalacriaceae;Other	0.481405	0.148594	0.991158	0.14992	0.880828	NA
k__Fungi;p__Basidiomycota;c__Agaricomycetes;o__Agaricales;f__Stephanosporaceae;g__unidentified	0.439657	-0.392869	0.99418	-0.395169	0.692718	NA
k__Fungi;p__Basidiomycota;c__Agaricomycetes;o__Agaricales;f__Tricholomataceae;Other	0.58987	0.913899	0.989123	0.923949	0.355513	NA
k__Fungi;p__Basidiomycota;c__Agaricomycetes;o__Atheliales;f__Atheliaceae;g__Amphinema	0.422005	-0.599258	0.995383	-0.602038	0.547149	NA
k__Fungi;p__Basidiomycota;c__Agaricomycetes;o__Atheliales;f__Atheliaceae;g__Piloderma	0.411243	-0.359615	0.993086	-0.362119	0.717263	NA
k__Fungi;p__Basidiomycota;c__Agaricomycetes;o__Auriculariales;f__Auriculariales_fam_Incertae_sedis;g__Basidiodendron	0.422005	-0.599258	0.995383	-0.602038	0.547149	NA
k__Fungi;p__Basidiomycota;c__Agaricomycetes;o__Boletales;f__Tapinellaceae;g__Tapinella	0.474961	0	0.987414	0	1	NA
k__Fungi;p__Basidiomycota;c__Agaricomycetes;o__Polyporales;f__Meruliaceae;g__Bjerkandera	0.474961	0	0.987414	0	1	NA
k__Fungi;p__Basidiomycota;c__Agaricomycetes;o__Polyporales;f__Meruliaceae;g__Mycoacia	0.422005	-0.599258	0.995383	-0.602038	0.547149	NA
k__Fungi;p__Basidiomycota;c__Agaricomycetes;o__Russulales;f__Russulaceae;g__Lactarius	0.564749	0.427106	0.991686	0.430687	0.666696	NA
k__Fungi;p__Basidiomycota;c__Agaricomycetes;o__Thelephorales;f__Thelephoraceae;g__Amaurodon	0.634911	0.935909	0.989515	0.945825	0.344238	NA
k__Fungi;p__Basidiomycota;c__Cystobasidiomycetes;o__Cystobasidiomycetes_ord_Incertae_sedis;f__Buckleyzymaceae;g__Buckleyzyma	0.724993	0.986142	0.991618	0.994478	0.31999	NA
k__Fungi;p__Basidiomycota;c__Tremellomycetes;o__Holtermanniales;f__Holtermanniales_fam_Incertae_sedis;g__Holtermanniella	0.513264	0.425068	0.987414	0.430486	0.666842	NA
k__Fungi;p__Basidiomycota;c__Tremellomycetes;o__Tremellales;f__Tremellaceae;g__Papiliotrema	0.463287	0	0.987414	0	1	NA
k__Fungi;p__Basidiomycota;c__Ustilaginomycetes;o__Ustilaginales;f__Ustilaginaceae;g__Ustilago	0.411243	-0.359615	0.993086	-0.362119	0.717263	NA
k__Fungi;p__Basidiomycota;c__Wallemiomycetes;o__Wallemiales;f__Wallemiaceae;g__Wallemia	0.449547	-0.0745734	0.993086	-0.0750925	0.940141	NA
k__Fungi;p__Mortierellomycota;c__Mortierellomycotina_cls_Incertae_sedis;o__Mortierellales;f__unidentified;g__unidentified	0.422005	-0.599258	0.995383	-0.602038	0.547149	NA
BHM Tp A vs. Control
k__Fungi;p__Ascomycota;c__Sordariomycetes;o__Hypocreales;f__Hypocreaceae;g__Trichoderma	8723.9	8.57876	1.43075	5.99598	2.02262e-09	4.38908e-07
k__Fungi;p__Ascomycota;c__Eurotiomycetes;o__Chaetothyriales;f__Chaetothyriaceae;g__Cyphellophora	103.712	-8.3086	2.33491	-3.55842	0.000373097	0.040481
k__Fungi;p__Ascomycota;c__Sordariomycetes;o__Hypocreales;f__Hypocreales_fam_Incertae_sedis;g__Sarocladium	235.981	-7.25583	2.12093	-3.42106	0.00062377	0.0451194
k__Fungi;p__Ascomycota;c__Sordariomycetes;o__Sordariales;f__Sordariaceae;g__Sordaria	53.2649	-7.51681	2.35926	-3.18608	0.00144213	0.0782355
k__Fungi;p__Ascomycota;c__Dothideomycetes;o__Pleosporales;f__Sporormiaceae;g__Preussia	39.2826	7.24479	2.39389	3.02637	0.00247512	0.10742
k__Fungi;p__Ascomycota;c__Dothideomycetes;o__Pleosporales;f__Sporormiaceae;g__Sporormiella	32.8719	-6.87556	2.40949	-2.85354	0.00432352	0.156367
k__Fungi;p__Ascomycota;c__Saccharomycetes;o__Saccharomycetales;f__Pichiaceae;g__Pichia	30.5785	-6.7772	2.41734	-2.80358	0.00505394	0.156672
k__Fungi;p__Basidiomycota;c__Tremellomycetes;o__Trichosporonales;f__Trichosporonaceae;g__Cutaneotrichosporon	19.8672	-5.15523	2.05751	-2.50557	0.0122254	0.331615
k__Fungi;p__Basidiomycota;c__Agaricomycetes;o__Polyporales;f__Xenasmataceae;g__Xenasma	15.8032	5.99853	2.50499	2.39464	0.0166368	0.401132
k__Fungi;p__Ascomycota;c__Saccharomycetes;o__Saccharomycetales;f__Saccharomycetales_fam_Incertae_sedis;g__Debaryomyces	3600	-2.82933	1.61944	-1.7471	0.0806193	0.737154
k__Fungi;p__Ascomycota;c__Eurotiomycetes;o__Onygenales;f__Onygenaceae;g__Auxarthronopsis	135.443	-3.02567	1.57593	-1.91993	0.0548671	0.737154
k__Fungi;p__Ascomycota;c__Sordariomycetes;o__Hypocreales;Other;Other	23.829	-4.78406	2.26973	-2.10776	0.0350516	0.737154
k__Fungi;p__Ascomycota;c__Leotiomycetes;o__Thelebolales;f__Thelebolaceae;g__Thelebolus	14.2947	-4.35036	2.38036	-1.82761	0.0676083	0.737154
k__Fungi;p__Basidiomycota;c__Agaricomycetes;o__Amylocorticiales;f__Amylocorticiaceae;g__Ceraceomyces	10.9722	-5.30391	2.59395	-2.04472	0.0408821	0.737154
k__Fungi;p__Ascomycota;c__Dothideomycetes;o__Pleosporales;f__Sporormiaceae;Other	8.37875	-4.88064	2.6649	-1.83146	0.0670325	0.737154
k__Fungi;p__Basidiomycota;c__Agaricomycetes;o__Polyporales;f__Phanerochaetaceae;g__Antrodiella	8.09433	4.96104	2.66965	1.85831	0.0631246	0.737154
k__Fungi;p__Basidiomycota;c__Tremellomycetes;o__Holtermanniales;f__Holtermanniales_fam_Incertae_sedis;g__Holtermanniella	10.4477	-5.21424	2.61214	-1.99616	0.0459167	0.737154
k__Fungi;p__Basidiomycota;c__Agaricomycetes;o__Polyporales;f__Meruliaceae;g__Hypochnicium	7.70888	4.88203	2.68356	1.81923	0.068876	0.737154
k__Fungi;p__Ascomycota;c__Orbiliomycetes;o__Orbiliales;f__Orbiliaceae;g__Arthrobotrys	6.74527	4.66363	2.72244	1.71303	0.0867066	0.737154
k__Fungi;p__Ascomycota;c__Dothideomycetes;o__Pleosporales;f__Lophiostomataceae;g__Lophiostoma	6.82642	-4.82926	2.55391	-1.89093	0.0586338	0.737154
k__Fungi;p__Ascomycota;c__Dothideomycetes;o__Pleosporales;f__Pleosporaceae;g__Alternaria	6.99241	-4.87527	2.54058	-1.91895	0.0549901	0.737154
k__Fungi;p__Basidiomycota;c__Agaricomycetes;o__Polyporales;f__Meripilaceae;g__Rigidoporus	8.15427	-4.82391	2.67755	-1.80161	0.0716068	0.737154
k__Fungi;p__Ascomycota;c__Pezizomycotina_cls_Incertae_sedis;o__Pezizomycotina_ord_Incertae_sedis;f__Pezizomycotina_fam_Incertae_sedis;g__Cryptocoryneum	9.24296	5.14203	2.64508	1.944	0.0518956	0.737154
k__Fungi;p__Ascomycota;c__Sordariomycetes;o__Hypocreales;f__unidentified;g__unidentified	7.13499	-4.60919	2.71498	-1.69769	0.0895661	0.737154
k__Fungi;p__Basidiomycota;c__Agaricomycetes;o__Polyporales;f__Meruliaceae;g__Bjerkandera	5.47359	-4.45042	2.63901	-1.6864	0.0917196	0.737154
k__Fungi;p__Basidiomycota;c__Agaricomycetes;o__Polyporales;f__Meruliaceae;g__Phlebia	5.6949	-4.48698	2.64309	-1.69763	0.0895784	0.737154
k__Fungi;p__Ascomycota;c__Sordariomycetes;o__Sordariales;Other;Other	5.77781	4.65538	2.62439	1.77389	0.0760814	0.737154
k__Fungi;p__Basidiomycota;c__Tremellomycetes;o__Trichosporonales;f__Trichosporonaceae;g__Apiotrichum	6248.72	-1.44114	1.4157	-1.01797	0.30869	0.8139
k__Fungi;p__Ascomycota;c__Sordariomycetes;o__Hypocreomycetidae_ord_Incertae_sedis;f__Plectosphaerellaceae;Other	5524.62	1.26846	1.49213	0.850097	0.395271	0.8139
k__Fungi;p__Ascomycota;c__Eurotiomycetes;o__Eurotiales;f__Trichocomaceae;g__Penicillium	2712.68	1.56457	1.43178	1.09274	0.274506	0.8139
k__Fungi;p__Ascomycota;c__Leotiomycetes;o__Leotiomycetes_ord_Incertae_sedis;f__Myxotrichaceae;g__Pseudogymnoascus	1944.8	1.42582	1.40242	1.01669	0.309302	0.8139
k__Fungi;p__Mucoromycota;c__Mucoromycetes;o__Mucorales;f__Mucoraceae;g__Helicostylum	1053.06	1.16874	1.42586	0.819675	0.412402	0.8139
k__Fungi;p__Ascomycota;c__Sordariomycetes;o__Sordariales;f__Chaetomiaceae;g__Chaetomium	106.287	1.86382	1.61923	1.15105	0.24971	0.8139
k__Fungi;p__Ascomycota;c__Sordariomycetes;o__Hypocreomycetidae_ord_Incertae_sedis;f__Plectosphaerellaceae;g__Gibellulopsis	78.9896	1.73854	1.63538	1.06308	0.287745	0.8139
k__Fungi;p__Ascomycota;c__Sordariomycetes;o__Hypocreales;f__Nectriaceae;Other	75.3431	2.27692	1.9511	1.16699	0.243213	0.8139
k__Fungi;p__Mucoromycota;c__Mucoromycetes;o__Mucorales;f__Cunninghamellaceae;g__Absidia	56.8428	1.33745	1.5457	0.865271	0.38689	0.8139
k__Fungi;p__Ascomycota;c__Sordariomycetes;o__Sordariales;f__Cephalothecaceae;g__Phialemonium	55.2185	-1.96647	1.98622	-0.990056	0.322147	0.8139
k__Fungi;p__Basidiomycota;c__Agaricomycetes;o__Agaricales;f__Agaricaceae;g__Agaricus	44.2482	-2.03767	1.60319	-1.27101	0.203726	0.8139
k__Fungi;p__Ascomycota;c__Sordariomycetes;o__Hypocreales;f__Hypocreales_fam_Incertae_sedis;Other	36.4874	1.68237	1.76882	0.951126	0.341541	0.8139
k__Fungi;p__Basidiomycota;c__Tremellomycetes;o__Filobasidiales;f__Filobasidiaceae;g__Goffeauzyma	29.778	1.90268	1.78363	1.06675	0.286087	0.8139
k__Fungi;p__Basidiomycota;c__Agaricomycetes;o__Agaricales;f__Psathyrellaceae;g__Coprinellus	39.3624	2.33064	1.95943	1.18945	0.234262	0.8139
k__Fungi;p__Basidiomycota;c__Tremellomycetes;o__Tremellales;f__Tremellaceae;g__Cryptococcus	15.7697	-2.74201	2.04929	-1.33802	0.180888	0.8139
k__Fungi;p__Basidiomycota;c__Agaricomycetes;o__Agaricales;f__Psathyrellaceae;g__Homophron	15.6707	-3.00096	2.07566	-1.44579	0.148236	0.8139
k__Fungi;p__Basidiomycota;c__Agaricomycetes;o__Polyporales;f__Meruliaceae;g__Mycoacia	15.5577	-1.80058	1.90379	-0.94579	0.344255	0.8139
k__Fungi;p__Basidiomycota;c__Agaricomycetes;o__Agaricales;f__Tricholomataceae;g__Lepista	13.0918	1.96317	2.12964	0.921832	0.356616	0.8139
k__Fungi;p__Basidiomycota;c__Agaricomycetes;o__Agaricales;f__Agaricaceae;g__Bovista	7.54325	2.3571	2.53163	0.93106	0.351822	0.8139
k__Fungi;p__Basidiomycota;c__Agaricomycetes;o__Agaricales;f__Psathyrellaceae;g__Lacrymaria	5.78166	4.40793	2.76819	1.59235	0.111306	0.8139
k__Fungi;p__Ascomycota;c__Dothideomycetes;o__Pleosporales;f__Pleosporales_fam_Incertae_sedis;g__Pyrenochaeta	5.58894	4.35123	2.77828	1.56616	0.117312	0.8139
k__Fungi;p__Basidiomycota;c__Agaricomycetes;o__Agaricales;f__Agaricaceae;g__Cystodermella	5.58583	-4.2212	2.78181	-1.51743	0.129159	0.8139
k__Fungi;p__Basidiomycota;c__Agaricomycetes;o__Agaricales;f__Strophariaceae;Other	5.58583	-4.2212	2.78181	-1.51743	0.129159	0.8139
k__Fungi;p__Ascomycota;c__Leotiomycetes;o__Helotiales;f__Helotiales_fam_Incertae_sedis;g__Tetracladium	5.08446	-2.7062	2.53601	-1.06711	0.285923	0.8139
k__Fungi;p__Basidiomycota;c__Agaricomycetes;o__Russulales;Other;Other	4.98735	-4.03239	2.81489	-1.43252	0.151995	0.8139
k__Fungi;p__Basidiomycota;c__Agaricomycetes;o__Agaricales;f__Inocybaceae;Other	4.23989	3.88455	2.85872	1.35884	0.174197	0.8139
k__Fungi;p__Basidiomycota;c__Agaricomycetes;o__Hymenochaetales;f__Hymenochaetaceae;g__Inonotus	4.74906	-1.99185	2.40174	-0.829337	0.406914	0.8139
k__Fungi;p__Basidiomycota;c__Agaricomycetes;o__Hymenochaetales;f__Schizoporaceae;g__unidentified	4.18938	-3.7335	2.86384	-1.30367	0.192346	0.8139
k__Fungi;p__Ascomycota;c__Pezizomycotina_cls_Incertae_sedis;o__Pezizomycotina_ord_Incertae_sedis;f__Pezizomycotina_fam_Incertae_sedis;g__Phialea	3.98988	-3.6492	2.87711	-1.26836	0.204671	0.8139
k__Fungi;p__Ascomycota;c__Sordariomycetes;o__Xylariales;f__Apiosporaceae;g__Arthrinium	3.85444	3.72183	2.88502	1.29005	0.197032	0.8139
k__Fungi;p__Ascomycota;c__Sordariomycetes;o__Hypocreales;f__Hypocreaceae;g__Acrostalagmus	4.50964	-4.121	2.71136	-1.5199	0.128536	0.8139
k__Fungi;p__Ascomycota;c__Sordariomycetes;o__Sordariales;f__Cephalothecaceae;g__Cryptendoxyla	4.8416	-3.96821	2.82655	-1.40391	0.160347	0.8139
k__Fungi;p__Ascomycota;c__Sordariomycetes;o__Chaetosphaeriales;f__Chaetosphaeriaceae;g__Chaetosphaeria	5.51657	2.55059	2.5121	1.01532	0.309952	0.8139
k__Fungi;p__Basidiomycota;c__Agaricomycetes;o__Polyporales;f__Phanerochaetaceae;g__Hyphodermella	3.59089	-3.46637	2.90483	-1.19331	0.232747	0.8139
k__Fungi;p__Basidiomycota;c__Agaricomycetes;o__Hymenochaetales;Other;Other	3.61271	-3.74339	2.79249	-1.34052	0.180076	0.8139
k__Fungi;p__Basidiomycota;c__Tremellomycetes;o__Trichosporonales;f__Trichosporonaceae;Other	4.38889	2.48234	2.57274	0.964862	0.334614	0.8139
k__Fungi;p__Basidiomycota;c__Agaricomycetes;o__Agaricales;f__Inocybaceae;g__Tubaria	3.1919	-3.26328	2.93321	-1.11253	0.265912	0.8139
k__Fungi;p__Basidiomycota;c__Agaricomycetes;o__Agaricales;f__Tricholomataceae;g__Melanoleuca	3.65448	-2.46162	2.66009	-0.925388	0.354764	0.8139
k__Fungi;p__Basidiomycota;c__Agaricomycetes;o__Agaricales;f__Tricholomataceae;g__Ripartites	4.73216	4.30602	2.70254	1.59333	0.111087	0.8139
k__Fungi;p__Mucoromycota;c__Mucoromycetes;o__Mucorales;f__Mucoraceae;g__Thamnidium	5.20641	3.05073	2.68699	1.13537	0.256219	0.8139
k__Fungi;p__Basidiomycota;c__Wallemiomycetes;o__Wallemiales;f__Wallemiaceae;g__Wallemia	3.82231	-3.56253	2.89088	-1.23234	0.217824	0.8139
k__Fungi;p__Basidiomycota;c__Agaricomycetes;o__Agaricales;f__Cystostereaceae;g__unidentified	3.56749	-3.44287	2.9086	-1.18369	0.236538	0.8139
k__Fungi;p__Basidiomycota;c__Agaricomycetes;o__Boletales;f__Hygrophoropsidaceae;g__Hygrophoropsis	2.69811	3.2079	2.94261	1.09016	0.275644	0.8139
k__Fungi;p__Basidiomycota;c__Agaricomycetes;o__Russulales;f__Auriscalpiaceae;g__Lentinellus	3.12488	-3.49879	2.8395	-1.23218	0.21788	0.8139
k__Fungi;p__Basidiomycota;c__Ustilaginomycetes;o__Ustilaginales;f__Ustilaginaceae;g__Ustilago	3.56749	-3.44287	2.9086	-1.18369	0.236538	0.8139
k__Fungi;p__Ascomycota;c__Eurotiomycetes;o__Onygenales;f__Gymnoascaceae;g__unidentified	4.29137	3.87688	2.86148	1.35485	0.175465	0.8139
k__Fungi;p__Ascomycota;c__Sordariomycetes;o__Sordariales;f__Chaetomiaceae;Other	4.01661	4.00467	2.77135	1.44503	0.14845	0.8139
k__Fungi;p__Basidiomycota;c__Agaricomycetes;o__Agaricales;f__Psathyrellaceae;g__Typhrasa	3.31267	-3.31529	2.92647	-1.13286	0.257272	0.8139
k__Fungi;p__Basidiomycota;c__Agaricomycetes;o__Agaricales;f__Cortinariaceae;g__Hemistropharia	3.05785	-3.19328	2.94085	-1.08584	0.277552	0.8139
k__Fungi;p__Ascomycota;c__Dothideomycetes;o__Dothideomycetes_ord_Incertae_sedis;f__Dothideomycetes_fam_Incertae_sedis;g__Biatriospora	2.11994	2.97867	2.9437	1.01188	0.311596	0.8139
k__Fungi;p__Ascomycota;c__Eurotiomycetes;o__Eurotiales;f__Trichocomaceae;g__Talaromyces	2.53887	2.34014	2.81342	0.831779	0.405533	0.8139
k__Fungi;p__Ascomycota;c__Sordariomycetes;o__Hypocreales;f__Nectriaceae;g__unidentified	3.63116	3.59194	2.90588	1.23609	0.216424	0.8139
k__Fungi;p__Basidiomycota;c__Agaricomycetes;o__Agaricales;f__Strophariaceae;g__Agrocybe	3.63116	3.59194	2.90588	1.23609	0.216424	0.8139
k__Fungi;p__Basidiomycota;c__Agaricomycetes;o__Thelephorales;f__Thelephoraceae;g__Tomentella	2.19443	-2.90186	2.94277	-0.9861	0.324084	0.8139
k__Fungi;p__Basidiomycota;c__Tremellomycetes;o__Filobasidiales;f__Piskurozymaceae;g__Solicoccozyma	2.11994	2.97867	2.9437	1.01188	0.311596	0.8139
k__Fungi;p__Ascomycota;c__Dothideomycetes;o__Capnodiales;f__Teratosphaeriaceae;g__Queenslandipenidiella	2.54821	-3.03759	2.9422	-1.03242	0.301875	0.8139
k__Fungi;p__Ascomycota;c__Leotiomycetes;o__Helotiales;f__Helotiaceae;g__Claussenomyces	2.54821	-3.03759	2.9422	-1.03242	0.301875	0.8139
k__Fungi;p__Basidiomycota;c__Agaricomycetes;o__Agaricales;f__Agaricaceae;g__Coprinus	3.30106	3.42975	2.92895	1.17098	0.241606	0.8139
k__Fungi;p__Basidiomycota;c__Agaricomycetes;o__Agaricales;f__Strophariaceae;g__Stropharia	2.54821	-3.03759	2.9422	-1.03242	0.301875	0.8139
k__Fungi;p__Basidiomycota;c__Agaricomycetes;o__Boletales;f__Boletaceae;Other	2.54821	-3.03759	2.9422	-1.03242	0.301875	0.8139
k__Fungi;p__Basidiomycota;c__Agaricomycetes;o__Polyporales;f__Phanerochaetaceae;g__Ceriporiopsis	2.20199	3.00923	2.94354	1.02232	0.306632	0.8139
k__Fungi;p__Ascomycota;c__Dothideomycetes;o__Capnodiales;Other;Other	2.5588	3.24786	2.90757	1.11703	0.26398	0.8139
k__Fungi;p__Ascomycota;c__Sordariomycetes;o__Hypocreales;f__Ophiocordycipitaceae;g__Tolypocladium	1.79545	-2.7113	2.94369	-0.921055	0.357022	0.8139
k__Fungi;p__Basidiomycota;c__Tremellomycetes;o__Cystofilobasidiales;f__Cystofilobasidiaceae;g__Cystofilobasidium	2.29339	-2.93667	2.94262	-0.997979	0.31829	0.8139
k__Fungi;p__Ascomycota;c__Dothideomycetes;o__Tubeufiales;f__Tubeufiaceae;g__Helicoma	2.64085	3.17154	2.94277	1.07774	0.28115	0.8139
k__Fungi;p__Ascomycota;c__Leotiomycetes;o__Leotiomycetes_ord_Incertae_sedis;f__Leotiomycetes_fam_Incertae_sedis;g__Geniculospora	1.59595	-2.5997	2.94431	-0.882956	0.37726	0.8139
k__Fungi;p__Basidiomycota;c__Agaricomycetes;o__Agaricales;f__Inocybaceae;g__Flammulaster	2.64085	3.17154	2.94277	1.07774	0.28115	0.8139
k__Fungi;p__Basidiomycota;c__Agaricomycetes;o__Agaricales;f__Tricholomataceae;g__Resupinatus	1.54178	2.6773	2.94552	0.908939	0.363382	0.8139
k__Fungi;p__Basidiomycota;c__Agaricomycetes;o__Polyporales;f__Polyporaceae;g__unidentified	2.03857	-2.82394	2.94313	-0.959503	0.337305	0.8139
k__Fungi;p__Ascomycota;c__Leotiomycetes;o__Helotiales;f__Phacidiaceae;g__Phacidium	1.78375	-2.69626	2.94377	-0.915921	0.359708	0.8139
k__Fungi;p__Ascomycota;c__Sordariomycetes;o__Hypocreales;f__Hypocreales_fam_Incertae_sedis;g__Myrothecium	1.39646	-2.4734	2.94509	-0.83984	0.400998	0.8139
k__Fungi;p__Ascomycota;c__Sordariomycetes;o__Hypocreomycetidae_ord_Incertae_sedis;f__Plectosphaerellaceae;g__Plectosphaerella	1.34905	2.55142	2.94643	0.865939	0.386524	0.8139
k__Fungi;p__Basidiomycota;c__Agaricomycetes;o__Gomphales;f__Gomphaceae;g__Phaeoclavulina	1.39646	-2.4734	2.94509	-0.83984	0.400998	0.8139
k__Fungi;p__Basidiomycota;c__Agaricomycetes;o__Gomphales;f__Lentariaceae;g__Kavinia	1.78375	-2.69626	2.94377	-0.915921	0.359708	0.8139
k__Fungi;p__Basidiomycota;c__Agaricomycetes;o__Polyporales;f__Phanerochaetaceae;g__Rhizochaete	1.34905	2.55142	2.94643	0.865939	0.386524	0.8139
k__Fungi;p__Basidiomycota;c__Cystobasidiomycetes;o__Cystobasidiales;f__Cystobasidiaceae;g__Cystobasidium	1.39646	-2.4734	2.94509	-0.83984	0.400998	0.8139
k__Fungi;p__Ascomycota;c__Saccharomycetes;o__Saccharomycetales;f__Saccharomycodaceae;g__Hanseniaspora	1.52893	-2.54903	2.94461	-0.865659	0.386677	0.8139
k__Fungi;p__Ascomycota;c__Sordariomycetes;o__Sordariomycetidae_ord_Incertae_sedis;f__Sordariomycetidae_fam_Incertae_sedis;g__Xylomelasma	1.15633	2.40652	2.9476	0.816435	0.414251	0.8139
k__Fungi;p__Basidiomycota;c__Agaricomycetes;o__Phallales;f__Phallaceae;g__Phallus	1.98063	2.89385	2.94417	0.982909	0.325652	0.8139
k__Fungi;p__Ascomycota;c__Leotiomycetes;Other;Other;Other	1.2741	-2.37512	2.94575	-0.806287	0.420077	0.8139
k__Fungi;p__Basidiomycota;c__Agaricomycetes;o__Agaricales;f__Agaricaceae;Other	1.2741	-2.37512	2.94575	-0.806287	0.420077	0.8139
k__Fungi;p__Basidiomycota;c__Agaricomycetes;o__Polyporales;f__Polyporaceae;g__Datronia	1.65053	2.71792	2.94524	0.922818	0.356102	0.8139
k__Fungi;p__Ascomycota;c__Saccharomycetes;o__Saccharomycetales;f__Saccharomycetaceae;g__Kazachstania	1.32042	2.50265	2.94681	0.849276	0.395728	0.8139
k__Fungi;p__Ascomycota;c__Sordariomycetes;o__Hypocreales;f__Bionectriaceae;g__Bulbithecium	1.32042	2.50265	2.94681	0.849276	0.395728	0.8139
k__Fungi;p__Ascomycota;c__Sordariomycetes;o__Sordariales;f__Chaetomiaceae;g__unidentified	1.32042	2.50265	2.94681	0.849276	0.395728	0.8139
k__Fungi;p__Mucoromycota;c__Mucoromycetes;o__Mucorales;f__Mucoraceae;g__unidentified	644.24	1.13738	1.45494	0.78174	0.434367	0.826609
k__Fungi;p__Basidiomycota;Other;Other;Other;Other	47.3307	1.10073	1.58437	0.694746	0.487214	0.826609
k__Fungi;p__Ascomycota;c__Leotiomycetes;o__Leotiomycetes_ord_Incertae_sedis;f__Myxotrichaceae;g__Oidiodendron	27.566	1.20698	1.68778	0.715128	0.47453	0.826609
k__Fungi;p__Ascomycota;c__Sordariomycetes;o__Hypocreales;f__Hypocreaceae;Other	15.1702	-1.59137	2.13401	-0.745719	0.455837	0.826609
k__Fungi;p__Ascomycota;c__Sordariomycetes;o__Hypocreales;f__Hypocreaceae;g__Hypomyces	12.6533	1.43145	2.15617	0.663886	0.506763	0.826609
k__Fungi;p__Basidiomycota;c__Agaricomycetes;o__Agaricales;f__Strophariaceae;g__Gymnopilus	10.4184	-1.6075	2.27884	-0.705402	0.48056	0.826609
k__Fungi;p__Ascomycota;c__Saccharomycetes;o__Saccharomycetales;f__Saccharomycetaceae;g__Saccharomyces	8.33135	-1.8264	2.50253	-0.72982	0.4655	0.826609
k__Fungi;p__Basidiomycota;c__Agaricomycetes;o__Hymenochaetales;f__Schizoporaceae;g__Schizopora	7.24464	1.80697	2.36818	0.763019	0.445452	0.826609
k__Fungi;p__Basidiomycota;c__Agaricomycetes;o__Atheliales;f__Atheliaceae;g__Piloderma	7.21601	1.6898	2.56749	0.658152	0.51044	0.826609
k__Fungi;p__Rozellomycota;c__unidentified;o__unidentified;f__unidentified;g__unidentified	3.36994	1.90784	2.82685	0.674899	0.49974	0.826609
k__Fungi;p__Ascomycota;c__Sordariomycetes;o__Hypocreales;f__Cordycipitaceae;g__Simplicillium	1.95466	-1.93639	2.90494	-0.666585	0.505037	0.826609
k__Fungi;p__Ascomycota;c__Dothideomycetes;o__Capnodiales;f__Mycosphaerellaceae;Other	0.963611	2.23576	2.94918	0.758095	0.448394	0.826609
k__Fungi;p__Ascomycota;c__Pezizomycetes;o__Pezizales;f__Pezizaceae;g__Peziza	0.963611	2.23576	2.94918	0.758095	0.448394	0.826609
k__Fungi;p__Basidiomycota;c__Agaricomycetes;o__Agaricales;f__Pleurotaceae;g__Pleurotus	0.963611	2.23576	2.94918	0.758095	0.448394	0.826609
k__Fungi;p__Ascomycota;c__Eurotiomycetes;o__Chaetothyriales;f__Herpotrichiellaceae;Other	0.797976	-1.9472	2.94939	-0.660204	0.509123	0.826609
k__Fungi;p__Ascomycota;c__Eurotiomycetes;o__Chaetothyriales;f__Herpotrichiellaceae;g__Cladophialophora	0.770888	2.02777	2.95143	0.687046	0.492054	0.826609
k__Fungi;p__Ascomycota;c__Eurotiomycetes;o__Eurotiales;f__Trichocomaceae;Other	0.797976	-1.9472	2.94939	-0.660204	0.509123	0.826609
k__Fungi;p__Ascomycota;c__Sordariomycetes;o__Diaporthales;f__Togniniaceae;g__Phaeoacremonium	0.770888	2.02777	2.95143	0.687046	0.492054	0.826609
k__Fungi;p__Ascomycota;c__Sordariomycetes;o__Xylariales;f__Diatrypaceae;Other	1.01928	-2.16264	2.9474	-0.733747	0.463103	0.826609
k__Fungi;p__Basidiomycota;c__Agaricomycetes;o__Agaricales;f__Agaricaceae;g__Lepiota	0.797976	-1.9472	2.94939	-0.660204	0.509123	0.826609
k__Fungi;p__Basidiomycota;c__Agaricomycetes;o__Polyporales;f__Polyporaceae;g__Aurantiporus	1.01928	-2.16264	2.9474	-0.733747	0.463103	0.826609
k__Fungi;p__Basidiomycota;c__Tremellomycetes;o__Cystofilobasidiales;f__Cystofilobasidiaceae;g__Mrakia	0.797976	-1.9472	2.94939	-0.660204	0.509123	0.826609
k__Fungi;p__Basidiomycota;c__Agaricomycetes;o__Polyporales;f__Meruliaceae;g__Steccherinum	22.0993	-1.06612	1.74559	-0.610753	0.541363	0.870191
k__Fungi;p__Ascomycota;c__Sordariomycetes;o__Hypocreales;f__Clavicipitaceae;Other	1.74127	1.76614	2.93491	0.60177	0.547327	0.873309
k__Fungi;p__Ascomycota;c__Sordariomycetes;o__Hypocreales;f__Hypocreales_fam_Incertae_sedis;g__Acremonium	179.814	-0.865279	1.46913	-0.588975	0.555878	0.875473
k__Fungi;p__Basidiomycota;c__Agaricomycetes;o__Hymenochaetales;f__Schizoporaceae;g__Hyphodontia	7.00825	1.51149	2.572	0.587672	0.556752	0.875473
k__Fungi;p__Basidiomycota;c__Agaricomycetes;o__Polyporales;f__Polyporaceae;g__Perenniporia	7.3271	-1.44956	2.54566	-0.569423	0.569069	0.888403
k__Fungi;p__Basidiomycota;c__Agaricomycetes;o__Polyporales;f__Fomitopsidaceae;g__Postia	23.1782	0.981446	1.7669	0.555461	0.578579	0.891962
k__Fungi;p__Ascomycota;c__Sordariomycetes;o__Hypocreomycetidae_ord_Incertae_sedis;f__Plectosphaerellaceae;g__Verticillium	11.5074	-1.07661	1.96392	-0.548194	0.583559	0.891962
k__Fungi;p__Ascomycota;c__Sordariomycetes;o__Xylariales;f__Xylariaceae;g__Annulohypoxylon	3.40791	-1.48889	2.71687	-0.548017	0.58368	0.891962
k__Fungi;p__Basidiomycota;c__Agaricomycetes;o__Polyporales;f__Meruliaceae;g__Radulodon	15.3967	-1.18088	2.22057	-0.531791	0.59487	0.895767
k__Fungi;p__Basidiomycota;c__Agaricomycetes;o__Polyporales;f__Meruliaceae;g__Junghuhnia	14.6527	1.0442	1.98128	0.527035	0.598169	0.895767
k__Fungi;p__Ascomycota;c__Sordariomycetes;o__Xylariales;f__Xylariaceae;g__Nemania	8.64937	1.21284	2.30367	0.526482	0.598554	0.895767
k__Fungi;p__Mucoromycota;c__Mucoromycetes;o__Mucorales;f__Mucoraceae;g__Mucor	909.908	-0.719608	1.42973	-0.503319	0.61474	0.912276
k__Fungi;p__Ascomycota;c__Leotiomycetes;o__Leotiomycetes_ord_Incertae_sedis;Other;Other	74.3836	0.80365	1.6115	0.498696	0.617993	0.912276
k__Fungi;p__Basidiomycota;c__Agaricomycetes;o__Agaricales;f__Lyophyllaceae;g__Hypsizygus	5.52567	1.22038	2.48913	0.490284	0.623933	0.914821
k__Fungi;p__Basidiomycota;c__Agaricomycetes;o__Agaricales;f__Strophariaceae;g__Pholiota	132.791	0.715686	1.51475	0.472477	0.636586	0.927109
k__Fungi;p__Ascomycota;c__Sordariomycetes;o__Hypocreales;f__Cordycipitaceae;Other	122.645	0.678896	1.52311	0.445729	0.655793	0.936231
k__Fungi;p__Ascomycota;Other;Other;Other;Other	101.931	-0.676057	1.49799	-0.451308	0.651768	0.936231
k__Fungi;p__Ascomycota;c__Sordariomycetes;o__Hypocreales;f__Cordycipitaceae;g__Lecanicillium	23.135	0.854065	1.88541	0.452986	0.650559	0.936231
k__Fungi;p__Basidiomycota;c__Agaricomycetes;o__Agaricales;f__Inocybaceae;g__Crepidotus	58.734	0.724642	1.67486	0.432658	0.665263	0.937417
k__Fungi;p__Ascomycota;c__Sordariomycetes;o__Microascales;f__Microascaceae;g__Wardomyces	43.0466	-0.705729	1.62208	-0.435078	0.663506	0.937417
k__Fungi;p__Basidiomycota;c__Ustilaginomycotina_cls_Incertae_sedis;o__Malasseziales;f__Malasseziaceae;g__Malassezia	58.8613	0.655708	1.54498	0.424413	0.671265	0.93977
k__Fungi;p__Ascomycota;c__Pezizomycotina_cls_Incertae_sedis;o__Pezizomycotina_ord_Incertae_sedis;f__Pezizomycotina_fam_Incertae_sedis;g__Gamsia	386.45	-0.487731	1.42796	-0.341558	0.732684	0.951707
k__Fungi;p__Basidiomycota;c__Agaricomycetes;Other;Other;Other	326.264	0.57522	1.56171	0.368328	0.712629	0.951707
k__Fungi;Other;Other;Other;Other;Other	193.32	0.488588	1.4532	0.336214	0.736709	0.951707
k__Fungi;p__Ascomycota;c__Sordariomycetes;o__Microascales;f__Microascaceae;Other	79.53	-0.600223	1.53353	-0.391399	0.695502	0.951707
k__Fungi;p__Ascomycota;c__Eurotiomycetes;o__Onygenales;f__Gymnoascaceae;g__Leucothecium	43.9581	0.610669	1.70453	0.358263	0.720147	0.951707
k__Fungi;p__Basidiomycota;c__Agaricomycetes;o__Polyporales;f__Meruliaceae;g__Scopuloides	45.6607	-0.548034	1.59077	-0.344507	0.730465	0.951707
k__Fungi;p__Ascomycota;c__Sordariomycetes;o__Hypocreales;f__Nectriaceae;g__Fusicolla	35.3683	0.717649	1.99022	0.360588	0.718407	0.951707
k__Fungi;p__Ascomycota;c__Eurotiomycetes;o__Onygenales;f__Onygenaceae;Other	12.6187	0.76581	2.17335	0.352365	0.724565	0.951707
k__Fungi;p__Ascomycota;c__Saccharomycetes;o__Saccharomycetales;f__Trichomonascaceae;g__Blastobotrys	10.3294	0.820765	2.44212	0.336087	0.736805	0.951707
k__Fungi;p__Ascomycota;c__Sordariomycetes;Other;Other;Other	13.2166	0.682936	1.98009	0.344902	0.730168	0.951707
k__Fungi;p__Ascomycota;c__Leotiomycetes;o__Helotiales;Other;Other	10.5153	0.808796	1.9969	0.405026	0.685458	0.951707
k__Fungi;p__Basidiomycota;c__Agaricomycetes;o__Polyporales;f__Phanerochaetaceae;g__Ceriporia	7.2965	-0.899309	2.41222	-0.372813	0.709287	0.951707
k__Fungi;p__Basidiomycota;c__Agaricomycetes;o__Polyporales;Other;Other	3.55626	0.934868	2.57297	0.363341	0.71635	0.951707
k__Fungi;p__Mortierellomycota;c__Mortierellomycotina_cls_Incertae_sedis;o__Mortierellales;f__Mortierellaceae;g__Mortierella	6363.51	0.250751	1.44699	0.173292	0.862422	0.95855
k__Fungi;p__Ascomycota;c__Eurotiomycetes;o__Onygenales;f__Gymnoascaceae;Other	2405.38	-0.425794	1.41053	-0.301869	0.762752	0.95855
k__Fungi;p__Ascomycota;c__Leotiomycetes;o__Leotiomycetes_ord_Incertae_sedis;f__Leotiomycetes_fam_Incertae_sedis;g__Geomyces	1113.22	-0.389844	1.40953	-0.276577	0.782105	0.95855
k__Fungi;p__Ascomycota;c__Eurotiomycetes;o__Onygenales;Other;Other	690.815	0.199234	1.40806	0.141495	0.887479	0.95855
k__Fungi;p__Basidiomycota;c__Agaricomycetes;o__Agaricales;f__Psathyrellaceae;g__Coprinopsis	355.894	0.430503	1.47144	0.292573	0.769849	0.95855
k__Fungi;p__Basidiomycota;c__Agaricomycetes;o__Agaricales;f__Agaricaceae;g__Lycoperdon	278.908	-0.260347	1.43395	-0.18156	0.855928	0.95855
k__Fungi;p__Basidiomycota;c__Agaricomycetes;o__Trechisporales;f__Hydnodontaceae;g__Trechispora	169.374	0.382842	1.45063	0.263915	0.791845	0.95855
k__Fungi;p__Ascomycota;c__Sordariomycetes;o__Microascales;f__Microascaceae;g__Microascus	115.08	-0.311132	1.47295	-0.211231	0.832707	0.95855
k__Fungi;p__Ascomycota;c__Dothideomycetes;o__Capnodiales;f__Cladosporiaceae;g__Cladosporium	35.8947	0.270485	1.62081	0.166882	0.867463	0.95855
k__Fungi;p__Basidiomycota;c__Agaricomycetes;o__Agaricales;f__Entolomataceae;g__Entoloma	30.267	0.226464	1.74444	0.129821	0.896708	0.95855
k__Fungi;p__Basidiomycota;c__Agaricomycetes;o__Agaricales;f__Strophariaceae;g__Kuehneromyces	35.7284	0.511105	2.00774	0.254568	0.799057	0.95855
k__Fungi;p__Basidiomycota;c__Agaricomycetes;o__Agaricomycetes_ord_Incertae_sedis;f__Agaricomycetes_fam_Incertae_sedis;g__Oxyporus	23.6405	-0.240552	1.77469	-0.135546	0.89218	0.95855
k__Fungi;p__Basidiomycota;c__Agaricomycetes;o__Russulales;f__Hericiaceae;g__Hericium	25.1343	0.234365	1.72662	0.135736	0.89203	0.95855
k__Fungi;p__Basidiomycota;c__Agaricomycetes;o__Agaricales;f__Strophariaceae;g__Galerina	18.655	-0.285137	2.11814	-0.134617	0.892915	0.95855
k__Fungi;p__Basidiomycota;c__Agaricomycetes;o__Agaricales;f__Cortinariaceae;g__Cortinarius	18.6738	0.391216	2.32748	0.168085	0.866516	0.95855
k__Fungi;p__Basidiomycota;c__Agaricomycetes;o__Boletales;f__Boletinellaceae;g__Boletinellus	9.85761	-0.426952	2.0641	-0.206846	0.83613	0.95855
k__Fungi;p__Ascomycota;c__Sordariomycetes;o__Hypocreales;f__Nectriaceae;g__Aphanocladium	10.8269	0.372357	2.27356	0.163777	0.869907	0.95855
k__Fungi;p__Basidiomycota;c__Agaricomycetes;o__Hymenochaetales;f__Schizoporaceae;g__Xylodon	10.6717	-0.334683	2.23972	-0.14943	0.881214	0.95855
k__Fungi;p__Ascomycota;c__Eurotiomycetes;Other;Other;Other	8.28613	0.636773	2.32286	0.274133	0.783982	0.95855
k__Fungi;p__Ascomycota;c__Leotiomycetes;o__Leotiomycetes_ord_Incertae_sedis;f__Myxotrichaceae;g__unidentified	6.97964	-0.490258	2.20025	-0.222819	0.823676	0.95855
k__Fungi;p__Basidiomycota;c__Agaricomycetes;o__Agaricales;f__Strophariaceae;g__Psilocybe	6.1166	-0.831687	2.6088	-0.318801	0.749878	0.95855
k__Fungi;p__Ascomycota;c__Eurotiomycetes;o__Chaetothyriales;Other;Other	7.71778	0.63372	2.2321	0.283913	0.776477	0.95855
k__Fungi;p__Basidiomycota;c__Agaricomycetes;o__Agaricales;f__Psathyrellaceae;g__Psathyrella	5.51134	-0.494296	2.64579	-0.186823	0.851799	0.95855
k__Fungi;p__Ascomycota;c__Saccharomycetes;o__Saccharomycetales;f__Saccharomycetales_fam_Incertae_sedis;g__Candida	5.58848	-0.546367	2.46551	-0.221604	0.824622	0.95855
k__Fungi;p__Basidiomycota;c__Agaricomycetes;o__Agaricales;f__Stephanosporaceae;g__unidentified	6.46316	-0.407185	2.60841	-0.156104	0.875951	0.95855
k__Fungi;p__Basidiomycota;c__Agaricomycetes;o__Atheliales;f__Atheliaceae;g__Amphinema	5.60839	-0.504157	2.29438	-0.219736	0.826077	0.95855
k__Fungi;p__Ascomycota;c__Eurotiomycetes;o__Chaetothyriales;f__Herpotrichiellaceae;g__Capronia	4.56089	-0.715826	2.57759	-0.277712	0.781234	0.95855
k__Fungi;p__Basidiomycota;c__Agaricomycetes;o__Agaricales;f__Strophariaceae;g__Hypholoma	4.83867	0.605213	2.53878	0.238388	0.81158	0.95855
k__Fungi;p__Basidiomycota;c__Agaricomycetes;o__Geastrales;f__Geastraceae;g__Geastrum	3.56529	-0.616074	2.53033	-0.243476	0.807637	0.95855
k__Fungi;p__Ascomycota;c__Sordariomycetes;o__Xylariales;f__Xylariaceae;Other	3.13923	0.716144	2.84462	0.251754	0.801231	0.95855
k__Fungi;p__Basidiomycota;c__Agaricomycetes;o__Agaricales;Other;Other	2.95178	-0.409752	2.86229	-0.143155	0.886168	0.95855
k__Fungi;p__Ascomycota;c__Dothideomycetes;o__Pleosporales;f__Lophiostomataceae;g__Lophiotrema	2.78087	-0.622409	2.76607	-0.225015	0.821967	0.95855
k__Fungi;p__Ascomycota;c__Saccharomycetes;o__Saccharomycetales;f__Saccharomycetaceae;g__Lachancea	3.25474	0.421675	2.83957	0.1485	0.881948	0.95855
k__Fungi;p__Ascomycota;c__Eurotiomycetes;o__Eurotiales;f__Trichocomaceae;g__Aspergillus	1.3626	0.787988	2.93088	0.268857	0.78804	0.95855
k__Fungi;p__Basidiomycota;c__Agaricomycetes;o__Polyporales;f__Ganodermataceae;Other	1.44463	0.6819	2.92942	0.232777	0.815935	0.95855
k__Fungi;p__Ascomycota;c__Eurotiomycetes;o__Onygenales;f__Onygenaceae;g__Chrysosporium	201.234	0.171453	1.46607	0.116948	0.906902	0.961474
k__Fungi;p__Ascomycota;c__Sordariomycetes;o__Xylariales;f__Diatrypaceae;g__Diatrypella	20.3027	-0.206241	1.79065	-0.115177	0.908305	0.961474
k__Fungi;p__Basidiomycota;c__Agaricomycetes;o__Amylocorticiales;f__Amylocorticiaceae;g__Amylocorticiellum	752.298	-0.146249	1.41728	-0.103191	0.917812	0.961536
k__Fungi;p__Ascomycota;c__Eurotiomycetes;o__Onygenales;f__Onygenaceae;g__unidentified	37.6023	0.159938	1.62627	0.0983468	0.921657	0.961536
k__Fungi;p__Mucoromycota;c__unidentified;o__unidentified;f__unidentified;g__unidentified	6.73425	0.247383	2.413	0.102521	0.918343	0.961536
k__Fungi;p__Ascomycota;c__Sordariomycetes;o__Microascales;f__Halosphaeriaceae;g__unidentified	7.19382	0.193149	2.39259	0.0807279	0.935658	0.971473
k__Fungi;p__Ascomycota;c__Sordariomycetes;o__Microascales;f__Microascaceae;g__unidentified	30229.9	-0.105061	1.52848	-0.0687352	0.9452	0.976707
k__Fungi;p__Basidiomycota;c__Agaricomycetes;o__Polyporales;f__Ganodermataceae;g__Ganoderma	9029.83	-0.0863698	1.39557	-0.0618887	0.950651	0.977684
k__Fungi;p__Basidiomycota;c__Agaricomycetes;o__Boletales;f__Tapinellaceae;g__Tapinella	137.564	-0.0773942	1.48664	-0.05206	0.958481	0.979107
k__Fungi;p__Ascomycota;c__Eurotiomycetes;o__Eurotiales;f__Trichocomaceae;g__Paecilomyces	81.8285	0.0588366	1.55991	0.0377179	0.969913	0.979107
k__Fungi;p__Basidiomycota;c__Agaricomycetes;o__Agaricales;f__Pluteaceae;g__Pluteus	32.9071	0.062809	1.67469	0.0375048	0.970082	0.979107
k__Fungi;p__Basidiomycota;c__Agaricomycetes;o__Agaricales;f__Entolomataceae;g__Clitopilus	11.929	0.0918896	2.19161	0.0419279	0.966556	0.979107
k__Fungi;p__Ascomycota;c__Eurotiomycetes;o__Onygenales;f__Gymnoascaceae;g__Gymnoascus	2425.26	-0.041281	1.41304	-0.0292142	0.976694	0.981166
k__Fungi;p__Ascomycota;c__Sordariomycetes;o__Sordariales;f__Chaetomiaceae;g__Humicola	132.581	-0.0432956	1.83398	-0.0236075	0.981166	0.981166
