# Supplementary material for: Trichoderma polysporum selectively inhibits white-nose syndrome fungal pathogen Pseudogymnoascus destructans amidst soil microbes
Source: Microbiome. 2018 Aug 8;6:139. doi: 10.1186/s40168-018-0512-6 (PMC6083572; doi:10.1186/s40168-018-0512-6)
Supplement: Supplementary file 8 — DESeq2 analysis of changes in the abundance of bacterial phyla in soil from bat hibernacula with or without Tp treatment. (XLSX 19 kb) [file 40168_2018_512_MOESM8_ESM.xlsx]

## Sheet: ACphlyum_TpA_DESeq2_results
Additional file 4. DESeq2 results for phylum level changes of bacterial abundance for Trichoderma polysporum treated soil samples vs. untreated, control samples. AC, Aeolus Cave; BHM, Barton Hill Mine; Tp A, Trichoderma polysporum treatment A (105 conidia/g soil); Tp B, T. polysporum treatment B (106 conidia/g soil).
	baseMean	log2FoldChange	lfcSE	stat	pvalue	padj
AC Tp A vs. Control
k__Bacteria;p__Actinobacteria	18009.9	0.175381	0.0549991	3.1888	0.00142864	0.0614313
k__Bacteria;p__Chloroflexi	19040.2	0.112823	0.0525067	2.14874	0.0316552	0.680586
k__Bacteria;p__Nitrospirae	6295.07	0.101245	0.0646099	1.56703	0.117109	0.839279
k__Bacteria;p__GN02	1013.62	-0.149763	0.0892949	-1.67718	0.0935077	0.839279
k__Bacteria;p__FCPU426	285.892	-0.219126	0.124853	-1.75507	0.0792467	0.839279
k__Bacteria;p__GN04	72.4988	-0.26147	0.1598	-1.63623	0.101791	0.839279
k__Archaea;p__Crenarchaeota	4184.26	-0.0772074	0.0566891	-1.36194	0.173215	0.903685
k__Bacteria;p__Gemmatimonadetes	2388.52	0.0923756	0.0670143	1.37845	0.168065	0.903685
k__Bacteria;p__OD1	375.956	-0.150774	0.114822	-1.31312	0.189143	0.903685
k__Bacteria;p__Acidobacteria	52673.4	0.0540442	0.0489927	1.10311	0.269981	0.947561
k__Bacteria;p__Proteobacteria	34253.7	0.0169488	0.0472657	0.358585	0.719906	0.947561
k__Bacteria;p__Planctomycetes	24901.1	0.0383513	0.0482064	0.795565	0.426285	0.947561
k__Bacteria;p__Verrucomicrobia	10387.4	-0.0465215	0.0603769	-0.770517	0.440993	0.947561
k__Bacteria;p__Bacteroidetes	5413.49	0.0244154	0.071255	0.342648	0.731863	0.947561
k__Bacteria;p__Firmicutes	3335.7	0.04127	0.0599859	0.687994	0.491457	0.947561
k__Bacteria;p__WS3	1431.03	0.0509989	0.0792226	0.643742	0.519743	0.947561
k__Bacteria;p__Armatimonadetes	626.839	-0.0929198	0.097551	-0.952526	0.340831	0.947561
k__Bacteria;p__Chlorobi	539.539	-0.0473311	0.106097	-0.446111	0.655517	0.947561
k__Bacteria;p__TM7	440.959	0.0756538	0.112121	0.674754	0.499832	0.947561
k__Bacteria;p__Elusimicrobia	301.091	0.0697437	0.126771	0.550156	0.582213	0.947561
k__Bacteria;p__Cyanobacteria	274.69	-0.0412607	0.126243	-0.326835	0.743792	0.947561
k__Archaea;p__Parvarchaeota	159.195	-0.0470563	0.145263	-0.323938	0.745985	0.947561
k__Bacteria;p__BRC1	138.124	-0.127752	0.153404	-0.832785	0.404966	0.947561
k__Bacteria;p__TM6	86.6182	-0.13595	0.158269	-0.858985	0.390349	0.947561
k__Bacteria;p__Chlamydiae	77.8516	-0.151634	0.159938	-0.948076	0.343091	0.947561
k__Bacteria;p__GAL15	49.0318	0.0820823	0.158928	0.516476	0.605522	0.947561
k__Bacteria;p__MVP-21	46.4598	-0.0676513	0.157531	-0.429447	0.667598	0.947561
k__Bacteria;p__SR1	34.968	-0.0717948	0.15065	-0.476568	0.633669	0.947561
k__Bacteria;p__BHI80-139	33.7998	-0.129894	0.153444	-0.846526	0.397259	0.947561
k__Bacteria;p__WPS-2	23.3838	-0.0737051	0.143227	-0.514603	0.60683	0.947561
k__Bacteria;p__ZB3	10.9892	0.0367585	0.114996	0.31965	0.749234	0.947561
k__Bacteria;p__Spirochaetes	9.84459	-0.109188	0.107926	-1.01169	0.311687	0.947561
k__Bacteria;p__GOUTA4	6.4393	0.0370136	0.094677	0.390946	0.695837	0.947561
k__Bacteria;p__PAUC34f	6.47759	0.0691263	0.0950025	0.727626	0.466842	0.947561
k__Bacteria;Other	800.363	0.0187878	0.0899258	0.208926	0.834506	0.957246
k__Bacteria;p__OP3	396.55	0.0229229	0.117975	0.194303	0.845938	0.957246
k__Bacteria;p__WS2	135.827	0.040342	0.148656	0.271378	0.7861	0.957246
k__Bacteria;p__Kazan-3B-28	1.46788	-0.00960531	0.0485566	-0.197817	0.843188	0.957246
k__Bacteria;p__NKB19	135.287	-0.0142188	0.149848	-0.0948884	0.924403	0.982784
k__Bacteria;p__OP11	41.8914	-0.0123972	0.157028	-0.078949	0.937073	0.982784
k__Archaea;p__Euryarchaeota	14.4209	-0.0106048	0.124414	-0.0852385	0.932072	0.982784
k__Bacteria;p__Fibrobacteres	31.8422	-0.0031963	0.151353	-0.0211182	0.983151	0.98867
k__Bacteria;p__Lentisphaerae	2.65866	0.000808669	0.0569455	0.0142008	0.98867	0.98867
AC Tp B vs. Control
k__Archaea;p__Crenarchaeota	4184.26	0.472229	0.0560049	8.43192	3.40044e-17	1.36018e-15
k__Bacteria;p__Planctomycetes	24901.1	0.378461	0.0481243	7.86423	3.71374e-15	7.42748e-14
k__Bacteria;p__Firmicutes	3335.7	0.372805	0.0595312	6.26234	3.79254e-10	4.8668e-09
k__Bacteria;p__FCPU426	285.892	-0.79456	0.127674	-6.22334	4.8668e-10	4.8668e-09
k__Bacteria;p__Actinobacteria	18009.9	0.207363	0.0549988	3.77032	0.000163039	0.00130431
k__Bacteria;p__Chloroflexi	19040.2	0.192227	0.0524914	3.66206	0.000250192	0.00166795
k__Bacteria;p__MVP-21	46.4598	0.563089	0.158394	3.55498	0.000378001	0.00216001
k__Bacteria;p__TM7	440.959	0.388125	0.111063	3.49464	0.000474703	0.00237352
k__Bacteria;p__Chlorobi	539.539	-0.328501	0.107272	-3.06232	0.00219629	0.00976128
k__Bacteria;p__Armatimonadetes	626.839	-0.298206	0.09848	-3.02809	0.00246103	0.00984412
k__Bacteria;p__Nitrospirae	6295.07	-0.183531	0.0648495	-2.8301	0.00465335	0.0161907
k__Bacteria;p__Gemmatimonadetes	2388.52	-0.190412	0.0676092	-2.81635	0.00485721	0.0161907
k__Bacteria;p__Elusimicrobia	301.091	-0.302604	0.12831	-2.35839	0.0183542	0.0564744
k__Bacteria;p__Bacteroidetes	5413.49	-0.151116	0.071414	-2.11606	0.0343394	0.0981127
k__Bacteria;p__GN02	1013.62	0.165389	0.0884914	1.86899	0.0616243	0.164331
k__Bacteria;p__Spirochaetes	9.84459	-0.176004	0.107495	-1.63732	0.101563	0.253907
k__Archaea;p__Parvarchaeota	159.195	-0.233381	0.145996	-1.59854	0.109923	0.258643
k__Bacteria;p__SR1	34.968	0.233169	0.151347	1.54062	0.123409	0.274243
k__Bacteria;p__OP3	396.55	-0.171136	0.118811	-1.4404	0.149754	0.300533
k__Bacteria;p__TM6	86.6182	0.226963	0.157768	1.43859	0.150266	0.300533
k__Bacteria;p__Proteobacteria	34253.7	-0.0537284	0.0472867	-1.13623	0.255862	0.426446
k__Bacteria;p__Fibrobacteres	31.8422	-0.17132	0.150781	-1.13621	0.255868	0.426446
k__Archaea;p__Euryarchaeota	14.4209	0.143329	0.12495	1.14709	0.251344	0.426446
k__Bacteria;p__ZB3	10.9892	-0.129821	0.114083	-1.13794	0.255144	0.426446
k__Bacteria;p__WS3	1431.03	-0.0858176	0.0796312	-1.07769	0.281173	0.449876
k__Bacteria;p__Cyanobacteria	274.69	0.127368	0.125662	1.01358	0.310785	0.478131
k__Bacteria;p__WPS-2	23.3838	-0.127753	0.142907	-0.893964	0.371341	0.550135
k__Bacteria;p__Chlamydiae	77.8516	0.124631	0.159792	0.779955	0.435417	0.622025
k__Bacteria;p__Verrucomicrobia	10387.4	0.0454014	0.0603465	0.752345	0.451843	0.623232
k__Bacteria;p__GAL15	49.0318	-0.0892011	0.158686	-0.562123	0.574033	0.750629
k__Bacteria;p__OP11	41.8914	-0.0829427	0.156844	-0.528822	0.596929	0.750629
k__Bacteria;p__BHI80-139	33.7998	-0.0803807	0.153493	-0.523677	0.600503	0.750629
k__Bacteria;p__PAUC34f	6.47759	0.0407168	0.0947391	0.429778	0.667357	0.808917
k__Bacteria;p__Acidobacteria	52673.4	-0.018294	0.0490059	-0.373303	0.708923	0.834027
k__Bacteria;p__NKB19	135.287	0.0419962	0.149774	0.280397	0.779173	0.890483
k__Bacteria;Other	800.363	0.0172991	0.0900382	0.192131	0.84764	0.916367
k__Bacteria;p__WS2	135.827	0.0325117	0.148777	0.218526	0.827019	0.916367
k__Bacteria;p__OD1	375.956	0.00864666	0.114266	0.0756716	0.93968	0.963775
k__Bacteria;p__GN04	72.4988	-0.0146499	0.159637	-0.0917705	0.92688	0.963775
k__Bacteria;p__BRC1	138.124	-0.00312432	0.153207	-0.0203929	0.98373	0.98373
k__Bacteria;p__GOUTA4	6.4393	-0.0242408	0.0942678	-0.257148	0.797064	NA
k__Bacteria;p__Lentisphaerae	2.65866	0.0111887	0.0568967	0.19665	0.844102	NA
k__Bacteria;p__Kazan-3B-28	1.46788	-0.0555997	0.0483508	-1.14992	0.250175	NA
BHM Tp A vs. Control
k__Bacteria;p__Proteobacteria	85398.2	-0.665262	0.254976	-2.60912	0.00907754	0.290481
k__Bacteria;p__Nitrospirae	589.676	0.498301	0.245071	2.03329	0.0420233	0.605095
k__Bacteria;p__Armatimonadetes	540.814	-0.461636	0.242277	-1.9054	0.0567277	0.605095
k__Bacteria;p__Gemmatimonadetes	4561.88	-0.24672	0.241913	-1.01987	0.30779	0.696644
k__Bacteria;p__Verrucomicrobia	2868.88	0.428242	0.254128	1.68514	0.091961	0.696644
k__Archaea;p__Crenarchaeota	1043.97	0.2797	0.233946	1.19557	0.231863	0.696644
k__Bacteria;p__BRC1	324.679	-0.307237	0.243043	-1.26412	0.206186	0.696644
k__Bacteria;p__Cyanobacteria	300.464	-0.257485	0.25307	-1.01745	0.308941	0.696644
k__Archaea;p__Euryarchaeota	72.5549	0.369875	0.273529	1.35223	0.176301	0.696644
k__Bacteria;p__OD1	69.7885	-0.295018	0.268931	-1.097	0.272641	0.696644
k__Bacteria;p__OP3	57.2525	0.257809	0.276635	0.931947	0.351364	0.696644
k__Bacteria;Other	60.7075	-0.277666	0.271356	-1.02325	0.306187	0.696644
k__Bacteria;p__Chlamydiae	43.2182	0.271064	0.278383	0.973708	0.330201	0.696644
k__Bacteria;p__Fibrobacteres	33.5131	0.30523	0.281652	1.08372	0.278491	0.696644
k__Bacteria;p__GN02	3.26696	0.179636	0.200419	0.896301	0.370092	0.696644
k__Bacteria;p__WS3	1.4926	0.208629	0.145636	1.43253	0.151992	0.696644
k__Bacteria;p__BHI80-139	1.08524	0.16326	0.130774	1.24841	0.21188	0.696644
k__Bacteria;p__Planctomycetes	19395.9	0.143813	0.228648	0.628973	0.529367	0.705822
k__Bacteria;p__Chloroflexi	10289	0.158475	0.228424	0.693778	0.487821	0.705822
k__Bacteria;p__Bacteroidetes	6167.72	0.216809	0.266326	0.814075	0.415602	0.705822
k__Bacteria;p__TM7	637.241	0.166769	0.252551	0.660336	0.509038	0.705822
k__Bacteria;p__Thermi	609.114	-0.183389	0.253006	-0.724841	0.468549	0.705822
k__Bacteria;p__TM6	203.866	-0.209751	0.271263	-0.773237	0.439382	0.705822
k__Bacteria;p__Chlorobi	6.04325	-0.154545	0.23655	-0.653331	0.513543	0.705822
k__Bacteria;p__Actinobacteria	16036.5	0.139085	0.237364	0.585955	0.557906	0.71412
k__Bacteria;p__Elusimicrobia	2.71073	0.0907074	0.188246	0.481855	0.629909	0.775272
k__Bacteria;p__Acidobacteria	19020.4	-0.0898277	0.229474	-0.39145	0.695465	0.802187
k__Bacteria;p__FBP	86.2474	-0.101457	0.266593	-0.380568	0.703524	0.802187
k__Bacteria;p__WS2	75.0668	-0.0963348	0.275918	-0.349143	0.726982	0.802187
k__Bacteria;p__NKB19	47.4982	-0.0477632	0.274414	-0.174055	0.861822	0.889623
k__Bacteria;p__MVP-21	26.4841	-0.0592186	0.282754	-0.209435	0.834108	0.889623
k__Bacteria;p__Firmicutes	19133.6	0.0243658	0.241966	0.100699	0.919789	0.919789
