# Supplementary material for: Trichoderma polysporum selectively inhibits white-nose syndrome fungal pathogen Pseudogymnoascus destructans amidst soil microbes
Source: Microbiome. 2018 Aug 8;6:139. doi: 10.1186/s40168-018-0512-6 (PMC6083572; doi:10.1186/s40168-018-0512-6)
Supplement: Supplementary file 9 — DESeq2 analysis of changes in abundance of bacterial genera in soil from bat hibernacula with or without Tp treatment. (XLSX 193 kb) [file 40168_2018_512_MOESM9_ESM.xlsx]

## Sheet: AC_TpA_DESeq2_results
Additional file 5. DESeq2 results for changes in bacterial abundance at the genus level due to Trichoderma polysporum treatment. AC, Aeolus Cave; BH, Barton Hill Mine; Tp A, Trichoderma polysporum treatment A (105 conidia/g soil); Tp B, T. polysporum treatment B (106 conidia/g soil).
	baseMean	log2FoldChange	lfcSE	stat	pvalue	padj
AC Tp A vs. Control
k__Bacteria;p__Acidobacteria;c__Acidobacteria-6;o__iii1-15;f__;g__	24692.2	0.0148369	0.0516514	0.287252	0.77392	1
k__Bacteria;p__Planctomycetes;c__Planctomycetia;o__Pirellulales;f__Pirellulaceae;g__	10772.1	0.0388119	0.0534563	0.726049	0.467809	1
k__Bacteria;p__Chloroflexi;c__Ellin6529;o__;f__;g__	7921.98	0.119854	0.0666301	1.79879	0.0720517	1
k__Bacteria;p__Acidobacteria;c__[Chloracidobacteria];o__RB41;f__;g__	7193.94	0.0401505	0.0681963	0.588748	0.55603	1
k__Bacteria;p__Verrucomicrobia;c__[Spartobacteria];o__[Chthoniobacterales];f__[Chthoniobacteraceae];g__DA101	4801.42	-0.0283717	0.0751579	-0.377494	0.705806	1
k__Bacteria;p__Acidobacteria;c__[Chloracidobacteria];o__RB41;f__Ellin6075;g__	4329.97	0.0487722	0.0624384	0.781126	0.434729	1
k__Archaea;p__Crenarchaeota;c__Thaumarchaeota;o__Nitrososphaerales;f__Nitrososphaeraceae;g__Candidatus Nitrososphaera	4184.81	-0.111575	0.0648759	-1.71982	0.0854653	1
k__Bacteria;p__Acidobacteria;c__Acidobacteria-6;o__iii1-15;f__mb2424;g__	3968.84	0.089468	0.0713816	1.25338	0.210069	1
k__Bacteria;p__Nitrospirae;c__Nitrospira;o__Nitrospirales;f__0319-6A21;g__	3836.43	0.11229	0.0837507	1.34077	0.179995	1
k__Bacteria;p__Acidobacteria;c__Acidobacteria-6;o__CCU21;f__;g__	3585.35	0.0692144	0.0766365	0.903152	0.366445	1
k__Bacteria;p__Acidobacteria;c__Acidobacteria-6;o__iii1-15;f__RB40;g__	3072.51	-0.0382027	0.0711401	-0.537007	0.591263	1
k__Bacteria;p__Actinobacteria;c__Thermoleophilia;o__Gaiellales;f__Gaiellaceae;g__	2932.13	0.218434	0.0740993	2.94785	0.00319991	1
k__Bacteria;p__Planctomycetes;c__Planctomycetia;o__Gemmatales;f__Gemmataceae;g__	2776.79	-0.0829597	0.0698926	-1.18696	0.235244	1
k__Bacteria;p__Proteobacteria;c__Gammaproteobacteria;o__Xanthomonadales;f__Sinobacteraceae;g__	2626.12	0.0683684	0.0702348	0.973427	0.330341	1
k__Bacteria;p__Verrucomicrobia;c__[Pedosphaerae];o__[Pedosphaerales];f__auto67_4W;g__	2223.81	-0.193874	0.098167	-1.97494	0.0482747	1
k__Bacteria;p__Nitrospirae;c__Nitrospira;o__Nitrospirales;f__Nitrospiraceae;g__Nitrospira	2200.71	-0.0156775	0.0874278	-0.17932	0.857687	1
k__Bacteria;p__Proteobacteria;c__Betaproteobacteria;o__MND1;f__;g__	2172.68	-0.00354395	0.0748927	-0.0473204	0.962258	1
k__Bacteria;p__Actinobacteria;c__Acidimicrobiia;o__Acidimicrobiales;f__;g__	2103.83	0.079073	0.0894981	0.883516	0.376957	1
k__Bacteria;p__Chloroflexi;c__S085;o__;f__;g__	1938.4	0.00044976	0.0914314	0.0049191	0.996075	1
k__Bacteria;p__Proteobacteria;c__Betaproteobacteria;o__;f__;g__	1889.36	-0.175156	0.0759433	-2.3064	0.0210881	1
k__Bacteria;p__Actinobacteria;c__Thermoleophilia;o__Solirubrobacterales;f__;g__	1787.23	0.165405	0.0869079	1.90322	0.0570115	1
k__Bacteria;p__Planctomycetes;c__Phycisphaerae;o__WD2101;f__;g__	1722.24	-0.136747	0.0820784	-1.66606	0.0957016	1
k__Bacteria;p__Proteobacteria;c__Alphaproteobacteria;o__Rhizobiales;f__Hyphomicrobiaceae;g__Rhodoplanes	1700.83	-0.0323498	0.0890499	-0.363277	0.716398	1
k__Bacteria;p__Planctomycetes;c__OM190;o__agg27;f__;g__	1681.62	0.09921	0.0812911	1.22043	0.222303	1
k__Bacteria;p__Actinobacteria;c__Actinobacteria;o__Actinomycetales;f__Micrococcaceae;g__Arthrobacter	1683.31	0.186694	0.0809173	2.30721	0.0210429	1
k__Bacteria;p__Chloroflexi;c__Anaerolineae;o__SBR1031;f__A4b;g__	1670.34	-0.0251912	0.0797239	-0.315981	0.752017	1
k__Bacteria;p__Planctomycetes;c__Planctomycetia;o__Planctomycetales;f__Planctomycetaceae;g__Planctomyces	1664.87	-0.00679437	0.0828162	-0.0820416	0.934614	1
k__Bacteria;p__Chloroflexi;c__Anaerolineae;o__H39;f__;g__	1540.94	0.0624982	0.0841189	0.742975	0.457497	1
k__Bacteria;p__Actinobacteria;c__Actinobacteria;o__Actinomycetales;f__Nocardiaceae;g__Rhodococcus	1474.92	0.214174	0.0974982	2.19669	0.0280423	1
k__Bacteria;p__Proteobacteria;c__Gammaproteobacteria;o__Thiotrichales;f__Piscirickettsiaceae;g__	1423.71	-0.169958	0.0825641	-2.0585	0.0395425	1
k__Bacteria;p__Proteobacteria;c__Alphaproteobacteria;o__Rhizobiales;f__;g__	1396.88	-0.038359	0.085739	-0.447392	0.654592	1
k__Bacteria;p__Planctomycetes;c__Planctomycetia;o__Pirellulales;f__Pirellulaceae;g__Pirellula	1391.28	0.0344052	0.0884853	0.388824	0.697407	1
k__Bacteria;p__Proteobacteria;c__Alphaproteobacteria;o__Rhizobiales;f__Hyphomicrobiaceae;g__Hyphomicrobium	1323.7	0.192093	0.086814	2.2127	0.0269185	1
k__Bacteria;p__Proteobacteria;c__Betaproteobacteria;o__IS-44;f__;g__	1279.51	-0.0566063	0.0939777	-0.602337	0.54695	1
k__Bacteria;p__Acidobacteria;c__[Chloracidobacteria];o__11-24;f__;g__	1196.2	-0.159539	0.0918639	-1.73669	0.0824426	1
k__Bacteria;p__Chloroflexi;c__Gitt-GS-136;o__;f__;g__	1169.18	0.307242	0.0976134	3.14754	0.00164649	1
k__Bacteria;p__Actinobacteria;c__Actinobacteria;o__Actinomycetales;f__Microbacteriaceae;g__Salinibacterium	1170.44	0.111633	0.106807	1.04518	0.29594	1
k__Bacteria;p__Bacteroidetes;c__[Saprospirae];o__[Saprospirales];f__Chitinophagaceae;g__	1148.8	-0.0676043	0.0921596	-0.733557	0.463219	1
k__Bacteria;p__Gemmatimonadetes;c__Gemm-1;o__;f__;g__	1142.39	0.0662587	0.0927973	0.714016	0.475217	1
k__Bacteria;p__Planctomycetes;c__Planctomycetia;o__Gemmatales;f__Gemmataceae;g__Gemmata	1064.57	-0.0595426	0.0962086	-0.618891	0.535988	1
k__Bacteria;p__Proteobacteria;c__Betaproteobacteria;o__Burkholderiales;f__Alcaligenaceae;g__	1047.61	0.0163894	0.105583	0.155228	0.876642	1
k__Bacteria;p__Proteobacteria;c__Deltaproteobacteria;o__Myxococcales;f__;g__	1009.89	0.0102049	0.0964862	0.105765	0.915769	1
k__Bacteria;p__Planctomycetes;c__Planctomycetia;o__Pirellulales;f__Pirellulaceae;g__A17	990.221	-0.0326302	0.0970498	-0.336222	0.736704	1
k__Bacteria;p__Proteobacteria;c__Betaproteobacteria;o__SC-I-84;f__;g__	982.813	0.146676	0.0947328	1.54831	0.121547	1
k__Bacteria;p__Proteobacteria;c__Betaproteobacteria;o__Nitrosomonadales;f__Nitrosomonadaceae;g__Nitrosovibrio	968.515	-0.108823	0.10349	-1.05153	0.293017	1
k__Bacteria;p__Bacteroidetes;c__Sphingobacteriia;o__Sphingobacteriales;f__;g__	951.648	0.0730477	0.0963975	0.757775	0.448585	1
k__Bacteria;p__Actinobacteria;c__Actinobacteria;o__Actinomycetales;f__Microbacteriaceae;Other	951.678	0.0387598	0.109154	0.355094	0.722519	1
k__Bacteria;p__Actinobacteria;c__MB-A2-108;o__0319-7L14;f__;g__	946.081	0.0771503	0.100034	0.771239	0.440565	1
k__Bacteria;p__Bacteroidetes;c__Cytophagia;o__Cytophagales;f__Cytophagaceae;g__	922.078	-0.145893	0.0982257	-1.48528	0.137469	1
k__Bacteria;p__GN02;c__GKS2-174;o__;f__;g__	924.49	-0.212931	0.101024	-2.10773	0.035054	1
k__Bacteria;p__Chloroflexi;c__Anaerolineae;o__GCA004;f__;g__	886.943	0.0265759	0.105923	0.250899	0.801892	1
k__Bacteria;Other;Other;Other;Other;Other	801.601	-0.0156583	0.10143	-0.154376	0.877314	1
k__Bacteria;p__Acidobacteria;c__iii1-8;o__32-20;f__;g__	794.821	-0.00531509	0.104021	-0.0510963	0.959249	1
k__Bacteria;p__Proteobacteria;c__Betaproteobacteria;o__Ellin6067;f__;g__	784.397	0.0509155	0.10156	0.501333	0.616137	1
k__Bacteria;p__Bacteroidetes;c__Flavobacteriia;o__Flavobacteriales;f__Flavobacteriaceae;g__Flavobacterium	780.21	0.202196	0.128888	1.56877	0.116701	1
k__Bacteria;p__Proteobacteria;c__Gammaproteobacteria;o__Pseudomonadales;f__Pseudomonadaceae;g__Pseudomonas	777.516	-0.0871364	0.108922	-0.799985	0.423719	1
k__Bacteria;p__Proteobacteria;c__Deltaproteobacteria;o__Syntrophobacterales;f__Syntrophobacteraceae;g__	771.281	-0.0359217	0.1036	-0.346734	0.728791	1
k__Bacteria;p__Actinobacteria;c__Actinobacteria;o__Actinomycetales;f__Intrasporangiaceae;g__	752.441	0.097739	0.107141	0.912243	0.361641	1
k__Bacteria;p__Firmicutes;c__Bacilli;o__Bacillales;f__Planococcaceae;Other	743.915	-0.0381522	0.108819	-0.350603	0.725886	1
k__Bacteria;p__Firmicutes;c__Clostridia;o__Clostridiales;f__Clostridiaceae;g__Clostridium	741.011	-0.125792	0.109216	-1.15177	0.249416	1
k__Bacteria;p__WS3;c__PRR-12;o__Sediment-1;f__PRR-10;g__	730.014	0.00402598	0.108844	0.0369884	0.970494	1
k__Bacteria;p__Acidobacteria;c__iii1-8;o__DS-18;f__;g__	730.628	0.0490753	0.108021	0.454313	0.649604	1
k__Bacteria;p__Proteobacteria;c__Alphaproteobacteria;o__Rhodospirillales;f__Rhodospirillaceae;g__	644.085	-0.0311364	0.11206	-0.277855	0.781124	1
k__Bacteria;p__Verrucomicrobia;c__Verrucomicrobiae;o__Verrucomicrobiales;f__Verrucomicrobiaceae;g__	633.316	-0.00895376	0.112068	-0.079896	0.93632	1
k__Bacteria;p__Proteobacteria;c__Betaproteobacteria;o__Methylophilales;f__Methylophilaceae;g__Methylotenera	581.035	-0.0917611	0.12663	-0.724642	0.468672	1
k__Bacteria;p__Chloroflexi;c__Thermomicrobia;o__JG30-KF-CM45;f__;g__	574.002	0.0704067	0.114852	0.61302	0.539863	1
k__Bacteria;p__Actinobacteria;c__Acidimicrobiia;o__Acidimicrobiales;f__EB1017;g__	529.939	-0.0123779	0.123687	-0.100074	0.920285	1
k__Bacteria;p__Proteobacteria;c__Alphaproteobacteria;o__Sphingomonadales;f__Sphingomonadaceae;Other	512.461	0.0740951	0.126305	0.586638	0.557447	1
k__Bacteria;p__Proteobacteria;c__Betaproteobacteria;o__Burkholderiales;f__Comamonadaceae;g__Methylibium	499.292	0.0901112	0.12543	0.718415	0.472501	1
k__Bacteria;p__Firmicutes;c__Bacilli;o__Bacillales;f__Planococcaceae;g__Paenisporosarcina	492.155	0.0586515	0.121565	0.48247	0.629472	1
k__Bacteria;p__Firmicutes;c__Bacilli;o__Bacillales;f__Paenibacillaceae;g__Paenibacillus	489.18	0.101119	0.122202	0.827471	0.40797	1
k__Bacteria;p__Verrucomicrobia;c__[Spartobacteria];o__[Chthoniobacterales];f__[Chthoniobacteraceae];g__	485.851	0.0368646	0.127799	0.288456	0.772997	1
k__Bacteria;p__Proteobacteria;c__Alphaproteobacteria;o__Rhizobiales;f__Rhodobiaceae;g__Afifella	479.195	0.0329475	0.120937	0.272436	0.785287	1
k__Bacteria;p__Actinobacteria;c__Acidimicrobiia;o__Acidimicrobiales;f__C111;g__	467.192	0.121542	0.121799	0.997889	0.318333	1
k__Bacteria;p__Proteobacteria;c__Alphaproteobacteria;o__Rhodobacterales;f__Rhodobacteraceae;g__Amaricoccus	460.079	0.190095	0.123952	1.53362	0.125123	1
k__Bacteria;p__Bacteroidetes;c__[Saprospirae];o__[Saprospirales];f__Saprospiraceae;g__	449.406	-0.0473433	0.136742	-0.346224	0.729175	1
k__Bacteria;p__Verrucomicrobia;c__[Pedosphaerae];o__[Pedosphaerales];f__;g__	442.534	-0.0617618	0.129073	-0.478503	0.632293	1
k__Bacteria;p__Planctomycetes;c__C6;o__MVS-107;f__;g__	441.829	0.291125	0.126525	2.30093	0.0213959	1
k__Bacteria;p__Verrucomicrobia;c__[Spartobacteria];o__[Chthoniobacterales];f__[Chthoniobacteraceae];g__Candidatus Xiphinematobacter	439.588	-0.0786485	0.131654	-0.597386	0.55025	1
k__Bacteria;p__Acidobacteria;c__[Chloracidobacteria];o__PK29;f__;g__	435.512	-0.0990781	0.131315	-0.754506	0.450545	1
k__Bacteria;p__Planctomycetes;c__OM190;o__CL500-15;f__;g__	413.049	0.00286097	0.138497	0.0206572	0.983519	1
k__Bacteria;p__Acidobacteria;c__RB25;o__;f__;g__	408.972	-0.0609385	0.129622	-0.470124	0.638266	1
k__Bacteria;p__Planctomycetes;c__Phycisphaerae;o__Phycisphaerales;f__;g__	400.524	-0.0931433	0.13375	-0.696398	0.486179	1
k__Bacteria;p__Planctomycetes;c__Planctomycetia;o__Gemmatales;f__Isosphaeraceae;g__	368.653	0.128237	0.134357	0.954449	0.339857	1
k__Bacteria;p__Chloroflexi;c__Anaerolineae;o__CFB-26;f__;g__	359.578	0.176862	0.141977	1.24571	0.212872	1
k__Bacteria;p__Proteobacteria;c__Gammaproteobacteria;o__Alteromonadales;f__211ds20;g__	352.681	-0.341356	0.144065	-2.36946	0.017814	1
k__Bacteria;p__Proteobacteria;c__Deltaproteobacteria;o__NB1-j;f__MND4;g__	350.421	0.0858773	0.133917	0.641271	0.521346	1
k__Bacteria;p__Firmicutes;c__Bacilli;o__Bacillales;f__Planococcaceae;g__Sporosarcina	348.024	0.132079	0.139185	0.948951	0.342646	1
k__Bacteria;p__Acidobacteria;c__Sva0725;o__Sva0725;f__;g__	344.908	0.0855511	0.135029	0.633578	0.526356	1
k__Bacteria;p__Chloroflexi;c__Anaerolineae;o__Caldilineales;f__Caldilineaceae;g__	338.943	0.0119625	0.140682	0.0850319	0.932236	1
k__Bacteria;p__Proteobacteria;c__Deltaproteobacteria;o__Myxococcales;f__Haliangiaceae;g__	337.376	-0.0823825	0.14061	-0.585895	0.557946	1
k__Bacteria;p__Actinobacteria;c__Thermoleophilia;o__Solirubrobacterales;f__Solirubrobacteraceae;g__	320.57	0.139252	0.140333	0.992296	0.321053	1
k__Bacteria;p__Actinobacteria;c__Actinobacteria;o__Actinomycetales;f__Nocardioidaceae;g__	301.368	0.0811966	0.147558	0.550269	0.582135	1
k__Bacteria;p__TM7;c__TM7-1;o__;f__;g__	290.212	0.0879534	0.152843	0.575449	0.564988	1
k__Bacteria;p__FCPU426;c__;o__;f__;g__	286.717	-0.254335	0.145885	-1.74339	0.0812649	1
k__Bacteria;p__Chloroflexi;c__TK17;o__mle1-48;f__;g__	285.151	0.0408859	0.150135	0.272327	0.78537	1
k__Bacteria;p__Chloroflexi;c__Anaerolineae;o__S0208;f__;g__	284.802	0.164374	0.150046	1.09549	0.273301	1
k__Bacteria;p__Proteobacteria;c__Gammaproteobacteria;o__Xanthomonadales;f__Xanthomonadaceae;g__	281.542	0.000538479	0.145612	0.00369804	0.997049	1
k__Bacteria;p__Proteobacteria;c__Betaproteobacteria;o__Burkholderiales;f__Comamonadaceae;Other	272.148	-0.0827945	0.147569	-0.561056	0.57476	1
k__Bacteria;p__WS3;c__PRR-12;o__Sediment-1;f__;g__	269.459	-0.0806307	0.153742	-0.524454	0.599963	1
k__Bacteria;p__Actinobacteria;c__Actinobacteria;o__Actinomycetales;f__Nakamurellaceae;g__	269.079	0.210396	0.146659	1.43459	0.151403	1
k__Bacteria;p__Proteobacteria;c__Alphaproteobacteria;o__Rhodobacterales;f__Hyphomonadaceae;g__	268.044	0.0225558	0.150251	0.150121	0.880669	1
k__Bacteria;p__Proteobacteria;c__Deltaproteobacteria;o__NB1-j;f__;g__	260.539	0.139346	0.149955	0.929249	0.35276	1
k__Bacteria;p__Acidobacteria;c__Solibacteres;o__Solibacterales;f__;g__	256.702	-0.0522758	0.155104	-0.337038	0.736088	1
k__Bacteria;p__Verrucomicrobia;c__Opitutae;o__Opitutales;f__Opitutaceae;g__	252.35	-0.286258	0.163209	-1.75393	0.0794426	1
k__Bacteria;p__Proteobacteria;c__Betaproteobacteria;o__Nitrosomonadales;f__Nitrosomonadaceae;g__	250.713	-0.228586	0.160681	-1.4226	0.154851	1
k__Bacteria;p__Actinobacteria;c__Actinobacteria;o__Actinomycetales;f__Mycobacteriaceae;g__Mycobacterium	250.831	0.0692514	0.15838	0.437248	0.661931	1
k__Bacteria;p__Proteobacteria;c__Betaproteobacteria;o__Nitrosomonadales;f__Nitrosomonadaceae;Other	247.22	-0.1669	0.156163	-1.06876	0.285179	1
k__Bacteria;p__Acidobacteria;c__Acidobacteria-6;o__BPC015;f__;g__	246.371	0.0407531	0.152749	0.266797	0.789625	1
k__Bacteria;p__OP3;c__PBS-25;o__;f__;g__	244.258	0.0595793	0.158489	0.37592	0.706976	1
k__Bacteria;p__Proteobacteria;c__Zetaproteobacteria;o__Mariprofundales;f__Mariprofundaceae;g__	242.664	0.244298	0.155982	1.56619	0.117303	1
k__Bacteria;p__Gemmatimonadetes;c__Gemmatimonadetes;o__KD8-87;f__;g__	241.473	0.0611897	0.156108	0.39197	0.69508	1
k__Bacteria;p__Nitrospirae;c__Nitrospira;o__Nitrospirales;f__Nitrospiraceae;g__	241.218	0.0113752	0.167355	0.0679706	0.945809	1
k__Bacteria;p__Proteobacteria;c__Alphaproteobacteria;o__Rhodobacterales;f__Rhodobacteraceae;Other	240.768	0.0959755	0.153557	0.625014	0.531962	1
k__Bacteria;p__Proteobacteria;c__Alphaproteobacteria;o__Sphingomonadales;f__Erythrobacteraceae;g__	240.189	0.0210106	0.157182	0.133671	0.893663	1
k__Bacteria;p__Proteobacteria;c__Alphaproteobacteria;o__Rhizobiales;f__Hyphomicrobiaceae;g__Pedomicrobium	240.563	0.106558	0.15396	0.692111	0.488868	1
k__Bacteria;p__Proteobacteria;c__Alphaproteobacteria;o__Rhizobiales;f__Bradyrhizobiaceae;g__Bradyrhizobium	236.03	-0.0305789	0.152914	-0.199975	0.8415	1
k__Bacteria;p__Verrucomicrobia;c__[Spartobacteria];o__[Chthoniobacterales];f__[Chthoniobacteraceae];g__heteroC45_4W	235.764	0.067365	0.157216	0.428486	0.668297	1
k__Bacteria;p__Bacteroidetes;c__[Saprospirae];o__[Saprospirales];f__Chitinophagaceae;Other	235.151	-0.0978771	0.155513	-0.629381	0.5291	1
k__Bacteria;p__Chloroflexi;c__Thermomicrobia;o__AKYG1722;f__;g__	232.708	0.00463461	0.159563	0.0290456	0.976828	1
k__Bacteria;p__Planctomycetes;c__BD7-11;o__;f__;g__	227.79	-0.130791	0.15838	-0.825806	0.408914	1
k__Bacteria;p__Proteobacteria;c__Alphaproteobacteria;o__;f__;g__	218.461	-0.00825512	0.155875	-0.0529599	0.957764	1
k__Bacteria;p__Acidobacteria;c__Acidobacteria-5;o__;f__;g__	213.652	-0.0939952	0.156214	-0.601706	0.54737	1
k__Bacteria;p__Acidobacteria;c__[Chloracidobacteria];o__DS-100;f__;g__	205.874	-0.0772109	0.165703	-0.46596	0.641244	1
k__Bacteria;p__Proteobacteria;c__Alphaproteobacteria;o__Rhizobiales;f__Hyphomicrobiaceae;g__	204.204	5.45371e-05	0.162797	0.000335	0.999733	1
k__Bacteria;p__OD1;c__ZB2;o__;f__;g__	203.218	-0.153268	0.159239	-0.962504	0.335796	1
k__Bacteria;p__Firmicutes;c__Bacilli;o__Bacillales;f__Planococcaceae;g__Solibacillus	201.422	-0.00880563	0.163782	-0.0537643	0.957123	1
k__Bacteria;p__Gemmatimonadetes;c__Gemmatimonadetes;o__N1423WL;f__;g__	200.075	-0.0369941	0.168064	-0.220119	0.825778	1
k__Bacteria;p__Proteobacteria;c__Gammaproteobacteria;o__Xanthomonadales;f__Xanthomonadaceae;g__Luteimonas	199.212	0.0027368	0.16421	0.0166665	0.986703	1
k__Bacteria;p__Gemmatimonadetes;c__Gemmatimonadetes;o__;f__;g__	198.448	0.044538	0.16096	0.276701	0.782009	1
k__Bacteria;p__Chloroflexi;c__Anaerolineae;o__A31;f__S47;g__	195.646	-0.119603	0.16162	-0.740028	0.459283	1
k__Bacteria;p__Proteobacteria;c__Alphaproteobacteria;o__Ellin329;f__;g__	194.915	-0.147029	0.163314	-0.900285	0.367968	1
k__Bacteria;p__Proteobacteria;c__Deltaproteobacteria;o__NB1-j;f__NB1-i;g__	194.048	0.15014	0.163186	0.920052	0.357546	1
k__Bacteria;p__Actinobacteria;c__Actinobacteria;o__Actinomycetales;f__Pseudonocardiaceae;g__Pseudonocardia	190.138	0.0422272	0.161985	0.260686	0.794335	1
k__Bacteria;p__Actinobacteria;c__Acidimicrobiia;o__Acidimicrobiales;f__Iamiaceae;g__Iamia	187.302	0.200001	0.163366	1.22425	0.220859	1
k__Bacteria;p__Proteobacteria;c__Alphaproteobacteria;o__Sphingomonadales;f__Sphingomonadaceae;g__	187.295	0.180206	0.162691	1.10766	0.26801	1
k__Bacteria;p__Chloroflexi;c__Anaerolineae;Other;Other;Other	185.229	-0.313948	0.166608	-1.88435	0.059518	1
k__Bacteria;p__Armatimonadetes;c__0319-6E2;o__;f__;g__	184.849	-0.0865597	0.163116	-0.530665	0.595651	1
k__Bacteria;p__Armatimonadetes;c__Chthonomonadetes;o__SJA-22;f__;g__	180.968	-0.166749	0.167568	-0.995112	0.319682	1
k__Bacteria;p__Acidobacteria;c__S035;o__;f__;g__	180.868	-0.150744	0.167313	-0.900972	0.367603	1
k__Bacteria;p__Chloroflexi;c__Chloroflexi;o__[Roseiflexales];f__[Kouleothrixaceae];g__	180.005	0.0208467	0.171761	0.12137	0.903398	1
k__Bacteria;p__WS3;c__PRR-12;o__Sediment-1;f__CV106;g__	178.011	0.135765	0.170436	0.796576	0.425698	1
k__Bacteria;p__Actinobacteria;c__Actinobacteria;o__Actinomycetales;f__Nocardioidaceae;g__Nocardioides	171.803	0.296575	0.168861	1.75632	0.0790333	1
k__Bacteria;p__Actinobacteria;c__Thermoleophilia;o__Gaiellales;f__;g__	170.825	0.224412	0.168587	1.33113	0.183145	1
k__Bacteria;p__Proteobacteria;c__Gammaproteobacteria;o__Xanthomonadales;f__Sinobacteraceae;g__Steroidobacter	169.828	0.220526	0.190144	1.15978	0.246137	1
k__Bacteria;p__Proteobacteria;c__Alphaproteobacteria;o__Rhizobiales;f__Hyphomicrobiaceae;g__Devosia	166.483	-0.0474802	0.172629	-0.275042	0.783284	1
k__Bacteria;p__Proteobacteria;c__Alphaproteobacteria;o__Sphingomonadales;f__Sphingomonadaceae;g__Sphingomonas	165.324	-0.0254384	0.170791	-0.148944	0.881598	1
k__Bacteria;p__Chloroflexi;c__C0119;o__;f__;g__	162.751	0.122033	0.170729	0.714776	0.474747	1
k__Bacteria;p__Chlorobi;c__SJA-28;o__;f__;g__	161.751	-0.122276	0.170939	-0.715317	0.474413	1
k__Bacteria;p__Acidobacteria;c__;o__;f__;g__	160.966	-0.161267	0.170257	-0.947196	0.343539	1
k__Bacteria;p__Cyanobacteria;c__ML635J-21;o__;f__;g__	160.706	-0.0389793	0.172402	-0.226095	0.821128	1
k__Bacteria;p__Planctomycetes;c__;o__;f__;g__	158.014	-0.0633444	0.169979	-0.372659	0.709402	1
k__Bacteria;p__Proteobacteria;c__Gammaproteobacteria;o__Xanthomonadales;f__Xanthomonadaceae;g__Lysobacter	155.709	0.0511157	0.170335	0.30009	0.764109	1
k__Bacteria;p__OP3;c__koll11;o__;f__;g__	151.693	-0.110159	0.172255	-0.639513	0.522489	1
k__Bacteria;p__Proteobacteria;c__Alphaproteobacteria;o__Rhizobiales;Other;Other	151.337	0.218605	0.180378	1.21192	0.225541	1
k__Bacteria;p__Bacteroidetes;c__Flavobacteriia;o__Flavobacteriales;f__Cryomorphaceae;g__	149.374	-0.0685796	0.177266	-0.386874	0.698849	1
k__Bacteria;p__Proteobacteria;c__Betaproteobacteria;o__Burkholderiales;f__Comamonadaceae;g__Variovorax	148.91	0.236101	0.178597	1.32197	0.186177	1
k__Bacteria;p__Proteobacteria;c__Deltaproteobacteria;o__Desulfuromonadales;f__Geobacteraceae;g__Geobacter	146.342	-0.067439	0.175868	-0.383463	0.701377	1
k__Bacteria;p__Proteobacteria;c__Gammaproteobacteria;o__HTCC2188;f__HTCC2089;g__	144.978	0.233726	0.17333	1.34844	0.177516	1
k__Bacteria;p__Verrucomicrobia;c__Opitutae;o__Opitutales;f__Opitutaceae;g__Opitutus	143.864	-0.13884	0.176011	-0.788814	0.430221	1
k__Bacteria;p__Bacteroidetes;c__Sphingobacteriia;o__Sphingobacteriales;f__Sphingobacteriaceae;g__Pedobacter	141.212	-0.201399	0.176794	-1.13917	0.254633	1
k__Bacteria;p__Verrucomicrobia;c__[Methylacidiphilae];o__S-BQ2-57;f__;g__	141.805	0.0351893	0.174642	0.201493	0.840313	1
k__Bacteria;p__Actinobacteria;c__Actinobacteria;o__Actinomycetales;f__;g__	138.256	-0.00334202	0.177002	-0.0188812	0.984936	1
k__Bacteria;p__Chloroflexi;c__TK10;o__AKYG885;f__Dolo_23;g__	137.454	-0.144698	0.177256	-0.816322	0.414316	1
k__Bacteria;p__Bacteroidetes;c__[Saprospirae];o__[Saprospirales];f__Chitinophagaceae;g__Niabella	134.135	-0.00471165	0.177346	-0.0265676	0.978805	1
k__Bacteria;p__Proteobacteria;c__Gammaproteobacteria;o__Xanthomonadales;f__Xanthomonadaceae;g__Dokdonella	133.445	-0.0819157	0.176328	-0.464563	0.642244	1
k__Bacteria;p__Proteobacteria;c__Betaproteobacteria;o__Burkholderiales;f__Oxalobacteraceae;g__Herminiimonas	133.404	-0.109106	0.183026	-0.596125	0.551091	1
k__Bacteria;p__Chloroflexi;c__TK10;o__;f__;g__	130.363	-0.125018	0.179753	-0.695496	0.486745	1
k__Bacteria;p__WS3;c__PRR-12;o__wb1_H11;f__;g__	129.336	0.167741	0.180895	0.927281	0.35378	1
k__Archaea;p__[Parvarchaeota];c__[Parvarchaea];o__YLA114;f__;g__	128.447	-0.0313427	0.1793	-0.174805	0.861233	1
k__Bacteria;p__Planctomycetes;c__Phycisphaerae;o__CCM11a;f__;g__	128.606	-0.253636	0.178978	-1.41714	0.156442	1
k__Bacteria;p__Gemmatimonadetes;c__Gemm-2;o__;f__;g__	126.371	0.101788	0.181276	0.56151	0.57445	1
k__Bacteria;p__WS3;c__PRR-12;o__LD1-PA13;f__;g__	125.147	-0.0792688	0.182116	-0.435265	0.66337	1
k__Bacteria;p__Chloroflexi;c__Anaerolineae;o__;f__;g__	124.234	0.0523238	0.180794	0.289411	0.772267	1
k__Bacteria;p__Acidobacteria;c__AT-s54;o__;f__;g__	123.485	0.03401	0.184883	0.183955	0.854049	1
k__Bacteria;p__Gemmatimonadetes;c__Gemm-5;o__;f__;g__	122.897	0.0493946	0.179622	0.274992	0.783322	1
k__Bacteria;p__Planctomycetes;c__028H05-P-BN-P5;o__;f__;g__	122.773	0.0549022	0.180896	0.303501	0.761508	1
k__Bacteria;p__Proteobacteria;c__Alphaproteobacteria;o__Rhizobiales;f__Phyllobacteriaceae;g__Mesorhizobium	122.685	0.141004	0.18104	0.778855	0.436065	1
k__Bacteria;p__Acidobacteria;c__Acidobacteria-6;o__;f__;g__	119.751	0.0236072	0.184772	0.127764	0.898336	1
k__Bacteria;p__Proteobacteria;c__Deltaproteobacteria;o__Bdellovibrionales;f__Bdellovibrionaceae;g__Bdellovibrio	118.966	-0.00723802	0.182181	-0.0397299	0.968308	1
k__Bacteria;p__Planctomycetes;c__Phycisphaerae;o__S-70;f__;g__	117.684	-0.210515	0.183029	-1.15017	0.250074	1
k__Bacteria;p__Gemmatimonadetes;c__Gemmatimonadetes;o__C114;f__;g__	115.334	0.129231	0.182845	0.706781	0.479703	1
k__Bacteria;p__Proteobacteria;c__Gammaproteobacteria;o__Xanthomonadales;f__Xanthomonadaceae;g__Pseudoxanthomonas	115.457	0.0184273	0.18901	0.0974938	0.922334	1
k__Bacteria;p__Proteobacteria;c__Deltaproteobacteria;o__Bdellovibrionales;f__Bacteriovoracaceae;g__	114.636	-0.0512594	0.186066	-0.27549	0.78294	1
k__Bacteria;p__Verrucomicrobia;c__[Spartobacteria];o__[Chthoniobacterales];f__[Chthoniobacteraceae];g__Chthoniobacter	112.607	-0.0612042	0.185872	-0.329281	0.741943	1
k__Bacteria;p__BRC1;c__PRR-11;o__;f__;g__	112.608	-0.174429	0.189236	-0.921754	0.356657	1
k__Bacteria;p__WS2;c__SHA-109;o__;f__;g__	108.524	0.0426647	0.184349	0.231434	0.816978	1
k__Bacteria;p__Actinobacteria;c__Thermoleophilia;o__Solirubrobacterales;Other;Other	108.3	-0.0269927	0.184808	-0.146058	0.883876	1
k__Bacteria;p__Proteobacteria;c__Gammaproteobacteria;Other;Other;Other	105.791	-0.240236	0.184653	-1.30101	0.193255	1
k__Bacteria;p__Proteobacteria;Other;Other;Other;Other	101.496	-0.0115432	0.187481	-0.0615698	0.950905	1
k__Bacteria;p__Proteobacteria;c__Deltaproteobacteria;o__Myxococcales;f__OM27;g__	101.309	0.0812943	0.186327	0.436299	0.66262	1
k__Bacteria;p__NKB19;c__;o__;f__;g__	100.851	-0.101884	0.187119	-0.544486	0.586107	1
k__Bacteria;p__Chloroflexi;c__Anaerolineae;o__SBR1031;f__SJA-101;g__	99.6486	-0.057889	0.18792	-0.308052	0.758043	1
k__Bacteria;p__Proteobacteria;c__Deltaproteobacteria;o__MIZ46;f__;g__	97.6062	0.0264119	0.189095	0.139676	0.888916	1
k__Bacteria;p__Proteobacteria;c__Betaproteobacteria;o__Burkholderiales;f__Comamonadaceae;g__Rhodoferax	97.1228	-0.0833607	0.196631	-0.423945	0.671606	1
k__Bacteria;p__Proteobacteria;c__Alphaproteobacteria;o__Sphingomonadales;f__Sphingomonadaceae;g__Kaistobacter	96.9566	-0.0725855	0.192937	-0.376214	0.706758	1
k__Bacteria;p__Gemmatimonadetes;c__Gemmatimonadetes;o__Ellin5290;f__;g__	96.1713	0.0580114	0.188424	0.307877	0.758176	1
k__Bacteria;p__Proteobacteria;c__Gammaproteobacteria;o__Pseudomonadales;f__Moraxellaceae;g__Perlucidibaca	95.1234	-0.0399001	0.194477	-0.205167	0.837442	1
k__Bacteria;p__Proteobacteria;c__Alphaproteobacteria;o__Rickettsiales;f__mitochondria;Other	94.0179	0.146083	0.188487	0.775028	0.438323	1
k__Bacteria;p__Proteobacteria;c__Deltaproteobacteria;o__Myxococcales;Other;Other	91.9042	0.148703	0.191321	0.777241	0.437017	1
k__Bacteria;p__Acidobacteria;c__BPC102;o__MVS-40;f__;g__	90.441	0.00405627	0.19173	0.0211561	0.983121	1
k__Bacteria;p__Elusimicrobia;c__Elusimicrobia;o__FAC88;f__;g__	90.0725	0.200197	0.192074	1.04229	0.297277	1
k__Bacteria;p__Armatimonadetes;c__Chthonomonadetes;o__Chthonomonadales;f__Chthonomonadaceae;g__	87.1948	-0.16004	0.191979	-0.833631	0.404489	1
k__Bacteria;p__Planctomycetes;c__Pla3;o__;f__;g__	86.9112	-0.0306413	0.193133	-0.158654	0.873942	1
k__Bacteria;p__Proteobacteria;c__Betaproteobacteria;Other;Other;Other	86.2631	-0.0690586	0.190165	-0.363151	0.716492	1
k__Bacteria;p__Chloroflexi;c__TK17;o__;f__;g__	85.6166	0.108362	0.191342	0.566325	0.571173	1
k__Bacteria;p__Chlorobi;c__BSV26;o__PK329;f__;g__	84.4151	-0.0972734	0.192116	-0.506325	0.612628	1
k__Bacteria;p__Proteobacteria;c__Gammaproteobacteria;o__Chromatiales;f__;g__	83.5763	-0.170957	0.192089	-0.889987	0.373473	1
k__Bacteria;p__Chlorobi;c__OPB56;o__;f__;g__	83.1442	-0.158705	0.192688	-0.823636	0.410147	1
k__Bacteria;p__Verrucomicrobia;c__[Pedosphaerae];o__[Pedosphaerales];f__Ellin517;g__	83.1534	-0.270057	0.192121	-1.40566	0.159826	1
k__Bacteria;p__Actinobacteria;c__Actinobacteria;o__Actinomycetales;f__Microbacteriaceae;g__Agromyces	83.521	0.141711	0.19193	0.738349	0.460302	1
k__Bacteria;p__Chlorobi;c__BSV26;o__C20;f__;g__	81.8355	0.0392566	0.194449	0.201886	0.840005	1
k__Bacteria;p__Acidobacteria;c__Solibacteres;o__Solibacterales;f__Solibacteraceae;g__Candidatus Solibacter	81.5468	-0.223809	0.193235	-1.15822	0.246773	1
k__Bacteria;p__Proteobacteria;c__Gammaproteobacteria;o__Legionellales;f__Coxiellaceae;g__	81.7497	0.0912814	0.193223	0.472415	0.63663	1
k__Bacteria;p__Proteobacteria;c__Alphaproteobacteria;o__Rhizobiales;f__Phyllobacteriaceae;g__Aminobacter	80.3545	0.0478423	0.193071	0.247796	0.804292	1
k__Bacteria;p__Proteobacteria;c__Alphaproteobacteria;o__Rhodobacterales;f__Rhodobacteraceae;g__Paracoccus	78.5381	0.0546742	0.193037	0.283232	0.776999	1
k__Bacteria;p__Proteobacteria;c__Betaproteobacteria;o__Burkholderiales;f__Comamonadaceae;g__Rubrivivax	78.6894	0.0674107	0.192751	0.34973	0.726542	1
k__Bacteria;p__Proteobacteria;c__Deltaproteobacteria;o__[Entotheonellales];f__[Entotheonellaceae];g__	77.3298	0.0213946	0.193121	0.110783	0.911788	1
k__Bacteria;p__Proteobacteria;c__Alphaproteobacteria;o__Rhodobacterales;f__Rhodobacteraceae;g__	76.5829	0.00370973	0.193292	0.0191924	0.984688	1
k__Bacteria;p__Proteobacteria;c__Gammaproteobacteria;o__Xanthomonadales;f__Sinobacteraceae;g__Alkanibacter	77.3443	0.0607695	0.19724	0.308099	0.758007	1
k__Bacteria;p__Proteobacteria;c__Alphaproteobacteria;o__BD7-3;f__;g__	74.8831	-0.143869	0.19448	-0.739765	0.459442	1
k__Bacteria;p__Actinobacteria;c__Actinobacteria;o__Actinomycetales;f__Microbacteriaceae;g__Leucobacter	74.1852	0.220666	0.195013	1.13154	0.257826	1
k__Bacteria;p__Chloroflexi;c__Anaerolineae;o__SBR1031;f__oc28;g__	73.451	-0.0140158	0.196342	-0.0713848	0.943091	1
k__Bacteria;p__Proteobacteria;c__Betaproteobacteria;o__Burkholderiales;f__Oxalobacteraceae;g__Janthinobacterium	72.8911	0.130448	0.194397	0.67104	0.502195	1
k__Bacteria;p__Verrucomicrobia;c__[Pedosphaerae];o__[Pedosphaerales];Other;Other	72.299	-0.153971	0.195227	-0.78868	0.430299	1
k__Bacteria;p__Proteobacteria;c__Deltaproteobacteria;Other;Other;Other	72.2094	-0.00260906	0.194637	-0.0134048	0.989305	1
k__Bacteria;p__TM6;c__SJA-4;o__;f__;g__	72.204	-0.207456	0.194534	-1.06642	0.286234	1
k__Bacteria;p__OD1;c__ABY1;o__;f__;g__	71.4033	-0.37474	0.194818	-1.92354	0.0544121	1
k__Bacteria;p__Proteobacteria;c__Alphaproteobacteria;Other;Other;Other	69.8358	0.0824323	0.195301	0.422077	0.672969	1
k__Bacteria;p__Actinobacteria;c__Actinobacteria;o__;f__;g__	69.5038	0.165623	0.196063	0.844747	0.398252	1
k__Bacteria;p__Bacteroidetes;Other;Other;Other;Other	68.241	0.163899	0.195197	0.839662	0.401098	1
k__Bacteria;p__Acidobacteria;c__Solibacteres;o__Solibacterales;f__[Bryobacteraceae];g__	67.576	-0.18091	0.19576	-0.924144	0.355412	1
k__Bacteria;p__Verrucomicrobia;c__[Pedosphaerae];o__[Pedosphaerales];f__R4-41B;g__	65.7561	-0.135725	0.195185	-0.695364	0.486827	1
k__Bacteria;p__Planctomycetes;Other;Other;Other;Other	65.4917	0.00289427	0.19627	0.0147464	0.988234	1
k__Bacteria;p__Actinobacteria;c__Actinobacteria;o__Micrococcales;f__;g__	65.1411	-0.0237548	0.196765	-0.120727	0.903908	1
k__Bacteria;p__Proteobacteria;c__Betaproteobacteria;o__Burkholderiales;f__Comamonadaceae;g__Hylemonella	64.2877	-0.0729915	0.196549	-0.371365	0.710366	1
k__Bacteria;p__TM7;c__SC3;o__;f__;g__	63.4893	-0.0474519	0.19673	-0.241204	0.809397	1
k__Bacteria;p__Actinobacteria;c__Actinobacteria;o__Actinomycetales;f__Pseudonocardiaceae;g__	62.3802	-0.0897555	0.197278	-0.45497	0.649131	1
k__Bacteria;p__Elusimicrobia;c__Elusimicrobia;o__Elusimicrobiales;f__;g__	61.7987	-0.00751754	0.196316	-0.0382931	0.969454	1
k__Bacteria;p__Actinobacteria;c__Actinobacteria;o__Actinomycetales;Other;Other	61.7392	-0.136946	0.196392	-0.697309	0.485609	1
k__Bacteria;p__Planctomycetes;c__Planctomycetia;o__B97;f__;g__	61.1004	0.0422414	0.196744	0.214703	0.829999	1
k__Bacteria;p__Proteobacteria;c__Betaproteobacteria;o__Methylophilales;f__Methylophilaceae;g__	59.9683	-0.225509	0.108629	-2.07595	0.0378989	1
k__Bacteria;p__Bacteroidetes;c__Sphingobacteriia;o__Sphingobacteriales;f__Sphingobacteriaceae;g__	60.344	0.073178	0.197109	0.371257	0.710446	1
k__Bacteria;p__Bacteroidetes;c__[Saprospirae];o__[Saprospirales];Other;Other	59.9877	-0.0592279	0.196757	-0.30102	0.763399	1
k__Bacteria;p__GN02;c__3BR-5F;o__;f__;g__	59.6942	0.0991898	0.197214	0.502956	0.614995	1
k__Bacteria;p__Cyanobacteria;c__4C0d-2;o__MLE1-12;f__;g__	59.4005	-0.0871869	0.196815	-0.442988	0.657774	1
k__Bacteria;p__Proteobacteria;c__Alphaproteobacteria;o__Rhodospirillales;f__;g__	55.4573	0.159202	0.196963	0.808285	0.418926	1
k__Bacteria;p__Acidobacteria;c__PAUC37f;o__;f__;g__	55.4892	0.0349621	0.197263	0.177236	0.859323	1
k__Bacteria;p__Bacteroidetes;c__Flavobacteriia;o__Flavobacteriales;f__Cryomorphaceae;g__Fluviicola	55.1204	-0.0709106	0.197191	-0.359604	0.719144	1
k__Bacteria;p__Verrucomicrobia;c__Opitutae;o__;f__;g__	53.7288	0.0372149	0.19733	0.188593	0.850412	1
k__Bacteria;p__Elusimicrobia;c__Elusimicrobia;o__MVP-88;f__;g__	52.9578	-0.0360302	0.197196	-0.182713	0.855023	1
k__Bacteria;p__OD1;c__;o__;f__;g__	52.4942	-0.00714792	0.197327	-0.0362238	0.971104	1
k__Bacteria;p__Elusimicrobia;c__Elusimicrobia;o__IIb;f__;g__	51.5957	-0.209734	0.196739	-1.06605	0.286402	1
k__Bacteria;p__Chlorobi;c__Ignavibacteria;o__Ignavibacteriales;f__Ignavibacteriaceae;g__	51.2065	0.208992	0.197316	1.05917	0.28952	1
k__Bacteria;p__Acidobacteria;c__Solibacteres;o__Solibacterales;f__PAUC26f;g__	50.7593	0.0625985	0.197328	0.317231	0.751068	1
k__Bacteria;p__Proteobacteria;c__Deltaproteobacteria;o__Bdellovibrionales;f__Bacteriovoracaceae;g__Peredibacter	50.3941	0.160799	0.197034	0.816096	0.414445	1
k__Bacteria;p__Chloroflexi;c__Anaerolineae;o__Caldilineales;f__Caldilineaceae;g__Caldilinea	49.9611	-0.0533733	0.197308	-0.270508	0.78677	1
k__Bacteria;p__Chloroflexi;c__Anaerolineae;o__envOPS12;f__;g__	49.9463	0.0716873	0.197129	0.363657	0.716114	1
k__Bacteria;p__GAL15;c__;o__;f__;g__	49.1065	0.0752431	0.197185	0.381587	0.702768	1
k__Bacteria;p__Planctomycetes;c__ODP123;o__;f__;g__	48.6207	-0.191032	0.197304	-0.968211	0.332939	1
k__Bacteria;p__Proteobacteria;c__Gammaproteobacteria;o__Alteromonadales;f__OM60;g__	48.3399	-0.042268	0.197253	-0.214283	0.830326	1
k__Bacteria;p__Planctomycetes;c__Phycisphaerae;o__Phycisphaerales;f__Phycisphaeraceae;g__	48.1904	0.0854498	0.197175	0.433371	0.664745	1
k__Bacteria;p__Bacteroidetes;c__[Saprospirae];o__[Saprospirales];f__Chitinophagaceae;g__Flavisolibacter	47.89	0.058136	0.196512	0.29584	0.767352	1
k__Bacteria;p__Armatimonadetes;c__[Fimbriimonadia];o__[Fimbriimonadales];f__[Fimbriimonadaceae];g__Fimbriimonas	47.4599	0.000233143	0.197209	0.00118221	0.999057	1
k__Bacteria;p__Actinobacteria;c__Actinobacteria;Other;Other;Other	46.8369	0.050002	0.196998	0.253819	0.799635	1
k__Bacteria;p__OD1;c__SM2F11;o__;f__;g__	46.7722	0.0839547	0.197202	0.42573	0.670305	1
k__Bacteria;p__GN04;c__;o__;f__;g__	46.5106	-0.356915	0.196961	-1.81211	0.0699697	1
k__Bacteria;p__Proteobacteria;c__Deltaproteobacteria;o__Myxococcales;f__Polyangiaceae;g__	46.3832	-0.216627	0.196743	-1.10107	0.270868	1
k__Bacteria;p__Gemmatimonadetes;c__Gemmatimonadetes;o__Gemmatimonadales;f__Gemmatimonadaceae;g__Gemmatimonas	46.1561	-0.00726947	0.197033	-0.0368946	0.970569	1
k__Bacteria;p__MVP-21;c__;o__;f__;g__	46.5978	-0.0940978	0.196532	-0.478792	0.632087	1
k__Bacteria;p__Proteobacteria;c__Gammaproteobacteria;o__Legionellales;f__;g__	45.8184	-0.0250348	0.197056	-0.127044	0.898906	1
k__Bacteria;p__Proteobacteria;c__Betaproteobacteria;o__Burkholderiales;f__Oxalobacteraceae;g__	45.3189	0.175747	0.196781	0.893111	0.371798	1
k__Bacteria;p__Proteobacteria;c__Gammaproteobacteria;o__;f__;g__	44.7092	-0.111639	0.196992	-0.56672	0.570904	1
k__Bacteria;p__Proteobacteria;c__Deltaproteobacteria;o__FAC87;f__;g__	44.1761	-0.218129	0.196365	-1.11084	0.266639	1
k__Bacteria;p__Proteobacteria;c__Deltaproteobacteria;o__Spirobacillales;f__;g__	44.1945	-0.0857581	0.196553	-0.43631	0.662612	1
k__Bacteria;p__Armatimonadetes;c__[Fimbriimonadia];o__[Fimbriimonadales];f__;g__	43.497	0.076812	0.192949	0.398094	0.690561	1
k__Bacteria;p__Verrucomicrobia;c__Verrucomicrobiae;o__Verrucomicrobiales;f__Verrucomicrobiaceae;g__Luteolibacter	43.5968	-0.142081	0.194643	-0.729954	0.465418	1
k__Bacteria;p__Proteobacteria;c__Alphaproteobacteria;o__Rickettsiales;f__;g__	43.1645	-0.0152021	0.19566	-0.0776966	0.938069	1
k__Bacteria;p__Proteobacteria;c__Alphaproteobacteria;o__Rhizobiales;f__Rhizobiaceae;g__Kaistia	43.2972	0.148308	0.195899	0.757061	0.449013	1
k__Bacteria;p__Proteobacteria;c__Deltaproteobacteria;o__Myxococcales;f__Cystobacteraceae;g__	42.8452	-0.076899	0.196755	-0.390836	0.695919	1
k__Bacteria;p__Chloroflexi;c__Chloroflexi;o__[Roseiflexales];f__;g__	42.1121	-0.147353	0.19652	-0.749815	0.453366	1
k__Bacteria;p__Proteobacteria;c__Deltaproteobacteria;o__;f__;g__	41.5689	0.0154114	0.196381	0.0784771	0.937449	1
k__Bacteria;p__Proteobacteria;c__Gammaproteobacteria;o__Xanthomonadales;f__Xanthomonadaceae;g__Arenimonas	40.788	-0.0293716	0.195239	-0.150439	0.880418	1
k__Bacteria;p__Proteobacteria;c__Gammaproteobacteria;o__Alteromonadales;f__Alteromonadaceae;g__Cellvibrio	40.5515	0.216971	0.193588	1.12079	0.262378	1
k__Bacteria;p__OP11;c__;o__;f__;g__	40.5291	-0.0284579	0.195441	-0.145609	0.88423	1
k__Bacteria;p__Armatimonadetes;c__[Fimbriimonadia];o__[Fimbriimonadales];f__[Fimbriimonadaceae];g__	38.9364	0.0208325	0.195181	0.106734	0.915	1
k__Bacteria;p__Chloroflexi;Other;Other;Other;Other	39.0647	0.164182	0.195787	0.838576	0.401707	1
k__Bacteria;p__Actinobacteria;c__Actinobacteria;o__Actinomycetales;f__Micromonosporaceae;g__	38.7643	-0.243634	0.191066	-1.27513	0.202263	1
k__Bacteria;p__Actinobacteria;c__Actinobacteria;o__Actinomycetales;f__Pseudonocardiaceae;g__Jiangella	38.4416	0.197056	0.194839	1.01138	0.311835	1
k__Bacteria;p__Firmicutes;c__Clostridia;o__Clostridiales;f__[Tissierellaceae];g__	38.3601	-0.270338	0.195117	-1.38552	0.165894	1
k__Bacteria;p__Acidobacteria;c__BPC102;o__;f__;g__	38.218	-0.237846	0.194142	-1.22512	0.220531	1
k__Bacteria;p__Chloroflexi;c__Chloroflexi;o__Chloroflexales;Other;Other	38.2606	-0.10507	0.1952	-0.538266	0.590393	1
k__Bacteria;p__Proteobacteria;c__Betaproteobacteria;o__Burkholderiales;f__Comamonadaceae;g__Polaromonas	38.1849	-0.306826	0.194868	-1.57454	0.115363	1
k__Bacteria;p__Bacteroidetes;c__[Saprospirae];o__[Saprospirales];f__;g__	37.9529	-0.00100262	0.195531	-0.00512767	0.995909	1
k__Bacteria;p__Gemmatimonadetes;c__Gemmatimonadetes;o__Gemmatimonadales;f__Ellin5301;g__	37.798	-0.0377773	0.19461	-0.194118	0.846083	1
k__Bacteria;p__Proteobacteria;c__Alphaproteobacteria;o__Rhizobiales;f__Phyllobacteriaceae;Other	37.4197	0.176311	0.193999	0.908824	0.363443	1
k__Bacteria;p__Proteobacteria;c__Gammaproteobacteria;o__Legionellales;Other;Other	37.6134	-0.0821599	0.193361	-0.424905	0.670906	1
k__Bacteria;p__SR1;c__;o__;f__;g__	35.118	-0.0947713	0.190569	-0.497306	0.618973	1
k__Bacteria;p__NKB19;c__TSBW08;o__;f__;g__	34.7833	0.0883129	0.193396	0.456643	0.647927	1
k__Bacteria;p__Cyanobacteria;c__4C0d-2;o__SM1D11;f__;g__	34.4001	-0.0335972	0.191971	-0.175012	0.86107	1
k__Bacteria;p__Actinobacteria;c__Rubrobacteria;o__Rubrobacterales;f__Rubrobacteraceae;g__	34.1679	-0.0279649	0.192427	-0.145327	0.884453	1
k__Bacteria;p__BHI80-139;c__;o__;f__;g__	33.9146	-0.158779	0.193216	-0.821772	0.411207	1
k__Bacteria;p__Firmicutes;c__Bacilli;o__Bacillales;f__Paenibacillaceae;g__Cohnella	33.7188	0.120604	0.192455	0.626662	0.530881	1
k__Bacteria;p__Proteobacteria;c__Alphaproteobacteria;o__Rhizobiales;f__Rhizobiaceae;g__Agrobacterium	33.4725	-0.00144213	0.188163	-0.00766427	0.993885	1
k__Bacteria;p__Proteobacteria;c__Deltaproteobacteria;o__Myxococcales;f__Polyangiaceae;g__Aetherobacter	33.0836	0.104041	0.192193	0.541336	0.588276	1
k__Bacteria;p__Elusimicrobia;c__Endomicrobia;o__;f__;g__	32.5857	0.144897	0.189385	0.76509	0.444218	1
k__Bacteria;p__Bacteroidetes;c__Cytophagia;o__Cytophagales;f__Cytophagaceae;g__Adhaeribacter	32.0756	-0.0437345	0.189945	-0.230248	0.817899	1
k__Bacteria;p__Proteobacteria;c__Gammaproteobacteria;o__Chromatiales;f__Ectothiorhodospiraceae;g__	31.9165	-0.113191	0.187877	-0.602476	0.546857	1
k__Bacteria;p__Chloroflexi;c__TK10;o__AKYG885;f__5B-12;g__	31.5508	-0.0780955	0.192042	-0.406659	0.684258	1
k__Bacteria;p__Chloroflexi;c__SHA-26;o__;f__;g__	31.2048	0.00625327	0.191921	0.0325825	0.974007	1
k__Bacteria;p__Chlorobi;c__BSV26;o__A89;f__;g__	30.8725	-0.102926	0.185987	-0.553403	0.579988	1
k__Bacteria;p__Proteobacteria;c__Alphaproteobacteria;o__Caulobacterales;f__Caulobacteraceae;g__Mycoplana	31.0692	-0.0364491	0.191386	-0.190448	0.848958	1
k__Bacteria;p__Proteobacteria;c__Deltaproteobacteria;o__Myxococcales;f__Myxococcaceae;g__Corallococcus	30.7463	-0.0878789	0.190676	-0.460882	0.644883	1
k__Bacteria;p__Verrucomicrobia;Other;Other;Other;Other	30.764	0.134876	0.19183	0.7031	0.481993	1
k__Bacteria;p__Acidobacteria;c__DA052;o__Ellin6513;f__;g__	30.5885	-0.0108304	0.191647	-0.0565122	0.954934	1
k__Bacteria;p__Actinobacteria;c__Acidimicrobiia;o__Acidimicrobiales;f__AKIW874;g__	30.5979	0.0575257	0.191113	0.301003	0.763412	1
k__Bacteria;p__Proteobacteria;c__Alphaproteobacteria;o__Caulobacterales;f__Caulobacteraceae;g__Phenylobacterium	30.5422	0.0399775	0.191705	0.208537	0.83481	1
k__Bacteria;p__Actinobacteria;c__Actinobacteria;o__Actinomycetales;f__Sanguibacteraceae;g__Sanguibacter	30.2279	-0.0975104	0.190488	-0.511899	0.608722	1
k__Bacteria;p__Gemmatimonadetes;c__;o__;f__;g__	29.3873	0.013695	0.189823	0.0721464	0.942485	1
k__Bacteria;p__Proteobacteria;c__Gammaproteobacteria;o__Legionellales;f__Coxiellaceae;g__Aquicella	28.9068	0.124795	0.188486	0.662091	0.507913	1
k__Bacteria;p__Chloroflexi;c__Anaerolineae;o__pLW-97;f__;g__	28.1602	-0.0135098	0.18625	-0.0725359	0.942175	1
k__Bacteria;p__Actinobacteria;c__Actinobacteria;o__Actinomycetales;f__Intrasporangiaceae;Other	27.7251	-0.172366	0.186126	-0.926075	0.354407	1
k__Bacteria;p__Verrucomicrobia;c__[Spartobacteria];o__[Chthoniobacterales];f__[Chthoniobacteraceae];Other	27.8065	-0.160434	0.185509	-0.864828	0.387133	1
k__Bacteria;p__WS2;c__Kazan-3B-09;o__;f__;g__	27.564	-0.0412501	0.184258	-0.223871	0.822858	1
k__Bacteria;p__Actinobacteria;c__Actinobacteria;o__Actinomycetales;f__Nocardioidaceae;Other	27.4	-0.145375	0.181655	-0.80028	0.423549	1
k__Bacteria;p__Actinobacteria;c__Actinobacteria;o__Actinomycetales;f__Microbacteriaceae;g__Microbacterium	27.2709	-0.00334898	0.186566	-0.0179506	0.985678	1
k__Bacteria;p__Proteobacteria;c__Gammaproteobacteria;o__Xanthomonadales;f__Xanthomonadaceae;Other	27.1301	0.175635	0.188337	0.932553	0.351051	1
k__Bacteria;p__Actinobacteria;c__Thermoleophilia;o__Gaiellales;f__AK1AB1_02E;g__	26.8565	0.177743	0.185755	0.956868	0.338634	1
k__Bacteria;p__Planctomycetes;c__OM190;o__;f__;g__	26.3617	-0.0469437	0.188283	-0.249326	0.803109	1
k__Bacteria;p__Gemmatimonadetes;c__Gemm-3;o__;f__;g__	26.2272	-0.131162	0.181887	-0.721115	0.470839	1
k__Archaea;p__[Parvarchaeota];c__[Parvarchaea];o__WCHD3-30;f__;g__	25.8327	-0.112591	0.183992	-0.611937	0.540579	1
k__Bacteria;p__Proteobacteria;c__Deltaproteobacteria;o__NB1-j;f__JTB38;g__	25.8361	0.12634	0.186664	0.676831	0.498513	1
k__Bacteria;p__Proteobacteria;c__TA18;o__PHOS-HD29;f__;g__	25.8104	-0.12496	0.183583	-0.680674	0.496078	1
k__Bacteria;p__TM7;c__TM7-3;o__;f__;g__	25.8206	-0.128481	0.187122	-0.686615	0.492325	1
k__Bacteria;p__GN04;c__5bav_B12;o__;f__;g__	25.02	-0.0233907	0.18567	-0.12598	0.899748	1
k__Bacteria;p__Actinobacteria;c__Actinobacteria;o__Actinomycetales;f__Microbacteriaceae;g__	24.8287	-0.0612589	0.186159	-0.329068	0.742104	1
k__Bacteria;p__Planctomycetes;c__vadinHA49;o__DH61;f__;g__	24.6582	-0.113148	0.183564	-0.616393	0.537635	1
k__Bacteria;p__Acidobacteria;c__EC1113;o__;f__;g__	24.6092	-0.0847099	0.184897	-0.458147	0.646847	1
k__Bacteria;p__Actinobacteria;c__Acidimicrobiia;o__Acidimicrobiales;f__Microthrixaceae;g__	24.6734	0.137518	0.185607	0.740911	0.458748	1
k__Bacteria;p__Proteobacteria;c__Gammaproteobacteria;o__Xanthomonadales;f__Sinobacteraceae;Other	24.7499	0.130485	0.183199	0.71226	0.476304	1
k__Bacteria;p__Actinobacteria;c__Actinobacteria;o__Actinomycetales;f__Kineosporiaceae;g__	24.5214	0.0384066	0.179868	0.213527	0.830916	1
k__Bacteria;p__Proteobacteria;c__Gammaproteobacteria;o__Xanthomonadales;f__Xanthomonadaceae;g__Thermomonas	24.2788	0.0763464	0.177726	0.429574	0.667506	1
k__Bacteria;p__Planctomycetes;c__vadinHA49;o__PHOS-HE93;f__;g__	23.9951	-0.0212149	0.184825	-0.114783	0.908617	1
k__Bacteria;p__Proteobacteria;c__Gammaproteobacteria;o__Pseudomonadales;f__Moraxellaceae;g__	24.0235	0.118409	0.176812	0.669689	0.503056	1
k__Bacteria;p__Bacteroidetes;c__[Rhodothermi];o__[Rhodothermales];f__Rhodothermaceae;g__Rubricoccus	23.9587	0.0140907	0.184121	0.0765295	0.938998	1
k__Bacteria;p__Proteobacteria;c__Alphaproteobacteria;o__Sphingomonadales;f__;g__	23.9264	-0.176465	0.17486	-1.00918	0.312889	1
k__Bacteria;p__Chlamydiae;c__Chlamydiia;o__Chlamydiales;f__Parachlamydiaceae;g__	23.5285	-0.171572	0.182478	-0.940231	0.347099	1
k__Bacteria;p__WPS-2;c__;o__;f__;g__	23.4395	-0.0961633	0.183217	-0.524859	0.599681	1
k__Bacteria;p__BRC1;c__NPL-UPA2;o__;f__;g__	23.4133	-0.00439645	0.181992	-0.0241574	0.980727	1
k__Bacteria;p__Proteobacteria;c__Deltaproteobacteria;o__Myxococcales;f__Nannocystaceae;g__Plesiocystis	23.3574	0.109427	0.1824	0.599932	0.548551	1
k__Bacteria;p__Chloroflexi;c__TK10;o__B07_WMSP1;f__FFCH4570;g__	23.1593	0.0420393	0.181581	0.231518	0.816913	1
k__Bacteria;p__Chlorobi;c__BSV26;o__VC38;f__;g__	22.2163	-0.106565	0.179241	-0.594538	0.552152	1
k__Bacteria;p__Armatimonadetes;c__Armatimonadia;o__Armatimonadales;f__Armatimonadaceae;g__	21.8496	-0.0723553	0.179147	-0.403887	0.686296	1
k__Bacteria;p__Fibrobacteres;c__Fibrobacteria;o__258ds10;f__;g__	21.73	-0.086935	0.181315	-0.47947	0.631604	1
k__Bacteria;p__Planctomycetes;c__Planctomycetia;o__Pirellulales;f__Pirellulaceae;Other	21.7812	0.064835	0.178272	0.363686	0.716093	1
k__Bacteria;p__Actinobacteria;c__Acidimicrobiia;o__Acidimicrobiales;f__koll13;g__	21.5446	-0.0640189	0.180381	-0.35491	0.722657	1
k__Bacteria;p__Actinobacteria;c__Actinobacteria;o__Actinomycetales;f__Nocardioidaceae;g__Aeromicrobium	21.6332	-0.0357702	0.17546	-0.203865	0.838459	1
k__Bacteria;p__Firmicutes;c__Clostridia;o__Clostridiales;f__Lachnospiraceae;Other	21.4311	-0.0275779	0.181222	-0.152177	0.879047	1
k__Bacteria;p__Proteobacteria;c__Betaproteobacteria;o__Burkholderiales;f__Comamonadaceae;g__Paucibacter	21.0068	-0.115684	0.180547	-0.64074	0.521692	1
k__Bacteria;p__Chloroflexi;c__TK10;o__B07_WMSP1;f__;g__	20.8586	-0.11631	0.18002	-0.646091	0.518221	1
k__Bacteria;p__Chloroflexi;c__Chloroflexi;o__Herpetosiphonales;f__;g__	20.4136	-0.0277918	0.167694	-0.165729	0.86837	1
k__Bacteria;p__Verrucomicrobia;c__Verrucomicrobiae;o__Verrucomicrobiales;f__Verrucomicrobiaceae;g__Prosthecobacter	20.1339	-0.0236304	0.177462	-0.133158	0.894069	1
k__Bacteria;p__Proteobacteria;c__Gammaproteobacteria;o__Pseudomonadales;f__Moraxellaceae;g__Acinetobacter	20.0962	-0.0257737	0.174852	-0.147403	0.882814	1
k__Bacteria;p__Bacteroidetes;c__VC2_1_Bac22;o__;f__;g__	19.3582	-0.0781204	0.176184	-0.443403	0.657474	1
k__Bacteria;p__Chloroflexi;c__TK10;Other;Other;Other	19.3691	0.126577	0.177385	0.713571	0.475492	1
k__Bacteria;p__TM7;c__;o__;f__;g__	19.1758	0.102685	0.17546	0.58523	0.558393	1
k__Bacteria;p__Firmicutes;c__Clostridia;o__Clostridiales;f__[Tissierellaceae];g__Tissierella_Soehngenia	19.0346	0.0549809	0.176061	0.312284	0.754825	1
k__Bacteria;p__Bacteroidetes;c__Bacteroidia;o__Bacteroidales;Other;Other	18.7066	0.0332893	0.176291	0.188831	0.850225	1
k__Bacteria;p__TM7;Other;Other;Other;Other	18.9077	-0.00628089	0.175494	-0.0357899	0.97145	1
k__Bacteria;p__Proteobacteria;c__Alphaproteobacteria;o__Rhizobiales;f__Bradyrhizobiaceae;g__Balneimonas	18.7126	0.0241213	0.174726	0.138052	0.890199	1
k__Bacteria;p__Firmicutes;c__Bacilli;o__Bacillales;f__Bacillaceae;g__Virgibacillus	18.2184	-0.143277	0.17458	-0.820694	0.41182	1
k__Bacteria;p__Verrucomicrobia;c__Verruco-5;o__LD1-PB3;f__;g__	17.7632	-0.0562235	0.168675	-0.333325	0.738889	1
k__Bacteria;p__Firmicutes;c__Clostridia;o__Clostridiales;f__Peptostreptococcaceae;Other	17.6541	0.150424	0.172484	0.872104	0.383152	1
k__Bacteria;p__Chloroflexi;c__Anaerolineae;o__Caldilineales;f__Caldilineaceae;Other	17.4601	-0.0743726	0.172008	-0.43238	0.665465	1
k__Bacteria;p__Proteobacteria;c__Deltaproteobacteria;o__PB19;f__;g__	16.6634	0.116854	0.171581	0.681043	0.495844	1
k__Bacteria;p__Firmicutes;c__Bacilli;o__Bacillales;Other;Other	16.654	0.0370561	0.168375	0.220081	0.825808	1
k__Bacteria;p__Firmicutes;c__Clostridia;o__Clostridiales;f__Peptostreptococcaceae;g__Clostridium	16.4195	0.00307969	0.169606	0.0181579	0.985513	1
k__Bacteria;p__Proteobacteria;c__Deltaproteobacteria;o__Myxococcales;f__Myxococcaceae;g__	16.3523	-0.0580535	0.170491	-0.340508	0.733474	1
k__Bacteria;p__Verrucomicrobia;c__[Pedosphaerae];o__[Pedosphaerales];f__OPB35;g__	16.0973	-0.181362	0.167065	-1.08558	0.277665	1
k__Bacteria;p__Proteobacteria;c__Alphaproteobacteria;o__Rhizobiales;f__Rhizobiaceae;g__	16.0751	0.0649125	0.165623	0.391929	0.695111	1
k__Bacteria;p__Actinobacteria;c__Acidimicrobiia;o__Acidimicrobiales;Other;Other	15.8327	0.145756	0.163376	0.892155	0.37231	1
k__Bacteria;p__Planctomycetes;c__Planctomycetia;o__Gemmatales;f__Gemmataceae;Other	15.8999	-0.152329	0.168839	-0.902213	0.366943	1
k__Bacteria;p__Proteobacteria;c__Alphaproteobacteria;o__Rhodospirillales;f__Acetobacteraceae;g__	15.8527	-0.0361615	0.167434	-0.215975	0.829007	1
k__Bacteria;p__Proteobacteria;c__Alphaproteobacteria;o__Rhizobiales;f__Bradyrhizobiaceae;g__Bosea	15.6184	0.0602536	0.167948	0.358763	0.719773	1
k__Bacteria;p__Firmicutes;c__Clostridia;o__Clostridiales;f__Peptococcaceae;g__Desulfosporosinus	15.1236	0.130866	0.166954	0.783845	0.433131	1
k__Bacteria;p__Proteobacteria;c__Gammaproteobacteria;o__Legionellales;f__Coxiellaceae;g__Rickettsiella	15.1635	-0.0960885	0.161848	-0.593697	0.552714	1
k__Bacteria;p__Actinobacteria;c__Actinobacteria;o__Actinomycetales;f__Geodermatophilaceae;g__	14.9084	0.0471496	0.165569	0.284773	0.775818	1
k__Bacteria;p__Planctomycetes;c__C6;o__d113;f__;g__	14.874	0.119813	0.16547	0.72408	0.469017	1
k__Bacteria;p__Proteobacteria;c__Betaproteobacteria;o__Burkholderiales;f__;g__	14.3917	-0.0743167	0.165073	-0.450206	0.652562	1
k__Bacteria;p__Actinobacteria;c__Actinobacteria;o__Actinomycetales;f__Streptomycetaceae;g__	14.1461	-0.122013	0.153252	-0.796162	0.425938	1
k__Bacteria;p__Proteobacteria;c__Betaproteobacteria;o__Burkholderiales;f__Comamonadaceae;g__Hydrogenophaga	14.2461	-0.0741033	0.163037	-0.454519	0.649455	1
k__Bacteria;p__Actinobacteria;c__Thermoleophilia;o__Solirubrobacterales;f__Patulibacteraceae;g__	14.0541	0.00387532	0.163582	0.0236904	0.9811	1
k__Bacteria;p__Firmicutes;c__Bacilli;o__Bacillales;f__Bacillaceae;g__	13.9839	0.0151617	0.163254	0.0928718	0.926005	1
k__Bacteria;p__Proteobacteria;c__Betaproteobacteria;o__Burkholderiales;f__Burkholderiaceae;g__	13.8716	0.034338	0.160431	0.214036	0.830519	1
k__Bacteria;p__Firmicutes;c__Clostridia;o__Clostridiales;Other;Other	13.392	0.0804171	0.161022	0.499418	0.617485	1
k__Bacteria;p__Proteobacteria;c__Alphaproteobacteria;o__Sphingomonadales;f__Erythrobacteraceae;Other	13.1684	-0.193248	0.16111	-1.19948	0.230341	1
k__Archaea;p__Euryarchaeota;c__Methanobacteria;o__Methanobacteriales;f__Methanobacteriaceae;g__Methanosphaera	13.1458	-0.00785559	0.158159	-0.049669	0.960386	1
k__Bacteria;p__Proteobacteria;c__Alphaproteobacteria;o__Rickettsiales;f__mitochondria;g__Diplazium	13.0864	-0.0795693	0.155172	-0.512782	0.608104	1
k__Bacteria;p__Proteobacteria;c__Deltaproteobacteria;o__Myxococcales;f__Myxococcaceae;Other	12.7524	0.00334306	0.157046	0.0212872	0.983017	1
k__Bacteria;p__Chlorobi;Other;Other;Other;Other	12.6471	-0.0444001	0.157588	-0.281749	0.778136	1
k__Bacteria;p__Chlorobi;c__;o__;f__;g__	12.5154	0.121758	0.158337	0.768978	0.441907	1
k__Bacteria;p__Proteobacteria;c__Alphaproteobacteria;o__Kiloniellales;f__;g__	12.592	0.0481922	0.157751	0.305496	0.759988	1
k__Bacteria;p__Proteobacteria;c__Betaproteobacteria;o__Rhodocyclales;f__Rhodocyclaceae;g__Sulfuritalea	12.5347	-0.0175472	0.15694	-0.111809	0.910975	1
k__Bacteria;p__Nitrospirae;c__Nitrospira;o__Nitrospirales;f__[Leptospirillaceae];g__	12.4335	-0.0791864	0.158405	-0.499897	0.617147	1
k__Bacteria;p__Proteobacteria;c__Alphaproteobacteria;o__Rhizobiales;f__Hyphomicrobiaceae;Other	12.4116	-0.027158	0.15141	-0.179366	0.85765	1
k__Bacteria;p__Bacteroidetes;c__Flavobacteriia;o__Flavobacteriales;f__Cryomorphaceae;g__Crocinitomix	12.2009	0.0364711	0.15712	0.232122	0.816443	1
k__Bacteria;p__Proteobacteria;c__Alphaproteobacteria;o__Rhizobiales;f__Beijerinckiaceae;g__	12.2368	0.0147115	0.157444	0.0934392	0.925555	1
k__Bacteria;p__TM7;c__TM7-3;o__EW055;f__;g__	12.1039	0.0593987	0.155139	0.382875	0.701813	1
k__Bacteria;p__Verrucomicrobia;c__[Pedosphaerae];o__[Pedosphaerales];f__Ellin515;g__	12.0431	-0.0299939	0.154738	-0.193836	0.846304	1
k__Bacteria;p__Actinobacteria;c__Acidimicrobiia;o__Acidimicrobiales;f__wb1_P06;g__	11.9053	0.00360562	0.151349	0.0238232	0.980994	1
k__Bacteria;p__Proteobacteria;c__Alphaproteobacteria;o__Caulobacterales;f__Caulobacteraceae;g__	11.8746	-0.0290919	0.155031	-0.187652	0.851149	1
k__Bacteria;p__Chlamydiae;c__Chlamydiia;o__Chlamydiales;f__Parachlamydiaceae;Other	11.792	-0.00836159	0.154606	-0.0540831	0.956869	1
k__Bacteria;p__Proteobacteria;c__Gammaproteobacteria;o__Pseudomonadales;f__Moraxellaceae;g__Agitococcus	11.6188	-0.288815	0.149719	-1.92904	0.0537256	1
k__Bacteria;p__Proteobacteria;c__Alphaproteobacteria;o__Rhodospirillales;f__Rhodospirillaceae;Other	11.24	0.084379	0.154169	0.547316	0.584161	1
k__Bacteria;p__Proteobacteria;c__Gammaproteobacteria;o__Legionellales;f__Legionellaceae;g__	11.3005	-0.00941302	0.153817	-0.0611962	0.951203	1
k__Bacteria;p__Chlamydiae;c__Chlamydiia;o__Chlamydiales;Other;Other	11.0846	0.047931	0.151244	0.316913	0.75131	1
k__Bacteria;p__Chloroflexi;c__Anaerolineae;o__WCHB1-50;f__;g__	11.0816	-0.118766	0.147978	-0.802596	0.422208	1
k__Bacteria;p__ZB3;c__BS119;o__;f__;g__	11.0419	0.0358629	0.150551	0.238211	0.811718	1
k__Bacteria;p__Armatimonadetes;c__OPB50;o__;f__;g__	10.9396	-0.0766026	0.147978	-0.517663	0.604693	1
k__Bacteria;p__GN02;c__GN07;o__;f__;g__	10.9178	0.0337922	0.146392	0.230834	0.817444	1
k__Bacteria;p__Proteobacteria;c__Deltaproteobacteria;o__Desulfuromonadales;f__Geobacteraceae;g__	10.9637	-0.00943923	0.150825	-0.0625841	0.950098	1
k__Bacteria;p__Proteobacteria;c__Deltaproteobacteria;o__Myxococcales;f__Cystobacterineae;g__	10.9177	0.0467974	0.148572	0.314981	0.752776	1
k__Bacteria;p__Proteobacteria;c__;o__;f__;g__	10.5813	0.00271481	0.147969	0.0183471	0.985362	1
k__Bacteria;p__Planctomycetes;c__Phycisphaerae;o__CPla-3;f__;g__	10.3752	-0.146975	0.149891	-0.980546	0.326817	1
k__Bacteria;p__Proteobacteria;c__Alphaproteobacteria;o__Rickettsiales;f__Rickettsiaceae;g__	10.4682	-0.083824	0.148591	-0.564125	0.572669	1
k__Bacteria;p__Proteobacteria;c__Alphaproteobacteria;o__Sphingomonadales;f__Sphingomonadaceae;g__Novosphingobium	10.3461	-0.107868	0.148262	-0.727552	0.466888	1
k__Bacteria;p__Bacteroidetes;c__Sphingobacteriia;o__Sphingobacteriales;Other;Other	10.2221	0.014386	0.147216	0.0977202	0.922154	1
k__Bacteria;p__Chlamydiae;c__Chlamydiia;o__Chlamydiales;f__;g__	10.2818	-0.0316817	0.144908	-0.218632	0.826936	1
k__Bacteria;p__Proteobacteria;c__Alphaproteobacteria;o__Sphingomonadales;f__Sphingomonadaceae;g__Sphingopyxis	10.2618	0.0263653	0.148499	0.177546	0.85908	1
k__Bacteria;p__Proteobacteria;c__TA18;o__CV90;f__;g__	10.1756	0.00299088	0.142183	0.0210354	0.983217	1
k__Bacteria;p__Actinobacteria;c__Actinobacteria;o__Actinomycetales;f__Cellulomonadaceae;g__Cellulomonas	9.97453	0.0148266	0.146225	0.101396	0.919236	1
k__Bacteria;p__Planctomycetes;c__Phycisphaerae;o__mle1-8;f__;g__	9.95402	0.0508833	0.14669	0.346877	0.728684	1
k__Bacteria;p__Proteobacteria;c__Alphaproteobacteria;o__Rhizobiales;f__Phyllobacteriaceae;g__Phyllobacterium	9.92622	0.0268587	0.148174	0.181265	0.85616	1
k__Bacteria;p__Verrucomicrobia;c__[Spartobacteria];o__[Chthoniobacterales];f__[Chthoniobacteraceae];g__OR-59	9.93798	-0.02097	0.146423	-0.143215	0.886121	1
k__Bacteria;p__Bacteroidetes;c__Flavobacteriia;o__Flavobacteriales;Other;Other	9.7365	0.00288077	0.147697	0.0195046	0.984439	1
k__Bacteria;p__Proteobacteria;c__Alphaproteobacteria;o__Caulobacterales;f__Caulobacteraceae;g__Caulobacter	9.72556	-0.032479	0.146708	-0.221386	0.824792	1
k__Bacteria;p__Proteobacteria;c__Deltaproteobacteria;o__Myxococcales;f__Polyangiaceae;Other	9.76247	0.0147485	0.145776	0.101172	0.919414	1
k__Bacteria;p__Actinobacteria;c__Thermoleophilia;o__Solirubrobacterales;f__Conexibacteraceae;g__	9.64227	0.0984905	0.143996	0.68398	0.493988	1
k__Bacteria;p__Proteobacteria;c__Alphaproteobacteria;o__Rhizobiales;f__Bradyrhizobiaceae;Other	9.42824	-0.0208553	0.143738	-0.145093	0.884638	1
k__Bacteria;p__TM7;c__MJK10;o__;f__;g__	9.46181	-0.10194	0.141489	-0.720484	0.471227	1
k__Bacteria;p__Elusimicrobia;c__Elusimicrobia;Other;Other;Other	9.21726	0.0495336	0.144673	0.342384	0.732062	1
k__Bacteria;p__Proteobacteria;c__Gammaproteobacteria;o__[Marinicellales];f__[Marinicellaceae];g__	9.25739	-0.0214951	0.142674	-0.150659	0.880245	1
k__Bacteria;p__TM6;c__SJA-4;o__S1198;f__;g__	9.30738	-0.0227586	0.14136	-0.160998	0.872095	1
k__Bacteria;p__Actinobacteria;c__Actinobacteria;o__Actinomycetales;f__Intrasporangiaceae;g__Oryzihumus	9.15252	0.0272056	0.141448	0.192336	0.847479	1
k__Bacteria;p__Nitrospirae;c__Nitrospira;o__Nitrospirales;f__Nitrospiraceae;g__JG37-AG-70	9.12379	0.0143267	0.139176	0.10294	0.918011	1
k__Bacteria;p__Proteobacteria;c__Betaproteobacteria;o__Burkholderiales;Other;Other	9.1057	-0.00957093	0.144055	-0.0664394	0.947028	1
k__Bacteria;p__Proteobacteria;c__Deltaproteobacteria;o__Sva0853;f__;g__	8.93215	-0.0458349	0.141	-0.325071	0.745127	1
k__Bacteria;p__Gemmatimonadetes;c__Gemmatimonadetes;Other;Other;Other	8.74825	-0.0212395	0.142169	-0.149396	0.881241	1
k__Bacteria;p__Proteobacteria;c__Gammaproteobacteria;o__Legionellales;f__Legionellaceae;Other	8.79579	-0.0843803	0.140173	-0.601971	0.547193	1
k__Bacteria;p__Actinobacteria;c__Actinobacteria;o__Actinomycetales;f__Nocardiaceae;g__Nocardia	8.62596	0.0481618	0.135636	0.355082	0.722528	1
k__Bacteria;p__Firmicutes;c__Bacilli;o__Bacillales;f__Bacillaceae;g__Bacillus	8.59027	-0.0531795	0.137032	-0.388081	0.697956	1
k__Bacteria;p__Firmicutes;c__Clostridia;o__Clostridiales;f__Lachnospiraceae;g__Coprococcus	8.47539	0.0504001	0.136877	0.368216	0.712713	1
k__Bacteria;p__Proteobacteria;c__Deltaproteobacteria;o__NB1-j;Other;Other	8.42274	-0.0213281	0.139839	-0.152519	0.878778	1
k__Bacteria;p__Spirochaetes;c__[Leptospirae];o__[Leptospirales];f__Leptospiraceae;g__Turneriella	8.37421	-0.0935989	0.132522	-0.706292	0.480007	1
k__Bacteria;p__Verrucomicrobia;c__Verruco-5;o__WCHB1-41;f__;g__	8.51376	-0.0101116	0.136906	-0.0738581	0.941123	1
k__Bacteria;p__Fibrobacteres;c__Fibrobacteria;o__Ucp1540;f__;g__	8.27151	0.113524	0.139072	0.816299	0.414329	1
k__Bacteria;p__Proteobacteria;c__Deltaproteobacteria;o__GMD14H09;f__;g__	8.26677	0.078517	0.132431	0.592892	0.553254	1
k__Bacteria;p__Actinobacteria;c__Actinobacteria;o__Actinomycetales;f__Micrococcaceae;g__Citricoccus	8.14719	0.149503	0.13546	1.10367	0.269737	1
k__Bacteria;p__Armatimonadetes;c__Chthonomonadetes;o__Chthonomonadales;f__Chthonomonadaceae;g__Chthonomonas	8.04583	-0.126975	0.136849	-0.927844	0.353489	1
k__Bacteria;p__Acidobacteria;c__[Chloracidobacteria];o__;f__;g__	7.91879	-0.0671203	0.133479	-0.502854	0.615067	1
k__Bacteria;p__Proteobacteria;c__Betaproteobacteria;o__Burkholderiales;f__Comamonadaceae;g__	7.95261	0.0143389	0.135355	0.105935	0.915634	1
k__Bacteria;p__Chlamydiae;c__Chlamydiia;o__Chlamydiales;f__Parachlamydiaceae;g__Candidatus Protochlamydia	7.78664	-0.0466601	0.133292	-0.35006	0.726294	1
k__Bacteria;p__Firmicutes;c__Bacilli;o__Bacillales;f__Bacillaceae;Other	7.7567	-0.119786	0.135096	-0.886669	0.375257	1
k__Bacteria;p__Actinobacteria;c__Actinobacteria;o__Actinomycetales;f__Propionibacteriaceae;g__Microlunatus	7.62501	0.0866034	0.132613	0.653053	0.513722	1
k__Bacteria;p__Bacteroidetes;c__Bacteroidia;o__Bacteroidales;f__;g__	7.5495	-0.0571331	0.133572	-0.427732	0.668846	1
k__Bacteria;p__Verrucomicrobia;c__[Pedosphaerae];o__[Pedosphaerales];f__[Pedosphaeraceae];g__Pedosphaera	7.42132	0.035754	0.12876	0.27768	0.781258	1
k__Bacteria;p__Actinobacteria;c__Actinobacteria;o__Actinomycetales;f__Cellulomonadaceae;g__Demequina	7.14276	0.0809665	0.132444	0.611328	0.540982	1
k__Bacteria;p__Actinobacteria;c__Actinobacteria;o__Actinomycetales;f__Frankiaceae;g__	7.14629	0.118438	0.131601	0.899979	0.368131	1
k__Bacteria;p__Actinobacteria;c__Actinobacteria;o__Actinomycetales;f__Intrasporangiaceae;g__Phycicoccus	7.11851	0.0383174	0.129181	0.296617	0.766759	1
k__Bacteria;p__Actinobacteria;c__Actinobacteria;o__Actinomycetales;f__Micrococcaceae;g__	7.14637	0.00157553	0.130827	0.0120429	0.990391	1
k__Bacteria;p__Proteobacteria;c__Alphaproteobacteria;o__Rhizobiales;f__Phyllobacteriaceae;g__	7.17301	0.173402	0.129724	1.3367	0.18132	1
k__Bacteria;p__Proteobacteria;c__Gammaproteobacteria;o__Legionellales;f__Legionellaceae;g__Legionella	7.11192	0.085974	0.129224	0.665309	0.505853	1
k__Bacteria;p__Bacteroidetes;c__BME43;o__;f__;g__	6.98219	-0.0501227	0.118024	-0.424682	0.671069	1
k__Bacteria;p__Proteobacteria;c__Alphaproteobacteria;o__Rickettsiales;f__mitochondria;g__Pythium	6.96491	0.00236935	0.127968	0.0185152	0.985228	1
k__Bacteria;p__Proteobacteria;c__Deltaproteobacteria;o__Myxococcales;f__0319-6G20;g__	7.00256	0.0664142	0.128703	0.516028	0.605835	1
k__Bacteria;p__Chloroflexi;c__MVP-21;o__;f__;g__	6.85519	-0.0394277	0.127841	-0.308413	0.757768	1
k__Bacteria;p__Proteobacteria;c__Deltaproteobacteria;o__Myxococcales;f__Nannocystaceae;g__Nannocystis	6.78588	0.0149426	0.12868	0.116122	0.907556	1
k__Bacteria;p__GN02;c__IIB17;o__;f__;g__	6.63991	-0.0505001	0.128007	-0.394509	0.693205	1
k__Bacteria;p__Proteobacteria;c__Alphaproteobacteria;o__Rhizobiales;f__Rhizobiaceae;Other	6.66068	0.0282537	0.127602	0.22142	0.824765	1
k__Bacteria;p__Cyanobacteria;c__Chloroplast;o__Streptophyta;f__;g__	6.44307	-0.0974435	0.124503	-0.782659	0.433828	1
k__Bacteria;p__Firmicutes;c__Bacilli;o__Turicibacterales;f__Turicibacteraceae;g__Turicibacter	6.45633	0.052419	0.126159	0.415501	0.677775	1
k__Bacteria;p__GOUTA4;c__;o__;f__;g__	6.4394	0.0389974	0.125768	0.310075	0.756504	1
k__Bacteria;p__PAUC34f;c__;o__;f__;g__	6.46074	0.0782417	0.126239	0.61979	0.535396	1
k__Bacteria;p__Planctomycetes;c__OM190;Other;Other;Other	6.43747	0.0498962	0.124278	0.401489	0.68806	1
k__Archaea;p__Crenarchaeota;c__Thaumarchaeota;o__Cenarchaeales;f__Cenarchaeaceae;g__Nitrosopumilus	6.27459	-0.0934398	0.121115	-0.771494	0.440414	1
k__Bacteria;p__Actinobacteria;c__Actinobacteria;o__Actinomycetales;f__Micromonosporaceae;g__Pilimelia	6.27759	0.0648544	0.125167	0.518144	0.604357	1
k__Bacteria;p__Chloroflexi;c__Anaerolineae;o__SHA-20;f__;g__	6.29347	-0.0360989	0.124038	-0.291031	0.771028	1
k__Bacteria;p__Chloroflexi;c__Chloroflexi;o__AKIW781;f__;g__	6.34319	0.0012128	0.122622	0.00989052	0.992109	1
k__Bacteria;p__Proteobacteria;c__Alphaproteobacteria;o__Rhizobiales;f__Rhizobiaceae;g__Rhizobium	6.34961	-0.0121172	0.125366	-0.0966543	0.923001	1
k__Bacteria;p__Proteobacteria;c__Alphaproteobacteria;o__Rickettsiales;Other;Other	6.28891	0.00201331	0.125859	0.0159966	0.987237	1
k__Bacteria;p__Chloroflexi;c__Anaerolineae;o__DRC31;f__;g__	6.15834	0.0770498	0.121389	0.634733	0.525602	1
k__Bacteria;p__Planctomycetes;c__Pla4;o__;f__;g__	6.09113	0.0274515	0.124961	0.219682	0.826119	1
k__Bacteria;p__Proteobacteria;c__Alphaproteobacteria;o__Rickettsiales;f__mitochondria;g__Saprolegnia	6.07614	0.0518811	0.12439	0.417084	0.676617	1
k__Bacteria;p__Proteobacteria;c__Deltaproteobacteria;o__Myxococcales;f__Haliangiaceae;g__Haliangium	6.12028	-0.0767236	0.124256	-0.617466	0.536928	1
k__Bacteria;p__Verrucomicrobia;c__[Methylacidiphilae];o__Methylacidiphilales;f__;g__	6.10393	0.0507757	0.122419	0.41477	0.67831	1
k__Bacteria;p__Acidobacteria;c__Acidobacteria-6;Other;Other;Other	5.94305	0.0472327	0.116893	0.404068	0.686163	1
k__Bacteria;p__Actinobacteria;c__Thermoleophilia;o__Solirubrobacterales;f__Solirubrobacteraceae;Other	5.92727	-0.0749435	0.123383	-0.607405	0.543582	1
k__Bacteria;p__Chloroflexi;c__Anaerolineae;o__Ardenscatenales;f__Ardenscatenaceae;g__Ardenscatena	5.59684	-0.0473401	0.117741	-0.402068	0.687634	1
k__Bacteria;p__Chloroflexi;c__SAR202;o__;f__;g__	5.63952	0.0139889	0.118789	0.117763	0.906256	1
k__Bacteria;p__GN02;c__GN10;o__;f__;g__	5.63812	-0.0233809	0.116239	-0.201145	0.840585	1
k__Bacteria;p__Actinobacteria;c__Actinobacteria;o__Actinomycetales;f__Micromonosporaceae;Other	5.4514	0.0019101	0.108323	0.0176334	0.985931	1
k__Bacteria;p__Proteobacteria;c__Betaproteobacteria;o__Burkholderiales;f__Oxalobacteraceae;Other	5.48175	0.0765015	0.115859	0.6603	0.509062	1
k__Bacteria;p__Proteobacteria;c__Gammaproteobacteria;o__Chromatiales;Other;Other	5.45193	0.0783586	0.11814	0.663268	0.507159	1
k__Bacteria;p__Proteobacteria;c__Gammaproteobacteria;o__PYR10d3;f__;g__	5.46895	0.136545	0.11521	1.18519	0.235942	1
k__Archaea;p__[Parvarchaeota];c__[Micrarchaea];o__[Micrarchaeles];f__;g__	5.13355	-0.0379351	0.114537	-0.331203	0.740491	1
k__Bacteria;p__Actinobacteria;c__Actinobacteria;o__Actinomycetales;f__Microbacteriaceae;g__Frigoribacterium	5.11589	-0.0367709	0.115137	-0.319367	0.749448	1
k__Bacteria;p__Proteobacteria;c__Alphaproteobacteria;o__Rhodospirillales;f__Rhodospirillaceae;g__Inquilinus	5.10009	0.048818	0.112015	0.435818	0.662969	1
k__Bacteria;p__Actinobacteria;c__Actinobacteria;o__Actinomycetales;f__Streptomycetaceae;g__Streptomyces	4.96316	0.0682447	0.115179	0.592512	0.553508	1
k__Bacteria;p__Planctomycetes;c__Phycisphaerae;Other;Other;Other	4.95279	-0.0251426	0.115576	-0.217542	0.827786	1
k__Bacteria;p__Proteobacteria;c__Alphaproteobacteria;o__Rhizobiales;f__Bradyrhizobiaceae;g__	4.96244	0.013898	0.111723	0.124397	0.901001	1
k__Bacteria;p__Proteobacteria;c__Alphaproteobacteria;o__Sphingomonadales;Other;Other	4.9539	0.0797112	0.114359	0.697024	0.485787	1
k__Bacteria;p__Bacteroidetes;c__[Saprospirae];o__[Saprospirales];f__Saprospiraceae;g__Saprospira	4.788	-0.218569	0.109779	-1.991	0.0464813	1
k__Bacteria;p__Chloroflexi;c__Ktedonobacteria;o__TK10;f__;g__	4.80188	-0.112567	0.110097	-1.02244	0.306574	1
k__Bacteria;p__Chloroflexi;c__Thermomicrobia;o__;f__;g__	4.80934	-0.034535	0.108397	-0.318598	0.750032	1
k__Bacteria;p__Planctomycetes;c__Phycisphaerae;o__Phycisphaerales;f__Phycisphaeraceae;Other	4.73131	0.137499	0.0952656	1.44332	0.148931	1
k__Bacteria;p__TM6;c__SBRH58;o__;f__;g__	4.78787	0.0629202	0.10986	0.572729	0.566828	1
k__Bacteria;p__GN02;c__BB34;o__;f__;g__	4.64901	-0.0121406	0.1121	-0.108302	0.913756	1
k__Bacteria;p__Acidobacteria;c__Acidobacteriia;o__Acidobacteriales;f__Koribacteraceae;g__Candidatus Koribacter	4.46362	0.0132708	0.103717	0.127952	0.898187	1
k__Bacteria;p__Bacteroidetes;c__Cytophagia;o__Cytophagales;f__Cytophagaceae;g__Sporocytophaga	4.50249	0.00115042	0.108202	0.0106321	0.991517	1
k__Bacteria;p__Chlamydiae;c__Chlamydiia;o__Chlamydiales;f__Parachlamydiaceae;g__Parachlamydia	4.50768	0.0154169	0.11047	0.139556	0.88901	1
k__Bacteria;p__Chloroflexi;c__;o__;f__;g__	4.45655	0.00138348	0.109512	0.0126332	0.98992	1
k__Bacteria;p__Proteobacteria;c__Deltaproteobacteria;o__Myxococcales;f__Myxococcaceae;g__Anaeromyxobacter	4.45743	0.0676689	0.100999	0.669998	0.502859	1
k__Bacteria;p__Chloroflexi;c__P2-11E;o__;f__;g__	4.30339	-0.0382949	0.107186	-0.357276	0.720885	1
k__Bacteria;p__Cyanobacteria;c__Chloroplast;o__Chlorophyta;f__;g__	4.29187	0.0136163	0.105455	0.129119	0.897263	1
k__Bacteria;p__Firmicutes;Other;Other;Other;Other	4.29749	-0.0117132	0.108489	-0.107967	0.914022	1
k__Bacteria;p__Actinobacteria;c__Actinobacteria;o__Actinomycetales;f__Cellulomonadaceae;Other	4.11391	-0.0787517	0.106587	-0.738846	0.46	1
k__Bacteria;p__Actinobacteria;c__Actinobacteria;o__Actinomycetales;f__Sporichthyaceae;g__	4.20292	-0.0402993	0.102502	-0.393154	0.694206	1
k__Bacteria;p__Actinobacteria;c__Actinobacteria;o__Actinomycetales;f__Sporichthyaceae;g__Sporichthya	4.11199	-0.14994	0.103051	-1.455	0.14567	1
k__Bacteria;p__Bacteroidetes;c__Sphingobacteriia;o__Sphingobacteriales;f__Sphingobacteriaceae;g__Sphingobacterium	4.13613	0.0885478	0.102707	0.862142	0.388609	1
k__Bacteria;p__Proteobacteria;c__Deltaproteobacteria;o__Bdellovibrionales;f__Bdellovibrionaceae;g__	4.13637	0.0267542	0.10444	0.256168	0.797821	1
k__Bacteria;p__Proteobacteria;c__Gammaproteobacteria;o__Alteromonadales;f__Alteromonadaceae;g__Porticoccus	4.10355	-0.0704692	0.101674	-0.693088	0.488254	1
k__Bacteria;p__Actinobacteria;c__Actinobacteria;o__Actinomycetales;f__Micrococcaceae;g__Microbispora	4.00661	0.0463833	0.0953764	0.486319	0.626741	1
k__Bacteria;p__Firmicutes;c__Clostridia;o__OPB54;f__;g__	4.01192	-0.0548902	0.103103	-0.532381	0.594462	1
k__Bacteria;p__Proteobacteria;c__Alphaproteobacteria;o__Rhizobiales;f__Aurantimonadaceae;g__	4.00177	0.0419695	0.103311	0.406243	0.684564	1
k__Bacteria;p__Proteobacteria;c__Gammaproteobacteria;o__Pseudomonadales;f__Moraxellaceae;g__Alkanindiges	3.97101	0.0147553	0.103629	0.142385	0.886776	1
k__Bacteria;p__Actinobacteria;c__Thermoleophilia;o__Solirubrobacterales;f__Patulibacteraceae;g__Patulibacter	3.78608	-0.0806753	0.103413	-0.780126	0.435317	1
k__Bacteria;p__Bacteroidetes;c__SM1A07;o__;f__;g__	3.81686	0.0340186	0.0928189	0.366505	0.713988	1
k__Bacteria;p__Proteobacteria;c__Alphaproteobacteria;o__Rhodospirillales;Other;Other	3.83602	-0.00995842	0.093694	-0.106287	0.915355	1
k__Bacteria;p__Verrucomicrobia;c__Opitutae;o__[Cerasicoccales];f__[Cerasicoccaceae];g__	3.81169	-0.114932	0.0863798	-1.33054	0.183339	1
k__Bacteria;p__Actinobacteria;c__Actinobacteria;o__Actinomycetales;f__Actinosynnemataceae;g__	3.63323	-0.0264829	0.102095	-0.259395	0.795331	1
k__Bacteria;p__Actinobacteria;c__Actinobacteria;o__Actinomycetales;f__Microbacteriaceae;g__Clavibacter	3.6555	0.000771356	0.100481	0.00767664	0.993875	1
k__Bacteria;p__Chloroflexi;c__TK10;o__B07_WMSP1;Other;Other	3.63644	-0.0125137	0.0994248	-0.125861	0.899842	1
k__Bacteria;p__Firmicutes;c__Clostridia;o__Clostridiales;f__Peptostreptococcaceae;g__[Clostridium]	3.62936	0.0371084	0.095791	0.387389	0.698468	1
k__Bacteria;p__Actinobacteria;c__Nitriliruptoria;o__Euzebyales;f__Euzebyaceae;g__Euzebya	3.50759	-0.0240149	0.0936678	-0.256383	0.797655	1
k__Bacteria;p__Cyanobacteria;Other;Other;Other;Other	3.47645	-0.0247299	0.0963466	-0.256676	0.797429	1
k__Bacteria;p__Firmicutes;c__Clostridia;o__Clostridiales;f__Clostridiaceae;Other	3.49969	0.0708508	0.0984939	0.719342	0.471931	1
k__Bacteria;p__Planctomycetes;c__Phycisphaerae;o__Pla1;f__;g__	3.47608	-0.0403828	0.0983691	-0.410523	0.681422	1
k__Bacteria;p__Proteobacteria;c__Alphaproteobacteria;o__Rhizobiales;f__Rhodobiaceae;g__	3.4851	-0.0826924	0.0986959	-0.837851	0.402115	1
k__Bacteria;p__Acidobacteria;Other;Other;Other;Other	3.30191	-0.0773225	0.0944151	-0.818963	0.412807	1
k__Bacteria;p__Actinobacteria;c__Actinobacteria;o__Actinomycetales;f__Micrococcaceae;Other	3.32241	0.055906	0.0964276	0.579771	0.562069	1
k__Bacteria;p__Firmicutes;c__Clostridia;o__Clostridiales;f__Lachnospiraceae;g__Epulopiscium	3.32201	0.0406375	0.0948256	0.42855	0.668251	1
k__Bacteria;p__Proteobacteria;c__Betaproteobacteria;o__A21b;f__UD5;g__	3.33022	0.065968	0.093439	0.706001	0.480187	1
k__Bacteria;p__Acidobacteria;c__Solibacteres;o__Solibacterales;Other;Other	3.14241	0.096513	0.0943344	1.02309	0.306263	1
k__Bacteria;p__Actinobacteria;c__Acidimicrobiia;o__Acidimicrobiales;f__JdFBGBact;g__	3.10146	-0.136876	0.0903108	-1.51561	0.129619	1
k__Bacteria;p__Nitrospirae;c__Nitrospira;o__Nitrospirales;f__;g__	3.12945	0.026023	0.0905717	0.287319	0.773868	1
k__Bacteria;p__Proteobacteria;c__Alphaproteobacteria;o__Rhizobiales;f__Xanthobacteraceae;g__	3.15096	0.120039	0.0924353	1.29863	0.194073	1
k__Bacteria;p__Proteobacteria;c__Betaproteobacteria;o__Procabacteriales;f__Procabacteriaceae;g__	3.17345	-0.0132988	0.0947952	-0.14029	0.888431	1
k__Bacteria;p__Proteobacteria;c__Deltaproteobacteria;o__Myxococcales;f__Myxococcaceae;g__Myxococcus	3.12984	0.0495487	0.0898802	0.551275	0.581445	1
k__Bacteria;p__Proteobacteria;c__Gammaproteobacteria;o__Enterobacteriales;f__Enterobacteriaceae;g__Yersinia	3.19449	0.0271893	0.0901678	0.301541	0.763002	1
k__Bacteria;p__Acidobacteria;c__GAL08;o__;f__;g__	2.96825	0.0011853	0.0938681	0.0126273	0.989925	1
k__Bacteria;p__Acidobacteria;c__iii1-8;o__SJA-36;f__;g__	2.95911	0.0600759	0.0862323	0.696674	0.486007	1
k__Bacteria;p__Actinobacteria;c__Actinobacteria;o__Actinomycetales;f__Nocardiaceae;g__	2.98432	-0.0424518	0.0938752	-0.452216	0.651114	1
k__Bacteria;p__Firmicutes;c__Clostridia;o__Clostridiales;f__Clostridiaceae;g__SMB53	3.00955	0.0664009	0.0889656	0.746366	0.455446	1
k__Bacteria;p__Firmicutes;c__Clostridia;o__Clostridiales;f__Ruminococcaceae;Other	2.95995	-0.0122059	0.0918861	-0.132837	0.894322	1
k__Bacteria;p__Firmicutes;c__Clostridia;o__Clostridiales;f__Ruminococcaceae;g__Clostridium	2.998	0.0660159	0.0889196	0.742423	0.457831	1
k__Bacteria;p__Proteobacteria;c__Alphaproteobacteria;o__Rhodobacterales;f__Rhodobacteraceae;g__Rhodobacter	2.96069	-0.0125646	0.0930005	-0.135102	0.892531	1
k__Bacteria;p__Proteobacteria;c__Alphaproteobacteria;o__Rickettsiales;f__Rickettsiaceae;g__Rickettsia	2.99137	0.0379827	0.0873126	0.43502	0.663548	1
k__Bacteria;p__Proteobacteria;c__Gammaproteobacteria;o__Legionellales;f__Coxiellaceae;g__Coxiella	2.98449	0.001101	0.0931421	0.0118207	0.990569	1
k__Bacteria;p__Actinobacteria;Other;Other;Other;Other	2.82315	-0.0280598	0.0912746	-0.307422	0.758522	1
k__Bacteria;p__Actinobacteria;c__Actinobacteria;o__Actinomycetales;f__Nocardiaceae;Other	2.81176	0.0139855	0.0889015	0.157315	0.874997	1
k__Bacteria;p__Actinobacteria;c__Actinobacteria;o__Actinomycetales;f__Pseudonocardiaceae;Other	2.80256	-0.0416697	0.0916001	-0.45491	0.649174	1
k__Bacteria;p__Firmicutes;c__Clostridia;o__Clostridiales;f__[Mogibacteriaceae];g__Anaerovorax	2.80383	0.0143035	0.0883576	0.161882	0.871399	1
k__Bacteria;p__Proteobacteria;c__Gammaproteobacteria;o__Enterobacteriales;f__Enterobacteriaceae;g__Sodalis	2.8207	0.031268	0.0333159	0.93853	0.347972	1
k__Bacteria;p__Acidobacteria;c__Solibacteres;o__Solibacterales;f__Solibacteraceae;g__	2.64597	-0.0410158	0.087778	-0.467267	0.640309	1
k__Bacteria;p__Actinobacteria;c__Actinobacteria;o__Actinomycetales;f__Streptosporangiaceae;g__Streptosporangium	2.66711	0.0739671	0.0890257	0.830851	0.406058	1
k__Bacteria;p__BRC1;Other;Other;Other;Other	2.6561	-0.013819	0.08833	-0.156447	0.875681	1
k__Bacteria;p__Bacteroidetes;c__Flavobacteriia;o__Flavobacteriales;f__[Weeksellaceae];g__Chryseobacterium	2.63075	0.00136221	0.0872549	0.0156119	0.987544	1
k__Bacteria;p__Bacteroidetes;c__[Rhodothermi];o__[Rhodothermales];f__Rhodothermaceae;g__	2.6602	-0.0134783	0.0878459	-0.153431	0.878059	1
k__Bacteria;p__Lentisphaerae;c__[Lentisphaeria];o__Lentisphaerales;f__Arctic95B-10;g__	2.65938	0.001104	0.0761441	0.0144988	0.988432	1
k__Bacteria;p__Proteobacteria;c__Gammaproteobacteria;o__Legionellales;f__Legionellaceae;g__Tatlockia	2.65178	-0.0784354	0.0851383	-0.921271	0.356909	1
k__Bacteria;p__Actinobacteria;c__Actinobacteria;o__Actinomycetales;f__Bogoriellaceae;g__Georgenia	2.45458	0.104056	0.0702302	1.48164	0.138436	1
k__Bacteria;p__Chlamydiae;c__Chlamydiia;o__Chlamydiales;f__Rhabdochlamydiaceae;g__Candidatus Rhabdochlamydia	2.48649	-0.0138974	0.0860967	-0.161416	0.871766	1
k__Bacteria;p__Firmicutes;c__Clostridia;o__Clostridiales;f__Gracilibacteraceae;g__	2.49046	-0.066182	0.0830812	-0.796594	0.425687	1
k__Bacteria;p__Proteobacteria;c__Alphaproteobacteria;o__Caulobacterales;f__Caulobacteraceae;g__Arthrospira	2.47976	0.0386593	0.0814936	0.474385	0.635226	1
k__Bacteria;p__Proteobacteria;c__Alphaproteobacteria;o__Rhizobiales;f__Brucellaceae;Other	2.50273	0.0794575	0.0819771	0.969264	0.332413	1
k__Bacteria;p__Proteobacteria;c__Alphaproteobacteria;o__Rhizobiales;f__Methylocystaceae;g__	2.49206	-0.0276833	0.0850219	-0.325602	0.744726	1
k__Bacteria;p__Proteobacteria;c__Deltaproteobacteria;o__Myxococcales;f__Polyangiaceae;g__Chondromyces	2.49044	0.0850394	0.0851583	0.998603	0.317987	1
k__Bacteria;p__Proteobacteria;c__Gammaproteobacteria;o__Xanthomonadales;Other;Other	2.49637	0.099162	0.0847793	1.16965	0.242142	1
k__Bacteria;p__Verrucomicrobia;c__[Pedosphaerae];Other;Other;Other	2.46764	0.0589957	0.0779897	0.756455	0.449376	1
k__Bacteria;p__Cyanobacteria;c__Chloroplast;Other;Other;Other	2.32014	0.014541	0.0821581	0.176988	0.859518	1
k__Bacteria;p__GN02;c__BD1-5;o__;f__;g__	2.33186	0.0390949	0.0785598	0.497645	0.618734	1
k__Bacteria;p__Proteobacteria;c__Alphaproteobacteria;o__Rhizobiales;f__Brucellaceae;g__Pseudochrobactrum	2.32961	0.0674708	0.080329	0.839931	0.400947	1
k__Bacteria;p__Proteobacteria;c__Alphaproteobacteria;o__Sphingomonadales;f__Sphingomonadaceae;g__Sphingosinicella	2.32601	0.000597243	0.0817298	0.00730753	0.994169	1
k__Bacteria;p__Proteobacteria;c__Deltaproteobacteria;o__Myxococcales;f__Cystobacteraceae;Other	2.33041	0.000894233	0.0838135	0.0106693	0.991487	1
k__Bacteria;p__Verrucomicrobia;c__Verruco-5;o__;f__;g__	2.32593	0.0297553	0.0836965	0.355515	0.722204	1
k__Bacteria;p__Firmicutes;c__Bacilli;o__Lactobacillales;f__Carnobacteriaceae;Other	2.15392	0.000390601	0.0801884	0.00487103	0.996113	1
k__Bacteria;p__TM7;c__TM7-3;o__I025;f__;g__	2.15524	0.0402198	0.0772425	0.520696	0.602579	1
k__Bacteria;p__Acidobacteria;c__iii1-8;o__;f__;g__	2.00578	0.000770132	0.0746913	0.0103109	0.991773	1
k__Bacteria;p__Actinobacteria;c__Actinobacteria;o__Actinomycetales;f__Williamsiaceae;g__Williamsia	1.9936	0.0150289	0.0776311	0.193594	0.846494	1
k__Bacteria;p__Bacteroidetes;c__[Saprospirae];o__[Saprospirales];f__Chitinophagaceae;g__Sediminibacterium	1.9837	-0.0380813	0.0741167	-0.513802	0.60739	1
k__Bacteria;p__Cyanobacteria;c__4C0d-2;o__SM2F09;f__;g__	1.99039	0.0150304	0.0779986	0.192701	0.847193	1
k__Bacteria;p__Elusimicrobia;Other;Other;Other;Other	1.97568	0.000834769	0.0755915	0.0110432	0.991189	1
k__Bacteria;p__Firmicutes;c__Clostridia;o__Clostridiales;f__Clostridiaceae;g__Sarcina	1.99202	0.000987632	0.0726126	0.0136014	0.989148	1
k__Bacteria;p__Proteobacteria;c__Alphaproteobacteria;o__Rhodobacterales;Other;Other	1.98201	0.0291925	0.077142	0.378425	0.705115	1
k__Bacteria;p__Proteobacteria;c__Alphaproteobacteria;o__Rhodospirillales;f__Rhodospirillaceae;g__Skermanella	1.99252	0.0401012	0.074502	0.538256	0.5904	1
k__Bacteria;p__Proteobacteria;c__Alphaproteobacteria;o__Sphingomonadales;f__Erythrobacteraceae;g__Erythromicrobium	1.99603	0.0439421	0.0776228	0.566097	0.571328	1
k__Bacteria;p__Proteobacteria;c__Betaproteobacteria;o__SBla14;f__;g__	2.01495	-0.0282836	0.0762671	-0.37085	0.710749	1
k__Bacteria;p__Actinobacteria;c__Thermoleophilia;o__;f__;g__	1.82398	0.0153033	0.0753269	0.203158	0.839012	1
k__Bacteria;p__Fibrobacteres;c__SBZC_2415;o__;f__;g__	1.82979	-0.0256532	0.0711086	-0.360761	0.718278	1
k__Bacteria;p__Firmicutes;c__Clostridia;o__Clostridiales;f__Symbiobacteriaceae;g__Symbiobacterium	1.83866	-0.0355795	0.067752	-0.525144	0.599483	1
k__Bacteria;p__Firmicutes;c__Clostridia;o__Clostridiales;f__Veillonellaceae;g__Sporomusa	1.81955	0.0303108	0.0755974	0.40095	0.688457	1
k__Bacteria;p__Planctomycetes;c__Phycisphaerae;o__Phycisphaerales;Other;Other	1.83234	0.0578256	0.0739295	0.782172	0.434114	1
k__Bacteria;p__Proteobacteria;c__Alphaproteobacteria;o__Rickettsiales;f__mitochondria;g__	1.82698	-0.0123295	0.0714713	-0.17251	0.863037	1
k__Bacteria;p__Actinobacteria;c__Actinobacteria;o__Actinomycetales;f__Pseudonocardiaceae;g__Actinomycetospora	1.65139	-0.0145501	0.0726958	-0.200151	0.841363	1
k__Bacteria;p__Chlamydiae;c__Chlamydiia;o__Chlamydiales;f__Waddliaceae;Other	1.65574	0.000172643	0.0682266	0.00253044	0.997981	1
k__Bacteria;p__Firmicutes;c__Bacilli;o__Bacillales;f__Alicyclobacillaceae;g__Alicyclobacillus	1.65213	-0.0142928	0.0719647	-0.198609	0.842569	1
k__Bacteria;p__Firmicutes;c__Bacilli;o__Bacillales;f__Planococcaceae;g__Lysinibacillus	1.65162	-0.0445585	0.0726429	-0.613391	0.539618	1
k__Bacteria;p__Firmicutes;c__Clostridia;o__Clostridiales;f__Veillonellaceae;g__Pelosinus	1.64533	0.000648589	0.068227	0.00950633	0.992415	1
k__Bacteria;p__Proteobacteria;c__Betaproteobacteria;o__Methylophilales;f__;g__	1.66347	0.056834	0.0702529	0.808991	0.41852	1
k__Bacteria;p__Proteobacteria;c__Gammaproteobacteria;o__Legionellales;f__Coxiellaceae;Other	1.66577	0.0156371	0.0727816	0.214849	0.829885	1
k__Bacteria;p__Proteobacteria;c__Gammaproteobacteria;o__Pseudomonadales;f__Pseudomonadaceae;g__	1.68729	0.0129954	0.0657772	0.197567	0.843384	1
k__Bacteria;p__Verrucomicrobia;c__[Pedosphaerae];o__[Pedosphaerales];f__[Pedosphaeraceae];g__	1.65821	0.000435869	0.0727574	0.00599072	0.99522	1
k__Archaea;Other;Other;Other;Other;Other	1.49195	0.000639031	0.0692826	0.00922355	0.992641	1
k__Bacteria;p__Acidobacteria;c__Solibacteres;o__Solibacterales;f__PK34;g__	1.48124	0.0121784	0.0619462	0.196596	0.844143	1
k__Bacteria;p__Actinobacteria;c__OPB41;o__;f__;g__	1.50105	0.0379998	0.063077	0.602435	0.546885	1
k__Bacteria;p__Firmicutes;c__Bacilli;o__Bacillales;f__Thermoactinomycetaceae;g__	1.49106	0.00063903	0.0692727	0.00922484	0.99264	1
k__Bacteria;p__Firmicutes;c__Clostridia;o__Clostridiales;f__;g__	1.52254	-0.0127623	0.0627204	-0.20348	0.83876	1
k__Bacteria;p__Firmicutes;c__Clostridia;o__Clostridiales;f__Peptostreptococcaceae;g__	1.48714	0.0423307	0.0665801	0.635785	0.524916	1
k__Bacteria;p__Kazan-3B-28;c__;o__;f__;g__	1.46874	-0.0126164	0.0651033	-0.19379	0.84634	1
k__Bacteria;p__OD1;Other;Other;Other;Other	1.4876	-0.0127446	0.0659275	-0.193312	0.846715	1
k__Bacteria;p__OD1;c__Mb-NB09;o__;f__;g__	1.48696	0.000416073	0.0655348	0.00634888	0.994934	1
k__Bacteria;p__Proteobacteria;c__Alphaproteobacteria;o__Rhizobiales;f__Methylocystaceae;Other	1.4736	0.0277374	0.066218	0.41888	0.675304	1
k__Bacteria;p__Proteobacteria;c__Alphaproteobacteria;o__Rhodospirillales;f__Acetobacteraceae;g__Roseomonas	1.49243	-0.0119237	0.062081	-0.192067	0.84769	1
k__Bacteria;p__Spirochaetes;c__[Leptospirae];o__[Leptospirales];f__Leptospiraceae;g__Leptonema	1.47282	-0.0558492	0.0669788	-0.833833	0.404375	1
k__Bacteria;p__Verrucomicrobia;c__;o__;f__;g__	1.48279	0.0283336	0.0663352	0.427128	0.669286	1
k__Bacteria;p__Acidobacteria;c__Acidobacteria-6;o__iii1-15;Other;Other	1.30698	-0.0857913	0.0586526	-1.4627	0.143549	1
k__Bacteria;p__Actinobacteria;c__Actinobacteria;o__Actinomycetales;f__Geodermatophilaceae;g__Modestobacter	1.329	0.0159782	0.0660574	0.241884	0.80887	1
k__Bacteria;p__Actinobacteria;c__Actinobacteria;o__Actinomycetales;f__Micromonosporaceae;g__Virgisporangium	1.31809	0.000408301	0.0659263	0.0061933	0.995058	1
k__Bacteria;p__Armatimonadetes;c__[Fimbriimonadia];o__;f__;g__	1.34078	-0.0129266	0.0610748	-0.211652	0.832378	1
k__Bacteria;p__Armatimonadetes;c__[Fimbriimonadia];o__[Fimbriimonadales];f__[Fimbriimonadaceae];Other	1.32628	0.000613852	0.0587064	0.0104563	0.991657	1
k__Bacteria;p__Bacteroidetes;c__Cytophagia;o__Cytophagales;f__Cytophagaceae;g__Dyadobacter	1.32246	0.0583804	0.064068	0.911226	0.362176	1
k__Bacteria;p__Bacteroidetes;c__[Saprospirae];o__[Saprospirales];f__Saprospiraceae;Other	1.32053	-0.0371313	0.0593923	-0.625187	0.531848	1
k__Bacteria;p__Firmicutes;c__Bacilli;o__Lactobacillales;f__Carnobacteriaceae;g__Desemzia	1.30846	0.0691093	0.0527504	1.31012	0.190156	1
k__Bacteria;p__Firmicutes;c__Clostridia;o__Clostridiales;f__Clostridiaceae;g__	1.32715	-0.0380597	0.0603062	-0.631108	0.52797	1
k__Bacteria;p__Planctomycetes;c__Phycisphaerae;o__C86;f__;g__	1.31809	0.000408301	0.0659263	0.0061933	0.995058	1
k__Bacteria;p__Planctomycetes;c__Planctomycetia;o__Gemmatales;f__Isosphaeraceae;Other	1.33867	0.0133882	0.0610589	0.219266	0.826443	1
k__Bacteria;p__Planctomycetes;c__Planctomycetia;o__Gemmatales;f__Isosphaeraceae;g__Nostocoida	1.30817	0.000386533	0.0568997	0.00679324	0.99458	1
k__Bacteria;p__Planctomycetes;c__[Brocadiae];o__Brocadiales;f__Brocadiaceae;Other	1.31537	-0.0135008	0.0633782	-0.213019	0.831312	1
k__Bacteria;p__Proteobacteria;c__Alphaproteobacteria;o__Rhizobiales;f__Methylocystaceae;g__Pleomorphomonas	1.33639	-0.0142422	0.0633133	-0.224948	0.82202	1
k__Bacteria;p__Proteobacteria;c__Alphaproteobacteria;o__Sphingomonadales;f__Sphingomonadaceae;g__Sphingobium	1.31999	0.0385442	0.059959	0.642842	0.520327	1
k__Bacteria;p__Proteobacteria;c__Betaproteobacteria;o__Nitrosomonadales;f__Nitrosomonadaceae;g__Nitrosomonas	1.31957	0.000270421	0.062363	0.00433624	0.99654	1
k__Bacteria;p__Proteobacteria;c__Deltaproteobacteria;o__Myxococcales;f__Haliangiaceae;Other	1.32499	-0.0133903	0.0624242	-0.214504	0.830154	1
k__Bacteria;p__Proteobacteria;c__Gammaproteobacteria;o__Oceanospirillales;f__Halomonadaceae;g__	1.32476	0.014047	0.0624304	0.225002	0.821978	1
k__Bacteria;p__Verrucomicrobia;c__[Pedosphaerae];o__;f__;g__	1.32056	0.000579402	0.062978	0.00920007	0.99266	1
k__Bacteria;p__Actinobacteria;c__Acidimicrobiia;o__Acidimicrobiales;f__Microthrixaceae;g__Candidatus Microthrix	1.15949	0.0258444	0.056582	0.456761	0.647843	1
k__Bacteria;p__Actinobacteria;c__Actinobacteria;o__Actinomycetales;f__Streptosporangiaceae;g__	1.17045	0.0264163	0.0567492	0.465492	0.641579	1
k__Bacteria;p__Actinobacteria;c__Thermoleophilia;o__Gaiellales;Other;Other	1.16929	-0.0130641	0.0570199	-0.229114	0.81878	1
k__Bacteria;p__Actinobacteria;c__Thermoleophilia;o__Solirubrobacterales;f__Conexibacteraceae;g__Conexibacter	1.15313	-0.043195	0.0598982	-0.721139	0.470824	1
k__Bacteria;p__Bacteroidetes;c__Bacteroidia;o__Bacteroidales;f__Porphyromonadaceae;g__Paludibacter	1.15501	-0.0428793	0.0599312	-0.715476	0.474315	1
k__Bacteria;p__Chlamydiae;c__Chlamydiia;o__;f__;g__	1.14566	-0.0712493	0.0541554	-1.31564	0.188294	1
k__Bacteria;p__GN04;c__GN15;o__;f__;g__	1.16781	-0.0129773	0.0569988	-0.227677	0.819898	1
k__Bacteria;p__OP11;c__OP11-3;o__;f__;g__	1.15641	-0.0137975	0.0595306	-0.231771	0.816716	1
k__Bacteria;p__OP3;c__koll11;o__GIF10;f__kpj58rc;g__	1.1634	0.0394988	0.0569557	0.6935	0.487996	1
k__Bacteria;p__Proteobacteria;c__Alphaproteobacteria;o__Caulobacterales;f__Caulobacteraceae;Other	1.157	-0.0136372	0.0590058	-0.231116	0.817224	1
k__Bacteria;p__Proteobacteria;c__Alphaproteobacteria;o__Rhizobiales;f__Brucellaceae;g__	1.16583	0.0478544	0.0543377	0.880686	0.378488	1
k__Bacteria;p__Proteobacteria;c__Alphaproteobacteria;o__Rhizobiales;f__Rhodobiaceae;Other	1.16173	-0.0256244	0.0565965	-0.452755	0.650725	1
k__Bacteria;p__Proteobacteria;c__Betaproteobacteria;o__Rhodocyclales;f__Rhodocyclaceae;g__Uliginosibacterium	1.15445	0.00067933	0.0526962	0.0128915	0.989714	1
k__Bacteria;p__;c__;o__;f__;g__	0.98593	0.024124	0.050418	0.47848	0.632309	1
k__Bacteria;p__Actinobacteria;c__Actinobacteria;o__Actinomycetales;f__Cryptosporangiaceae;g__	1.00719	0.000234264	0.0501697	0.00466942	0.996274	1
k__Bacteria;p__Actinobacteria;c__Actinobacteria;o__Actinomycetales;f__Micromonosporaceae;g__Catellatospora	1.00028	0.0153129	0.0565181	0.270938	0.786439	1
k__Bacteria;p__Actinobacteria;c__Actinobacteria;o__Actinomycetales;f__Nocardioidaceae;g__Kribbella	1.00715	0.020543	0.0468732	0.438267	0.661192	1
k__Bacteria;p__Actinobacteria;c__KIST-JJY010;o__;f__;g__	0.99665	-0.041084	0.0540318	-0.760367	0.447035	1
k__Bacteria;p__Bacteroidetes;c__Flavobacteriia;o__Flavobacteriales;f__Flavobacteriaceae;g__Gelidibacter	1.0128	-0.0126934	0.0518895	-0.244624	0.806748	1
k__Bacteria;p__Bacteroidetes;c__Sphingobacteriia;o__Sphingobacteriales;f__Sphingobacteriaceae;g__Solitalea	0.986264	0.0133961	0.0532413	0.25161	0.801342	1
k__Bacteria;p__Chlamydiae;c__Chlamydiia;o__Chlamydiales;f__Criblamydiaceae;g__	0.992217	-0.0256679	0.0528847	-0.485356	0.627424	1
k__Bacteria;p__Chloroflexi;c__Anaerolineae;o__Anaerolineales;f__Anaerolinaceae;Other	0.985905	-0.0143574	0.0562816	-0.2551	0.798646	1
k__Bacteria;p__Firmicutes;c__Bacilli;o__Bacillales;f__Paenibacillaceae;g__Ammoniphilus	1.00125	-0.0130923	0.0534927	-0.24475	0.80665	1
k__Bacteria;p__Firmicutes;c__Clostridia;o__Clostridiales;f__Clostridiaceae;g__Caloramator	0.985989	-0.0399336	0.0536216	-0.744731	0.456435	1
k__Bacteria;p__Firmicutes;c__Clostridia;o__Clostridiales;f__Eubacteriaceae;g__Alkalibacter	0.993696	-0.0293545	0.0564034	-0.52044	0.602757	1
k__Bacteria;p__Firmicutes;c__Clostridia;o__Clostridiales;f__Ruminococcaceae;g__	0.998784	-0.0132999	0.0534454	-0.248851	0.803476	1
k__Bacteria;p__Firmicutes;c__Clostridia;o__Clostridiales;f__[Tissierellaceae];g__Sedimentibacter	0.995702	0.0270119	0.0534113	0.505734	0.613044	1
k__Bacteria;p__Proteobacteria;c__Betaproteobacteria;o__A21b;f__EB1003;g__	0.99201	0.0409549	0.0537544	0.76189	0.446126	1
k__Bacteria;p__Proteobacteria;c__Betaproteobacteria;o__Burkholderiales;f__Alcaligenaceae;g__Pigmentiphaga	1.00046	0.0549631	0.0539398	1.01897	0.308216	1
k__Bacteria;p__Proteobacteria;c__Betaproteobacteria;o__Burkholderiales;f__Burkholderiaceae;g__Candidatus Glomeribacter	0.990337	-0.0295789	0.0563393	-0.525014	0.599573	1
k__Bacteria;p__Proteobacteria;c__Betaproteobacteria;o__Rhodocyclales;f__Rhodocyclaceae;Other	0.98519	0.0274166	0.0536683	0.510853	0.609454	1
k__Bacteria;p__Proteobacteria;c__Gammaproteobacteria;o__Chromatiales;f__Ectothiorhodospiraceae;g__Halorhodospira	0.986645	-0.0144048	0.0562949	-0.255882	0.798042	1
k__Bacteria;p__Proteobacteria;c__Gammaproteobacteria;o__Pseudomonadales;f__Pseudomonadaceae;Other	0.98871	-0.0263697	0.053268	-0.495038	0.620573	1
k__Bacteria;p__Verrucomicrobia;c__[Methylacidiphilae];o__Methylacidiphilales;f__Methylacidiphilaceae;Other	1.0105	0.0238934	0.0502737	0.475266	0.634598	1
k__Bacteria;p__Verrucomicrobia;c__[Pedosphaerae];o__[Pedosphaerales];f__[Pedosphaeraceae];Other	0.982297	-0.0230884	0.0503346	-0.458699	0.64645	1
k__Archaea;p__Crenarchaeota;c__Thaumarchaeota;o__Cenarchaeales;f__Cenarchaeaceae;g__	0.841411	-0.0125393	0.0472995	-0.265103	0.79093	1
k__Archaea;p__Crenarchaeota;c__Thaumarchaeota;o__Nitrososphaerales;f__Nitrososphaeraceae;g__	0.814894	-0.0363915	0.0467409	-0.778579	0.436227	1
k__Archaea;p__Euryarchaeota;c__Methanomicrobia;o__Methanosarcinales;f__Methanosarcinaceae;g__Methanosarcina	0.850745	0	0.0450411	0	1	1
k__Bacteria;p__Actinobacteria;c__Coriobacteriia;o__Coriobacteriales;f__Coriobacteriaceae;Other	0.823699	0.000241389	0.0491832	0.00490796	0.996084	1
k__Bacteria;p__Actinobacteria;c__Thermoleophilia;o__Solirubrobacterales;f__Solirubrobacteraceae;g__Solirubrobacter	0.831174	0.0420222	0.0498787	0.842487	0.399515	1
k__Bacteria;p__Armatimonadetes;c__SJA-176;o__;f__;g__	0.840233	0.000229806	0.0465539	0.00493634	0.996061	1
k__Bacteria;p__Bacteroidetes;c__Cytophagia;o__Cytophagales;f__Cytophagaceae;g__Leadbetterella	0.82828	-0.013489	0.0492655	-0.273803	0.784236	1
k__Bacteria;p__Bacteroidetes;c__[Saprospirae];o__[Saprospirales];f__Chitinophagaceae;g__Flavihumibacter	0.838606	0.000312961	0.0499878	0.00626074	0.995005	1
k__Bacteria;p__Chlamydiae;c__Chlamydiia;Other;Other;Other	0.834359	0.000100821	0.0498961	0.00202062	0.998388	1
k__Bacteria;p__Chlamydiae;c__Chlamydiia;o__Chlamydiales;f__Criblamydiaceae;Other	0.850745	0	0.0450411	0	1	1
k__Bacteria;p__Chloroflexi;c__Thermomicrobia;Other;Other;Other	0.824587	0.000241443	0.0492023	0.00490715	0.996085	1
k__Bacteria;p__Elusimicrobia;c__;o__;f__;g__	0.82866	-0.0364877	0.0466899	-0.781489	0.434515	1
k__Bacteria;p__Firmicutes;c__Bacilli;o__Bacillales;f__Thermoactinomycetaceae;Other	0.847052	0.0128809	0.0474243	0.27161	0.785922	1
k__Bacteria;p__Firmicutes;c__Clostridia;o__Clostridiales;f__Eubacteriaceae;g__Acetobacterium	0.838225	0.0283333	0.0500151	0.566495	0.571058	1
k__Bacteria;p__Firmicutes;c__Clostridia;o__Clostridiales;f__Lachnospiraceae;g__Clostridium	0.81614	-0.0134069	0.0495639	-0.270498	0.786777	1
k__Bacteria;p__Planctomycetes;c__vadinHA49;o__p04_C01;f__;g__	0.836367	-0.0241061	0.0465011	-0.518398	0.60418	1
k__Bacteria;p__Proteobacteria;c__Betaproteobacteria;o__Burkholderiales;f__Oxalobacteraceae;g__Oxalobacter	0.82408	-0.0271949	0.0496931	-0.547256	0.584203	1
k__Bacteria;p__Proteobacteria;c__Betaproteobacteria;o__Neisseriales;f__Neisseriaceae;Other	0.834211	3.76924e-05	0.0464285	0.000811837	0.999352	1
k__Bacteria;p__Proteobacteria;c__Gammaproteobacteria;o__Oceanospirillales;f__Halomonadaceae;g__Candidatus Portiera	0.82334	-0.0271491	0.0496773	-0.546508	0.584717	1
AC Tp B vs. Control
k__Bacteria;p__Proteobacteria;c__Gammaproteobacteria;o__Thiotrichales;f__Piscirickettsiaceae;g__Methylophaga	9945.91	-10.0379	0.880365	-11.402	4.08851e-30	1.25109e-27
k__Bacteria;p__Proteobacteria;c__Gammaproteobacteria;o__Pseudomonadales;f__Pseudomonadaceae;g__Pseudomonas	3296.77	-2.35843	0.382386	-6.16768	6.93014e-10	1.06031e-07
k__Bacteria;p__Bacteroidetes;c__[Saprospirae];o__[Saprospirales];f__Chitinophagaceae;g__Chitinophaga	255.488	5.36521	1.00907	5.31699	1.05499e-07	1.07609e-05
k__Bacteria;p__Proteobacteria;c__Gammaproteobacteria;o__Pseudomonadales;f__Pseudomonadaceae;Other	55.4916	-2.80095	0.573043	-4.88786	1.01938e-06	7.79823e-05
k__Bacteria;p__Proteobacteria;c__Gammaproteobacteria;o__Enterobacteriales;f__Enterobacteriaceae;g__Yersinia	189.973	4.52808	1.03828	4.36112	1.29399e-05	0.000791921
k__Bacteria;p__Proteobacteria;c__Alphaproteobacteria;o__Rhizobiales;f__Rhizobiaceae;g__	177.247	3.86052	0.964867	4.00109	6.3051e-05	0.0032156
k__Bacteria;p__Acidobacteria;c__[Chloracidobacteria];o__RB41;f__;g__	105.148	3.93017	1.00621	3.90592	9.38672e-05	0.00410334
k__Bacteria;p__Bacteroidetes;c__Flavobacteriia;o__Flavobacteriales;f__[Weeksellaceae];g__Chryseobacterium	73.602	3.65291	1.08163	3.37721	0.000732238	0.0255023
k__Bacteria;p__Proteobacteria;c__Gammaproteobacteria;o__Alteromonadales;f__[Chromatiaceae];g__	49.5622	-2.21412	0.665428	-3.32737	0.000876712	0.0255023
k__Bacteria;p__Verrucomicrobia;c__Verrucomicrobiae;o__Verrucomicrobiales;f__Verrucomicrobiaceae;g__Prosthecobacter	26.3716	2.64555	0.7907	3.34584	0.000820343	0.0255023
k__Bacteria;p__Bacteroidetes;c__Flavobacteriia;o__Flavobacteriales;f__Flavobacteriaceae;g__Myroides	20.699	3.14502	0.948752	3.3149	0.00091675	0.0255023
k__Bacteria;p__Proteobacteria;c__Gammaproteobacteria;o__Alteromonadales;f__[Chromatiaceae];g__Rheinheimera	2271.65	-1.75959	0.586334	-3.00101	0.00269088	0.0633391
k__Bacteria;p__Verrucomicrobia;c__Verrucomicrobiae;o__Verrucomicrobiales;f__Verrucomicrobiaceae;g__	113.605	2.6854	0.892162	3.00999	0.00261258	0.0633391
k__Bacteria;p__Bacteroidetes;c__Flavobacteriia;o__Flavobacteriales;f__Cryomorphaceae;g__Cryomorpha	463.479	-1.64933	0.555747	-2.96777	0.00299964	0.0655636
k__Bacteria;p__Proteobacteria;c__Gammaproteobacteria;o__Oceanospirillales;f__Halomonadaceae;g__Halomonas	2105.17	-1.06424	0.383198	-2.77726	0.00548191	0.0993117
k__Bacteria;p__Proteobacteria;c__Alphaproteobacteria;o__Sphingomonadales;f__Sphingomonadaceae;g__Sphingopyxis	52.4751	2.121	0.764531	2.77426	0.00553283	0.0993117
k__Bacteria;p__Bacteroidetes;c__Cytophagia;o__Cytophagales;f__Cytophagaceae;g__Dyadobacter	41.9881	2.88426	1.04634	2.75653	0.00584187	0.0993117
k__Bacteria;p__Proteobacteria;c__Alphaproteobacteria;o__Caulobacterales;f__Caulobacteraceae;g__Caulobacter	41.5514	2.83128	1.01162	2.79876	0.00512992	0.0993117
k__Bacteria;p__Proteobacteria;c__Deltaproteobacteria;o__Bdellovibrionales;f__Bacteriovoracaceae;g__	222.69	-1.48176	0.542822	-2.72973	0.00633856	0.102084
k__Bacteria;p__Proteobacteria;c__Betaproteobacteria;o__Burkholderiales;f__Alcaligenaceae;g__Pigmentiphaga	13.6503	2.52235	0.93502	2.69765	0.00698316	0.106842
k__Bacteria;p__Proteobacteria;c__Gammaproteobacteria;o__Xanthomonadales;f__Xanthomonadaceae;g__Dokdonella	30.1244	2.86975	1.09953	2.60997	0.00905488	0.131943
k__Bacteria;p__Proteobacteria;c__Gammaproteobacteria;o__Legionellales;f__Legionellaceae;g__Legionella	66.6245	2.63381	1.01969	2.58294	0.00979619	0.136256
k__Bacteria;p__Bacteroidetes;c__Sphingobacteriia;o__Sphingobacteriales;f__Sphingobacteriaceae;g__Sphingobacterium	345.457	1.9865	0.791904	2.50851	0.0121243	0.1486
k__Bacteria;p__Proteobacteria;c__Alphaproteobacteria;o__Sphingomonadales;f__Sphingomonadaceae;g__Sphingomonas	301.618	1.75089	0.698114	2.50803	0.0121405	0.1486
k__Bacteria;p__Actinobacteria;c__MB-A2-108;o__0319-7L14;f__;g__	106.309	1.12361	0.447305	2.51195	0.0120066	0.1486
k__Bacteria;p__Proteobacteria;c__Alphaproteobacteria;o__Caulobacterales;f__Caulobacteraceae;g__Mycoplana	1623.51	2.32737	0.936559	2.48502	0.0129544	0.152463
k__Bacteria;p__Proteobacteria;c__Betaproteobacteria;o__Burkholderiales;f__Comamonadaceae;Other	221.239	2.42853	0.982901	2.47078	0.0134818	0.152794
k__Bacteria;p__Proteobacteria;c__Deltaproteobacteria;o__Myxococcales;f__0319-6G20;g__	128.892	-1.22669	0.508132	-2.41412	0.0157731	0.172377
k__Bacteria;p__Actinobacteria;c__Actinobacteria;o__Actinomycetales;f__Microbacteriaceae;g__Agromyces	109.955	1.12075	0.477174	2.34872	0.0188383	0.198776
k__Bacteria;p__Proteobacteria;c__Gammaproteobacteria;o__Oceanospirillales;f__Halomonadaceae;Other	80.5221	-1.1688	0.512468	-2.28073	0.0225645	0.230158
k__Bacteria;p__Bacteroidetes;c__At12OctB3;o__;f__;g__	354.13	-0.958665	0.428314	-2.23823	0.0252062	0.24881
k__Bacteria;p__Proteobacteria;c__Gammaproteobacteria;o__Xanthomonadales;f__Xanthomonadaceae;g__	5487.03	-0.9952	0.462561	-2.1515	0.0314368	0.273016
k__Bacteria;p__Actinobacteria;c__Actinobacteria;o__Actinomycetales;f__Nocardiopsaceae;g__Nocardiopsis	122.603	1.35337	0.631552	2.14292	0.0321195	0.273016
k__Bacteria;p__Proteobacteria;c__Betaproteobacteria;o__Burkholderiales;f__Alcaligenaceae;g__	113.187	2.04813	0.951553	2.15241	0.031365	0.273016
k__Bacteria;p__Chloroflexi;c__Anaerolineae;o__SBR1031;f__A4b;g__	86.8316	1.55467	0.723714	2.14818	0.0316992	0.273016
k__Bacteria;p__Proteobacteria;c__Alphaproteobacteria;o__Rickettsiales;f__mitochondria;g__Malawimonas	22.8018	1.49897	0.69794	2.14771	0.0317372	0.273016
k__Bacteria;p__Bacteroidetes;c__Flavobacteriia;o__Flavobacteriales;f__Flavobacteriaceae;g__	18.4684	-2.23594	1.04934	-2.13081	0.0331048	0.273786
k__Bacteria;p__Bacteroidetes;c__Cytophagia;o__Cytophagales;f__Cytophagaceae;g__Adhaeribacter	45.6382	-1.49485	0.706003	-2.11735	0.0342304	0.275645
k__Bacteria;p__Firmicutes;c__Bacilli;o__Bacillales;f__Planococcaceae;g__Planomicrobium	371.774	-1.09448	0.521195	-2.09994	0.035734	0.280374
k__Bacteria;p__Proteobacteria;c__Gammaproteobacteria;o__;f__;g__	2728.75	-0.871843	0.421759	-2.06716	0.0387192	0.296202
k__Bacteria;p__Armatimonadetes;c__0319-6E2;o__;f__;g__	429.834	-0.879181	0.431944	-2.0354	0.0418103	0.312047
k__Bacteria;p__Planctomycetes;c__OM190;o__CL500-15;f__;g__	569.134	-0.831581	0.410828	-2.02416	0.0429539	0.31295
k__Bacteria;p__Bacteroidetes;c__Cytophagia;o__Cytophagales;f__Flammeovirgaceae;g__	549.763	-0.790202	0.394522	-2.00294	0.0451843	0.319675
k__Bacteria;p__Acidobacteria;c__Acidobacteria-6;o__iii1-15;f__RB40;g__	25.0126	1.43092	0.717	1.9957	0.0459664	0.319675
k__Bacteria;p__Acidobacteria;c__[Chloracidobacteria];o__RB41;f__Ellin6075;g__	7181.37	-0.670606	0.342079	-1.96038	0.049951	0.332282
k__Bacteria;p__Bacteroidetes;c__Sphingobacteriia;o__Sphingobacteriales;f__Sphingobacteriaceae;g__Pedobacter	619.272	1.98046	1.00948	1.96187	0.0497778	0.332282
k__Bacteria;p__Bacteroidetes;c__Flavobacteriia;o__Flavobacteriales;f__Flavobacteriaceae;g__Gillisia	424.657	-0.914324	0.48098	-1.90096	0.057307	0.359115
k__Bacteria;p__Proteobacteria;c__Gammaproteobacteria;o__Xanthomonadales;f__Xanthomonadaceae;g__Stenotrophomonas	91.9272	1.91412	1.00307	1.90827	0.0563566	0.359115
k__Bacteria;p__Proteobacteria;c__Deltaproteobacteria;o__Myxococcales;f__Polyangiaceae;Other	95.4719	-1.18456	0.623659	-1.89936	0.0575167	0.359115
k__Bacteria;p__Bacteroidetes;c__[Rhodothermi];o__[Rhodothermales];f__[Balneolaceae];g__	32.6117	1.16021	0.613677	1.89059	0.0586789	0.359115
k__Bacteria;p__Proteobacteria;c__Gammaproteobacteria;o__Xanthomonadales;f__Sinobacteraceae;g__	263.382	-1.39195	0.743062	-1.87326	0.0610324	0.366194
k__Bacteria;p__Proteobacteria;c__Gammaproteobacteria;o__Thiotrichales;f__Piscirickettsiaceae;g__	3914.35	-0.603977	0.328943	-1.83611	0.0663407	0.390389
k__Bacteria;p__Firmicutes;c__Bacilli;o__Bacillales;f__Bacillaceae;Other	209.546	0.868791	0.481566	1.8041	0.071216	0.411171
k__Bacteria;p__TM7;c__;o__;f__;g__	62.4897	-1.50809	0.861019	-1.75152	0.0798572	0.452524
k__Bacteria;p__Proteobacteria;c__Gammaproteobacteria;o__Pseudomonadales;f__Moraxellaceae;g__Acinetobacter	13.9834	1.66416	0.961095	1.73152	0.0833582	0.463775
k__Bacteria;p__Actinobacteria;c__Thermoleophilia;o__Solirubrobacterales;f__;g__	1261.67	0.57231	0.339794	1.68428	0.0921268	0.463906
k__Bacteria;p__Proteobacteria;c__Gammaproteobacteria;Other;Other;Other	336.278	-0.771333	0.455542	-1.69322	0.0904135	0.463906
k__Bacteria;p__Proteobacteria;c__Alphaproteobacteria;o__Caulobacterales;f__Caulobacteraceae;g__	307.74	-1.03174	0.600017	-1.71952	0.0855192	0.463906
k__Bacteria;p__Gemmatimonadetes;c__Gemmatimonadetes;o__KD8-87;f__;g__	172.923	-0.70487	0.42049	-1.67631	0.0936783	0.463906
k__Bacteria;p__Verrucomicrobia;c__[Spartobacteria];o__[Chthoniobacterales];f__[Chthoniobacteraceae];g__Candidatus Xiphinematobacter	71.0631	0.900078	0.533709	1.68646	0.0917075	0.463906
k__Bacteria;p__Proteobacteria;c__Betaproteobacteria;o__Burkholderiales;f__Comamonadaceae;g__Hydrogenophaga	35.3961	1.64307	0.981115	1.6747	0.093994	0.463906
k__Bacteria;p__Proteobacteria;c__Betaproteobacteria;o__Burkholderiales;f__Alcaligenaceae;g__Achromobacter	27.263	1.14586	0.683272	1.67702	0.0935379	0.463906
k__Bacteria;p__Proteobacteria;c__Alphaproteobacteria;o__Rhizobiales;f__Rhizobiaceae;g__Rhizobium	33.24	1.64465	0.995209	1.65257	0.0984192	0.478036
k__Bacteria;p__Proteobacteria;c__Alphaproteobacteria;o__Rhodobacterales;f__Rhodobacteraceae;g__Paracoccus	244.822	-1.00906	0.624227	-1.6165	0.105986	0.506744
k__Bacteria;p__Proteobacteria;c__Alphaproteobacteria;o__BD7-3;f__;g__	103.52	-0.950799	0.595525	-1.59657	0.110361	0.519545
k__Bacteria;p__Proteobacteria;c__Gammaproteobacteria;o__Alteromonadales;f__HTCC2188;g__HTCC	525.149	-0.639871	0.405612	-1.57754	0.114671	0.531655
k__Bacteria;p__Proteobacteria;c__Gammaproteobacteria;o__Xanthomonadales;f__Xanthomonadaceae;g__Lysobacter	288.107	-0.989946	0.642762	-1.54015	0.123525	0.564159
k__Bacteria;p__BRC1;c__PRR-11;o__;f__;g__	339.706	-0.578893	0.384616	-1.50512	0.132293	0.59532
k__Bacteria;p__Actinobacteria;c__Actinobacteria;o__Actinomycetales;f__Streptomycetaceae;g__	104.355	0.992853	0.666285	1.49013	0.13619	0.603972
k__Bacteria;p__Proteobacteria;c__Alphaproteobacteria;o__Sphingomonadales;f__Sphingomonadaceae;Other	2771.88	-0.579007	0.397027	-1.45836	0.144742	0.623819
k__Bacteria;p__Acidobacteria;c__iii1-8;o__DS-18;f__;g__	1221.9	-0.648457	0.443045	-1.46364	0.143293	0.623819
k__Bacteria;p__Proteobacteria;c__Alphaproteobacteria;o__Rhizobiales;f__Rhizobiaceae;Other	21.2487	1.35693	0.937736	1.44702	0.147891	0.628535
k__Bacteria;p__OD1;c__ZB2;o__;f__;g__	50.9106	-0.781436	0.551003	-1.41821	0.15613	0.654464
k__Bacteria;p__Bacteroidetes;c__[Saprospirae];o__[Saprospirales];f__Saprospiraceae;g__	138.752	-0.946731	0.674674	-1.40324	0.160545	0.655022
k__Bacteria;p__Armatimonadetes;c__[Fimbriimonadia];o__[Fimbriimonadales];f__;g__	47.809	-0.759643	0.540314	-1.40593	0.159745	0.655022
k__Bacteria;p__Bacteroidetes;c__Sphingobacteriia;o__Sphingobacteriales;f__Sphingobacteriaceae;g__	158.641	-1.23118	0.887984	-1.3865	0.165596	0.666741
k__Bacteria;p__Actinobacteria;c__Thermoleophilia;o__Solirubrobacterales;f__Patulibacteraceae;g__	96.0028	0.631925	0.465609	1.3572	0.174717	0.694331
k__Bacteria;p__Proteobacteria;c__Alphaproteobacteria;o__Rhodobacterales;f__Hyphomonadaceae;g__	26.1031	1.25453	0.930435	1.34833	0.177553	0.696555
k__Bacteria;p__Gemmatimonadetes;c__Gemm-5;o__;f__;g__	2266.08	-0.54591	0.418102	-1.30569	0.191659	0.729604
k__Bacteria;p__Bacteroidetes;c__Sphingobacteriia;o__Sphingobacteriales;f__;g__	904.513	-0.623056	0.478768	-1.30137	0.19313	0.729604
k__Bacteria;p__Proteobacteria;c__Gammaproteobacteria;o__Alteromonadales;f__Alteromonadaceae;g__Marinobacter	120.55	-0.646053	0.493235	-1.30983	0.190253	0.729604
k__Bacteria;p__Planctomycetes;c__Planctomycetia;o__Gemmatales;f__Gemmataceae;g__	237.669	0.535584	0.41965	1.27626	0.201862	0.73726
k__Bacteria;p__Chloroflexi;c__Anaerolineae;o__H39;f__;g__	178.645	0.664971	0.521634	1.27479	0.202385	0.73726
k__Bacteria;p__Proteobacteria;c__Betaproteobacteria;Other;Other;Other	91.6399	-1.06731	0.830471	-1.28518	0.198728	0.73726
k__Bacteria;p__Firmicutes;c__Clostridia;o__Clostridiales;f__Clostridiaceae;g__Clostridium	3900.08	-0.687838	0.573114	-1.20018	0.230071	0.774191
k__Bacteria;p__Actinobacteria;c__Actinobacteria;o__Actinomycetales;f__Pseudonocardiaceae;g__	3219.05	-0.610649	0.504788	-1.20972	0.226388	0.774191
k__Bacteria;p__Gemmatimonadetes;c__Gemm-3;o__;f__;g__	1498.45	-0.553522	0.464349	-1.19204	0.233246	0.774191
k__Bacteria;p__Proteobacteria;c__Deltaproteobacteria;o__Bdellovibrionales;f__Bdellovibrionaceae;g__Bdellovibrio	404.699	-0.558571	0.4632	-1.2059	0.227857	0.774191
k__Bacteria;p__Proteobacteria;c__Alphaproteobacteria;o__Sphingomonadales;f__Erythrobacteraceae;g__	292.396	-0.699825	0.571616	-1.22429	0.220842	0.774191
k__Bacteria;p__Chloroflexi;c__TK17;o__;f__;g__	204.562	-0.516655	0.435322	-1.18683	0.235293	0.774191
k__Bacteria;p__Proteobacteria;c__Gammaproteobacteria;o__Chromatiales;f__;g__	128.994	-0.588088	0.4823	-1.21934	0.222715	0.774191
k__Bacteria;p__Acidobacteria;c__Acidobacteria-6;o__CCU21;f__;g__	17.8044	1.3288	1.08577	1.22383	0.221015	0.774191
k__Bacteria;p__TM7;c__MJK10;o__;f__;g__	15.3686	-1.04503	0.871204	-1.19953	0.230324	0.774191
k__Bacteria;p__Nitrospirae;c__Nitrospira;o__Nitrospirales;f__Nitrospiraceae;g__	193.446	0.483223	0.418627	1.1543	0.248376	0.783536
k__Bacteria;p__Cyanobacteria;c__Chloroplast;o__Stramenopiles;f__;g__	168.707	-0.601689	0.521167	-1.1545	0.248294	0.783536
k__Bacteria;p__Proteobacteria;c__Gammaproteobacteria;o__Legionellales;f__Legionellaceae;g__	20.3302	0.830934	0.716714	1.15937	0.246307	0.783536
k__Bacteria;p__Proteobacteria;c__Alphaproteobacteria;o__Rhizobiales;f__Bradyrhizobiaceae;g__Bosea	15.946	1.17335	1.00073	1.17249	0.240999	0.783536
k__Bacteria;p__Firmicutes;c__Clostridia;o__Clostridiales;f__Symbiobacteriaceae;g__Symbiobacterium	104.148	-0.731629	0.640697	-1.14193	0.253484	0.791492
k__Bacteria;p__Bacteroidetes;c__[Saprospirae];o__[Saprospirales];f__Chitinophagaceae;g__	193.08	0.833997	0.741097	1.12535	0.260439	0.797373
k__Bacteria;p__Proteobacteria;c__Gammaproteobacteria;o__Legionellales;f__Coxiellaceae;g__	135.978	0.576264	0.518783	1.1108	0.266655	0.797373
k__Bacteria;Other;Other;Other;Other;Other	63.496	-0.585563	0.52088	-1.12418	0.260937	0.797373
k__Bacteria;p__Firmicutes;c__Clostridia;o__Clostridiales;f__Peptococcaceae;g__Desulfosporosinus	43.3369	0.700318	0.628049	1.11507	0.264821	0.797373
k__Bacteria;p__Proteobacteria;c__Gammaproteobacteria;o__Alteromonadales;f__HTCC2188;g__	25.0057	-0.787201	0.711265	-1.10676	0.268397	0.797373
k__Bacteria;p__Planctomycetes;c__OM190;o__agg27;f__;g__	57.3926	-0.590194	0.545608	-1.08172	0.279377	0.816639
k__Bacteria;p__Proteobacteria;c__Deltaproteobacteria;o__Myxococcales;f__Polyangiaceae;g__Chondromyces	20.2181	-0.934615	0.865523	-1.07983	0.280219	0.816639
k__Bacteria;p__Planctomycetes;c__Planctomycetia;o__Planctomycetales;f__Planctomycetaceae;g__Planctomyces	745.284	0.39275	0.372807	1.05349	0.292114	0.843273
k__Bacteria;p__Proteobacteria;c__Alphaproteobacteria;o__Rhizobiales;f__Methylocystaceae;g__Pleomorphomonas	272.582	0.394191	0.382327	1.03103	0.302526	0.857156
k__Bacteria;p__Proteobacteria;c__Alphaproteobacteria;o__Rhodobacterales;f__Rhodobacteraceae;g__Rhodobaca	16.0516	-0.817169	0.791041	-1.03303	0.30159	0.857156
k__Bacteria;p__Proteobacteria;c__Deltaproteobacteria;o__Bdellovibrionales;f__Bacteriovoracaceae;g__Peredibacter	141.113	0.640708	0.629203	1.01828	0.308543	0.866184
k__Bacteria;p__Actinobacteria;c__Actinobacteria;o__Actinomycetales;f__Micrococcaceae;g__Arthrobacter	1555.83	-0.342054	0.339351	-1.00797	0.313471	0.866581
k__Bacteria;p__Firmicutes;c__Bacilli;o__Bacillales;f__Thermoactinomycetaceae;g__	14.0189	-0.848374	0.843197	-1.00614	0.314348	0.866581
k__Bacteria;p__Nitrospirae;c__Nitrospira;o__Nitrospirales;f__Nitrospiraceae;g__Nitrospira	406.27	0.442581	0.44567	0.993069	0.320676	0.876133
k__Bacteria;p__Verrucomicrobia;c__[Spartobacteria];o__[Chthoniobacterales];f__[Chthoniobacteraceae];g__heteroC45_4W	1177.83	0.62945	0.668462	0.941639	0.346377	0.891877
k__Bacteria;p__Proteobacteria;c__Alphaproteobacteria;o__Rhizobiales;f__Hyphomicrobiaceae;g__Devosia	966.705	0.668384	0.687012	0.972885	0.330611	0.891877
k__Bacteria;p__Proteobacteria;c__Betaproteobacteria;o__Burkholderiales;f__Comamonadaceae;g__Methylibium	520.552	-0.811544	0.856607	-0.947394	0.343438	0.891877
k__Bacteria;p__Bacteroidetes;c__Cytophagia;o__Cytophagales;f__Cyclobacteriaceae;g__Aquiflexum	138.61	-0.429976	0.459468	-0.935813	0.349369	0.891877
k__Bacteria;p__Proteobacteria;c__Gammaproteobacteria;o__Xanthomonadales;f__Xanthomonadaceae;Other	116.579	-0.530161	0.566979	-0.935063	0.349756	0.891877
k__Bacteria;p__Proteobacteria;c__Alphaproteobacteria;o__Rickettsiales;f__;g__	55.2049	-0.557129	0.582881	-0.95582	0.339163	0.891877
k__Bacteria;p__Bacteroidetes;c__Sphingobacteriia;o__Sphingobacteriales;f__Sphingobacteriaceae;g__Parapedobacter	32.322	0.94028	0.994454	0.945524	0.344392	0.891877
k__Bacteria;p__Firmicutes;c__Clostridia;o__Clostridiales;f__Clostridiaceae;Other	18.1757	0.864176	0.914343	0.945133	0.344591	0.891877
k__Bacteria;p__Proteobacteria;c__Gammaproteobacteria;o__Xanthomonadales;f__Xanthomonadaceae;g__Luteimonas	1104.42	-0.558521	0.606146	-0.92143	0.356826	0.902386
k__Bacteria;p__Bacteroidetes;c__Flavobacteriia;o__Flavobacteriales;f__Flavobacteriaceae;g__Flavobacterium	156.527	0.8766	0.963532	0.909778	0.36294	0.908284
k__Bacteria;p__Proteobacteria;c__Alphaproteobacteria;Other;Other;Other	124.948	-0.400143	0.441805	-0.9057	0.365095	0.908284
k__Bacteria;p__Cyanobacteria;c__4C0d-2;o__SM1D11;f__;g__	139.324	-0.45209	0.504871	-0.895456	0.370543	0.914406
k__Bacteria;p__Firmicutes;c__Bacilli;o__Bacillales;f__Paenibacillaceae;g__Paenibacillus	2404.04	-0.3753	0.42303	-0.887171	0.374987	0.916236
k__Bacteria;p__Actinobacteria;c__Acidimicrobiia;o__Acidimicrobiales;f__Iamiaceae;g__Iamia	73.6724	0.477922	0.541291	0.882931	0.377274	0.916236
k__Bacteria;p__[Thermi];c__Deinococci;o__Deinococcales;f__Trueperaceae;g__B-42	599.203	-0.414043	0.474631	-0.872347	0.383019	0.916912
k__Bacteria;p__Actinobacteria;c__Thermoleophilia;o__Solirubrobacterales;f__Patulibacteraceae;g__Patulibacter	203.215	0.372186	0.427121	0.871383	0.383545	0.916912
k__Bacteria;p__Planctomycetes;c__Phycisphaerae;o__Phycisphaerales;f__;g__	4474.04	-0.295489	0.341769	-0.864586	0.387266	0.917044
k__Bacteria;p__Proteobacteria;c__Deltaproteobacteria;o__Myxococcales;f__OM27;g__	70.9013	-0.561434	0.654756	-0.857471	0.391185	0.917044
k__Bacteria;p__Actinobacteria;c__Acidimicrobiia;o__Acidimicrobiales;f__Microthrixaceae;g__	41.653	-0.514457	0.601754	-0.854928	0.392591	0.917044
k__Bacteria;p__Actinobacteria;c__Acidimicrobiia;o__Acidimicrobiales;f__koll13;g__	41.8793	-0.819677	0.969953	-0.845069	0.398072	0.922804
k__Bacteria;p__Actinobacteria;c__Nitriliruptoria;o__Euzebyales;f__Euzebyaceae;g__Euzebya	919.148	0.290377	0.354393	0.819364	0.412579	0.934105
k__Bacteria;p__TM6;c__SJA-4;o__;f__;g__	211.618	-0.466947	0.58915	-0.792577	0.428025	0.934105
k__Bacteria;p__Bacteroidetes;c__Flavobacteriia;o__Flavobacteriales;f__Cryomorphaceae;g__Fluviicola	159.936	0.716845	0.881466	0.813243	0.416079	0.934105
k__Bacteria;p__Actinobacteria;c__Actinobacteria;o__Actinomycetales;f__Nocardioidaceae;g__Aeromicrobium	121.988	-0.416974	0.517951	-0.805047	0.420793	0.934105
k__Bacteria;p__Proteobacteria;c__Gammaproteobacteria;o__Xanthomonadales;f__Sinobacteraceae;g__Steroidobacter	84.1816	0.430017	0.539226	0.79747	0.425178	0.934105
k__Bacteria;p__Actinobacteria;c__Acidimicrobiia;o__Acidimicrobiales;f__Iamiaceae;g__	43.5291	0.481387	0.614321	0.783608	0.43327	0.934105
k__Bacteria;p__Proteobacteria;c__Gammaproteobacteria;o__Alteromonadales;f__OM60;g__	45.5039	-0.56556	0.683718	-0.827183	0.408134	0.934105
k__Bacteria;p__Proteobacteria;c__Alphaproteobacteria;o__Rhodobacterales;f__Rhodobacteraceae;Other	40.0388	-0.470861	0.572036	-0.823131	0.410434	0.934105
k__Bacteria;p__[Thermi];c__Deinococci;o__Deinococcales;f__Trueperaceae;g__Truepera	36.049	-0.488179	0.623264	-0.783261	0.433474	0.934105
k__Bacteria;p__Firmicutes;c__Clostridia;o__Clostridiales;f__Peptostreptococcaceae;g__[Clostridium]	18.9575	0.621299	0.775753	0.800898	0.423191	0.934105
k__Archaea;p__Euryarchaeota;c__Methanobacteria;o__Methanobacteriales;f__Methanobacteriaceae;g__Methanobrevibacter	55.756	0.455528	0.58678	0.776318	0.437562	0.934406
k__Bacteria;p__Bacteroidetes;c__Cytophagia;o__Cytophagales;f__Cytophagaceae;g__	45.2565	0.507131	0.657075	0.771802	0.440232	0.934406
k__Bacteria;p__Proteobacteria;c__Alphaproteobacteria;o__Rickettsiales;Other;Other	20.1361	0.580955	0.756928	0.767517	0.442774	0.934406
k__Bacteria;p__Bacteroidetes;c__Cytophagia;o__Cytophagales;f__Cyclobacteriaceae;g__	846.278	-0.249996	0.340697	-0.733776	0.463085	0.942326
k__Bacteria;p__Chloroflexi;c__Ellin6529;o__;f__;g__	262.668	0.279472	0.387152	0.721866	0.470377	0.942326
k__Bacteria;p__Actinobacteria;c__Thermoleophilia;o__Gaiellales;f__AK1AB1_02E;g__	138.404	0.345484	0.467863	0.73843	0.460253	0.942326
k__Bacteria;p__Bacteroidetes;c__Cytophagia;o__Cytophagales;f__Cytophagaceae;g__Sporocytophaga	101.3	0.439518	0.609943	0.720588	0.471163	0.942326
k__Bacteria;p__Proteobacteria;c__Gammaproteobacteria;o__Xanthomonadales;f__Xanthomonadaceae;g__Pseudofulvimonas	56.4179	0.433446	0.578093	0.749787	0.453383	0.942326
k__Bacteria;p__Proteobacteria;c__Gammaproteobacteria;o__Legionellales;f__Legionellaceae;g__Tatlockia	25.1363	0.478654	0.658993	0.726342	0.467629	0.942326
k__Bacteria;p__OD1;c__SM2F11;o__;f__;g__	17.2747	-0.559529	0.749176	-0.746859	0.455149	0.942326
k__Bacteria;p__Bacteroidetes;Other;Other;Other;Other	13.919	0.589537	0.790537	0.745742	0.455823	0.942326
k__Bacteria;p__Proteobacteria;c__Alphaproteobacteria;o__Rhizobiales;Other;Other	498.291	-0.281565	0.394821	-0.713145	0.475756	0.943421
k__Bacteria;p__Actinobacteria;c__Actinobacteria;o__Actinomycetales;f__Microbacteriaceae;g__Leucobacter	411.942	0.272935	0.384566	0.709722	0.477877	0.943421
k__Bacteria;p__Actinobacteria;c__Actinobacteria;o__Actinomycetales;f__Streptomycetaceae;g__Streptomyces	21.858	0.520237	0.748182	0.695334	0.486846	0.954967
k__Bacteria;p__Proteobacteria;c__Betaproteobacteria;o__Methylophilales;f__Methylophilaceae;g__	32000.1	-0.667972	1.10094	-0.606728	0.544032	0.958586
k__Bacteria;p__Firmicutes;c__Bacilli;o__Bacillales;f__Planococcaceae;g__Solibacillus	4303.92	0.264311	0.394177	0.670538	0.502515	0.958586
k__Bacteria;p__Actinobacteria;c__Acidimicrobiia;o__Acidimicrobiales;f__;g__	1067.71	0.230166	0.344765	0.667603	0.504387	0.958586
k__Bacteria;p__Chloroflexi;c__Anaerolineae;o__Caldilineales;f__Caldilineaceae;g__	621.585	0.214935	0.357826	0.600669	0.54806	0.958586
k__Bacteria;p__Firmicutes;c__Bacilli;o__Bacillales;f__Bacillaceae;g__Bacillus	557.406	0.216749	0.360982	0.600443	0.548211	0.958586
k__Bacteria;p__TM7;c__TM7-1;o__;f__;g__	518.415	0.325934	0.497279	0.655435	0.512188	0.958586
k__Bacteria;p__Proteobacteria;c__Betaproteobacteria;o__Rhodocyclales;f__Rhodocyclaceae;g__Azoarcus	359.149	-0.275704	0.407526	-0.676531	0.498704	0.958586
k__Bacteria;p__Actinobacteria;c__Actinobacteria;o__Actinomycetales;f__Actinosynnemataceae;g__	331.724	-0.399396	0.661156	-0.604086	0.545786	0.958586
k__Bacteria;p__Proteobacteria;c__Alphaproteobacteria;o__Rhizobiales;f__Phyllobacteriaceae;g__Aminobacter	201.334	0.285881	0.44301	0.645316	0.518723	0.958586
k__Bacteria;p__Actinobacteria;c__Actinobacteria;o__Actinomycetales;f__Nocardioidaceae;g__	146.446	0.351988	0.556359	0.632664	0.526953	0.958586
k__Bacteria;p__FBP;c__;o__;f__;g__	90.0777	-0.325953	0.525823	-0.619892	0.535329	0.958586
k__Bacteria;p__Gemmatimonadetes;c__Gemmatimonadetes;o__Gemmatimonadales;f__Gemmatimonadaceae;g__Gemmatimonas	73.033	-0.336951	0.553623	-0.60863	0.54277	0.958586
k__Bacteria;p__Proteobacteria;c__Alphaproteobacteria;o__Rhizobiales;f__Hyphomicrobiaceae;Other	57.7015	0.368305	0.590496	0.623722	0.53281	0.958586
k__Bacteria;p__Actinobacteria;c__Actinobacteria;o__Actinomycetales;Other;Other	62.1946	-0.414458	0.627367	-0.660631	0.508849	0.958586
k__Bacteria;p__Chloroflexi;c__Thermomicrobia;o__Sphaerobacterales;f__;g__	49.7702	-0.388533	0.571689	-0.679622	0.496744	0.958586
k__Bacteria;p__Proteobacteria;c__Alphaproteobacteria;o__Rickettsiales;f__Rickettsiaceae;g__	23.9015	0.442799	0.682985	0.648329	0.516772	0.958586
k__Bacteria;p__Proteobacteria;c__Alphaproteobacteria;o__;f__;g__	22.8774	-0.409605	0.667796	-0.613368	0.539633	0.958586
k__Bacteria;p__Planctomycetes;c__Planctomycetia;o__Pirellulales;f__Pirellulaceae;Other	21.0865	-0.426554	0.685413	-0.62233	0.533725	0.958586
k__Bacteria;p__Proteobacteria;c__Alphaproteobacteria;o__Rhodobacterales;f__Rhodobacteraceae;g__Jannaschia	16.9323	-0.512283	0.765541	-0.669177	0.503382	0.958586
k__Bacteria;p__Bacteroidetes;c__Cytophagia;o__Cytophagales;f__Flammeovirgaceae;g__Fulvivirga	35.569	-0.37932	0.642882	-0.590031	0.55517	0.965238
k__Bacteria;p__Proteobacteria;c__Alphaproteobacteria;o__Rhizobiales;f__;g__	5208.34	-0.239334	0.423296	-0.565406	0.571797	0.972056
k__Bacteria;p__Proteobacteria;c__Alphaproteobacteria;o__Sphingomonadales;f__Sphingomonadaceae;g__Kaistobacter	1673.51	-0.230504	0.398636	-0.578231	0.563108	0.972056
k__Bacteria;p__TM7;c__TM7-3;o__;f__;g__	52.1434	-0.34242	0.597416	-0.573168	0.566531	0.972056
k__Bacteria;p__Proteobacteria;c__Alphaproteobacteria;o__Rhodospirillales;f__Rhodospirillaceae;g__Inquilinus	25.389	-0.37807	0.665788	-0.567853	0.570135	0.972056
k__Bacteria;p__Acidobacteria;c__Acidobacteria-6;o__iii1-15;f__;g__	9417.84	-0.0724311	0.334801	-0.21634	0.828722	0.973808
k__Bacteria;p__Planctomycetes;c__Planctomycetia;o__Pirellulales;f__Pirellulaceae;g__	8177.47	0.182865	0.33291	0.549292	0.582805	0.973808
k__Bacteria;p__Chloroflexi;c__Thermomicrobia;o__AKYG1722;f__;g__	4458.09	-0.0609189	0.33822	-0.180116	0.857061	0.973808
k__Bacteria;p__Chloroflexi;c__Gitt-GS-136;o__;f__;g__	2679.2	-0.0944106	0.359799	-0.262398	0.793015	0.973808
k__Bacteria;p__Firmicutes;c__Bacilli;o__Bacillales;f__Planococcaceae;Other	2365.03	-0.139598	0.344087	-0.405706	0.684959	0.973808
k__Bacteria;p__Planctomycetes;c__Planctomycetia;o__Gemmatales;f__Gemmataceae;g__Gemmata	1769.4	0.0439302	0.376356	0.116725	0.907078	0.973808
k__Bacteria;p__Chloroflexi;c__Thermomicrobia;o__JG30-KF-CM45;f__;g__	1773.59	0.13618	0.333718	0.408071	0.683222	0.973808
k__Bacteria;p__Planctomycetes;c__Phycisphaerae;o__WD2101;f__;g__	1754.6	-0.0514302	0.411879	-0.124867	0.900629	0.973808
k__Bacteria;p__Acidobacteria;c__Acidobacteria-6;o__iii1-15;f__mb2424;g__	1589.96	-0.0250854	0.344692	-0.0727761	0.941984	0.973808
k__Archaea;p__Crenarchaeota;c__Thaumarchaeota;o__Nitrososphaerales;f__Nitrososphaeraceae;g__Candidatus Nitrososphaera	1072.35	0.163944	0.349041	0.469699	0.63857	0.973808
k__Bacteria;p__Actinobacteria;c__Actinobacteria;o__Actinomycetales;f__Pseudonocardiaceae;g__Pseudonocardia	973.597	0.165473	0.392894	0.421164	0.673636	0.973808
k__Bacteria;p__Planctomycetes;c__Planctomycetia;o__Gemmatales;f__Isosphaeraceae;g__	919.75	-0.173267	0.393913	-0.439861	0.660038	0.973808
k__Bacteria;p__Actinobacteria;c__Actinobacteria;o__Actinomycetales;f__Microbacteriaceae;g__Salinibacterium	880.357	0.223023	0.466448	0.47813	0.632557	0.973808
k__Bacteria;p__Planctomycetes;c__Planctomycetia;o__Pirellulales;f__Pirellulaceae;g__A17	787.84	-0.101043	0.453816	-0.222651	0.823807	0.973808
k__Bacteria;p__Actinobacteria;c__Nitriliruptoria;o__Nitriliruptorales;f__Nitriliruptoraceae;g__	721.381	-0.0305833	0.413698	-0.0739266	0.941069	0.973808
k__Bacteria;p__Verrucomicrobia;c__[Pedosphaerae];o__[Pedosphaerales];f__;g__	602.806	-0.198189	0.424542	-0.466831	0.64062	0.973808
k__Bacteria;p__Gemmatimonadetes;c__Gemmatimonadetes;o__N1423WL;f__;g__	558.014	-0.202117	0.443502	-0.455729	0.648585	0.973808
k__Bacteria;p__Actinobacteria;c__Nitriliruptoria;o__Nitriliruptorales;f__Nitriliruptoraceae;g__Nitriliruptor	504.151	0.197805	0.383612	0.515639	0.606107	0.973808
k__Bacteria;p__Proteobacteria;c__Alphaproteobacteria;o__Rhizobiales;f__Phyllobacteriaceae;g__	480.919	-0.0385999	0.416668	-0.0926395	0.92619	0.973808
k__Bacteria;p__Actinobacteria;c__Actinobacteria;o__Actinomycetales;f__Microbacteriaceae;Other	474.457	0.077141	0.54173	0.142398	0.886766	0.973808
k__Bacteria;p__Planctomycetes;c__Phycisphaerae;o__Phycisphaerales;f__Phycisphaeraceae;g__	432.399	-0.147341	0.42442	-0.347159	0.728472	0.973808
k__Bacteria;p__Proteobacteria;c__Alphaproteobacteria;o__Rickettsiales;f__mitochondria;Other	421.375	0.184967	0.620158	0.298258	0.765506	0.973808
k__Bacteria;p__Proteobacteria;c__Betaproteobacteria;o__;f__;g__	356.209	-0.0902301	0.410151	-0.219992	0.825877	0.973808
k__Bacteria;p__Proteobacteria;c__Gammaproteobacteria;o__Alteromonadales;f__Alteromonadaceae;g__Cellvibrio	353.997	0.0429631	0.568541	0.0755672	0.939763	0.973808
k__Bacteria;p__Verrucomicrobia;c__Opitutae;o__;f__;g__	325.645	0.104752	0.395093	0.265132	0.790908	0.973808
k__Bacteria;p__Proteobacteria;c__Betaproteobacteria;o__Nitrosomonadales;f__Nitrosomonadaceae;g__	310.458	0.137921	0.378003	0.364867	0.715211	0.973808
k__Bacteria;p__Proteobacteria;c__Alphaproteobacteria;o__Rhizobiales;f__Hyphomicrobiaceae;g__Rhodoplanes	276.969	0.234836	0.463163	0.507027	0.612136	0.973808
k__Bacteria;p__Proteobacteria;c__Betaproteobacteria;o__Nitrosomonadales;f__Nitrosomonadaceae;g__Nitrosovibrio	279.019	-0.0841273	0.385285	-0.218351	0.827156	0.973808
k__Bacteria;p__Proteobacteria;c__Alphaproteobacteria;o__Rhizobiales;f__Phyllobacteriaceae;Other	274.458	-0.178519	0.493749	-0.361557	0.717683	0.973808
k__Bacteria;p__Verrucomicrobia;c__Opitutae;o__Opitutales;f__Opitutaceae;g__Opitutus	248.002	0.1117	0.449912	0.248272	0.803924	0.973808
k__Bacteria;p__Proteobacteria;c__Alphaproteobacteria;o__Rhodospirillales;f__Rhodospirillaceae;g__	245.177	0.111161	0.461013	0.241124	0.809459	0.973808
k__Bacteria;p__Proteobacteria;c__Alphaproteobacteria;o__Sphingomonadales;f__Sphingomonadaceae;g__	208.928	0.180598	0.405598	0.445264	0.656129	0.973808
k__Bacteria;p__Actinobacteria;c__Actinobacteria;o__Actinomycetales;f__Mycobacteriaceae;g__Mycobacterium	202.223	0.0415083	0.394198	0.105298	0.916139	0.973808
k__Bacteria;p__Proteobacteria;c__Betaproteobacteria;o__Burkholderiales;f__Oxalobacteraceae;g__	190.934	0.0609438	0.76842	0.0793106	0.936786	0.973808
k__Bacteria;p__Proteobacteria;c__Deltaproteobacteria;o__Myxococcales;f__;g__	196.204	0.0767603	0.493772	0.155457	0.876461	0.973808
k__Bacteria;p__Proteobacteria;c__Alphaproteobacteria;o__Rhizobiales;f__Hyphomicrobiaceae;g__Hyphomicrobium	194.793	0.0867957	0.497676	0.174402	0.861549	0.973808
k__Bacteria;p__Proteobacteria;c__Alphaproteobacteria;o__Rhodospirillales;f__;g__	184.538	-0.167673	0.436855	-0.383818	0.701113	0.973808
k__Bacteria;p__Proteobacteria;Other;Other;Other;Other	179.638	0.126855	0.507422	0.249998	0.802589	0.973808
k__Bacteria;p__Proteobacteria;c__Gammaproteobacteria;o__Chromatiales;f__Ectothiorhodospiraceae;g__Halorhodospira	177.695	0.0796026	0.683907	0.116394	0.90734	0.973808
k__Bacteria;p__Acidobacteria;c__Solibacteres;o__Solibacterales;f__;g__	170.154	-0.177404	0.436191	-0.406711	0.68422	0.973808
k__Bacteria;p__Proteobacteria;c__Alphaproteobacteria;o__Rhizobiales;f__Hyphomicrobiaceae;g__	157.2	0.180442	0.424298	0.425272	0.670638	0.973808
k__Bacteria;p__Proteobacteria;c__Alphaproteobacteria;o__Rhizobiales;f__Beijerinckiaceae;g__	159.965	-0.13041	0.47085	-0.276968	0.781805	0.973808
k__Bacteria;p__Proteobacteria;c__Alphaproteobacteria;o__Rhizobiales;f__Phyllobacteriaceae;g__Mesorhizobium	126.291	0.124792	0.580779	0.214869	0.829869	0.973808
k__Bacteria;p__Firmicutes;c__Bacilli;o__Bacillales;f__Planococcaceae;g__Rummeliibacillus	124.081	0.140453	0.467679	0.30032	0.763933	0.973808
k__Bacteria;p__Gemmatimonadetes;c__Gemm-2;o__;f__;g__	121.608	-0.231335	0.490784	-0.471357	0.637386	0.973808
k__Bacteria;p__Proteobacteria;c__Alphaproteobacteria;o__Rhizobiales;f__Phyllobacteriaceae;g__Chelativorans	111.115	0.11319	0.44209	0.256034	0.797925	0.973808
k__Bacteria;p__Verrucomicrobia;c__[Pedosphaerae];o__[Pedosphaerales];f__Ellin517;g__	101.059	-0.19588	0.600219	-0.326348	0.744161	0.973808
k__Bacteria;p__Armatimonadetes;c__[Fimbriimonadia];o__[Fimbriimonadales];f__[Fimbriimonadaceae];g__Fimbriimonas	90.4908	-0.266631	0.501924	-0.531217	0.595269	0.973808
k__Bacteria;p__Verrucomicrobia;c__[Pedosphaerae];o__[Pedosphaerales];f__Ellin515;g__	86.7259	0.0585393	0.578916	0.101119	0.919456	0.973808
k__Bacteria;p__Chloroflexi;c__S085;o__;f__;g__	86.5382	-0.136909	0.481193	-0.284521	0.776011	0.973808
k__Bacteria;p__Actinobacteria;c__Actinobacteria;o__Actinomycetales;f__Micromonosporaceae;Other	82.0777	-0.214999	0.768706	-0.279689	0.779716	0.973808
k__Bacteria;p__Proteobacteria;c__Betaproteobacteria;o__Burkholderiales;f__Comamonadaceae;g__Variovorax	86.6744	-0.165181	0.672842	-0.245498	0.806071	0.973808
k__Bacteria;p__Actinobacteria;c__Actinobacteria;o__Actinomycetales;f__Cellulomonadaceae;Other	82.4692	0.136236	0.547845	0.248676	0.803612	0.973808
k__Bacteria;p__Chloroflexi;c__TK17;o__mle1-48;f__;g__	81.7006	0.236418	0.47786	0.494743	0.620781	0.973808
k__Bacteria;p__WS2;c__SHA-109;o__;f__;g__	78.6166	-0.322515	0.632779	-0.50968	0.610276	0.973808
k__Bacteria;p__Actinobacteria;c__Actinobacteria;o__Actinomycetales;f__Sporichthyaceae;g__	76.576	0.177465	0.554991	0.319762	0.749149	0.973808
k__Bacteria;p__Firmicutes;c__Bacilli;o__Bacillales;f__Paenibacillaceae;g__Cohnella	75.3241	0.108906	0.55669	0.195632	0.844898	0.973808
k__Bacteria;p__Proteobacteria;c__Betaproteobacteria;o__Ellin6067;f__;g__	71.3169	0.124561	0.557548	0.223408	0.823218	0.973808
k__Bacteria;p__Bacteroidetes;c__Flavobacteriia;o__Flavobacteriales;f__Flavobacteriaceae;g__Arenibacter	68.3615	-0.175274	0.990808	-0.1769	0.859587	0.973808
k__Bacteria;p__Proteobacteria;c__Deltaproteobacteria;o__MIZ46;f__;g__	71.6472	0.100136	0.538482	0.18596	0.852476	0.973808
k__Bacteria;p__Chloroflexi;c__Thermomicrobia;o__;f__;g__	69.1976	0.0994411	0.490544	0.202716	0.839357	0.973808
k__Bacteria;p__Firmicutes;c__Bacilli;o__Bacillales;f__Bacillaceae;g__Virgibacillus	66.8399	0.193511	0.589436	0.328299	0.742686	0.973808
k__Bacteria;p__Firmicutes;c__Bacilli;o__Bacillales;Other;Other	66.2444	-0.104356	0.491708	-0.212232	0.831926	0.973808
k__Bacteria;p__Firmicutes;c__Bacilli;o__Bacillales;f__Bacillaceae;g__Marinibacillus	66.6076	-0.110419	0.520825	-0.212008	0.832101	0.973808
k__Bacteria;p__Gemmatimonadetes;c__Gemm-1;o__;f__;g__	64.9472	-0.220941	0.561082	-0.393777	0.693746	0.973808
k__Bacteria;p__Firmicutes;c__Clostridia;o__Clostridiales;f__[Tissierellaceae];g__	62.4093	0.160086	0.566959	0.28236	0.777668	0.973808
k__Bacteria;p__Proteobacteria;c__Gammaproteobacteria;o__HTCC2188;f__HTCC2089;g__	61.1781	0.0500406	0.509185	0.0982759	0.921713	0.973808
k__Bacteria;p__OP3;c__PBS-25;o__;f__;g__	58.8812	0.200338	0.625055	0.320512	0.74858	0.973808
k__Bacteria;p__Actinobacteria;c__Acidimicrobiia;o__Acidimicrobiales;f__C111;g__	57.6883	-0.245082	0.576427	-0.425174	0.67071	0.973808
k__Bacteria;p__Proteobacteria;c__Betaproteobacteria;o__Methylophilales;f__Methylophilaceae;Other	61.5379	-0.551186	1.0748	-0.512825	0.608074	0.973808
k__Bacteria;p__Proteobacteria;c__Deltaproteobacteria;o__Spirobacillales;f__;g__	51.2612	0.184547	0.674554	0.273584	0.784404	0.973808
k__Bacteria;p__NKB19;c__TSBW08;o__;f__;g__	47.8964	-0.22464	0.540088	-0.415933	0.677459	0.973808
k__Bacteria;p__Proteobacteria;c__Betaproteobacteria;o__Burkholderiales;f__Burkholderiaceae;g__	46.3781	0.215962	0.563108	0.383517	0.701336	0.973808
k__Bacteria;p__Proteobacteria;c__Betaproteobacteria;o__SC-I-84;f__;g__	45.4856	0.177143	0.57043	0.310544	0.756148	0.973808
k__Bacteria;p__Actinobacteria;c__Actinobacteria;o__Actinomycetales;f__Kineosporiaceae;g__	43.7147	-0.277902	0.647166	-0.429414	0.667622	0.973808
k__Bacteria;p__Actinobacteria;c__Actinobacteria;o__Actinomycetales;f__Nocardiaceae;g__Nocardia	41.9664	0.102027	0.742881	0.137339	0.890763	0.973808
k__Bacteria;p__Chloroflexi;c__SAR202;o__;f__;g__	41.6051	0.0450831	0.560872	0.0803804	0.935935	0.973808
k__Bacteria;p__Proteobacteria;c__Alphaproteobacteria;o__Caulobacterales;f__Caulobacteraceae;g__Brevundimonas	38.4175	0.0880802	0.695624	0.12662	0.899241	0.973808
k__Bacteria;p__Fibrobacteres;c__Fibrobacteria;o__258ds10;f__;g__	34.4735	0.32835	0.67251	0.488245	0.625376	0.973808
k__Bacteria;p__Proteobacteria;c__Alphaproteobacteria;o__Rhizobiales;f__Hyphomicrobiaceae;g__Parvibaculum	33.0765	-0.110448	0.620722	-0.177934	0.858775	0.973808
k__Bacteria;p__Actinobacteria;c__Actinobacteria;o__Actinomycetales;f__Microbacteriaceae;g__Microbacterium	32.9396	0.0868023	0.625138	0.138853	0.889566	0.973808
k__Bacteria;p__Proteobacteria;c__Alphaproteobacteria;o__Rhodospirillales;f__Acetobacteraceae;g__	31.7235	0.20628	0.628911	0.327995	0.742916	0.973808
k__Bacteria;p__Bacteroidetes;c__[Rhodothermi];o__[Rhodothermales];f__[Balneolaceae];g__KSA1	31.0638	0.285437	0.637178	0.44797	0.654175	0.973808
k__Bacteria;p__Planctomycetes;c__BD7-11;o__;f__;g__	29.4973	0.143646	0.700312	0.205117	0.837481	0.973808
k__Bacteria;p__Proteobacteria;c__Alphaproteobacteria;o__Rhizobiales;f__Rhizobiaceae;g__Kaistia	28.3564	0.148704	0.891159	0.166866	0.867476	0.973808
k__Bacteria;p__Proteobacteria;c__Betaproteobacteria;o__Burkholderiales;f__;g__	28.7705	0.172785	0.760923	0.227072	0.820367	0.973808
k__Bacteria;p__Proteobacteria;c__Alphaproteobacteria;o__Rhodospirillales;f__Rhodospirillaceae;g__Constrictibacter	29.9214	-0.198659	0.679358	-0.292421	0.769965	0.973808
k__Bacteria;p__Proteobacteria;c__Betaproteobacteria;o__Nitrosomonadales;f__Nitrosomonadaceae;Other	30.1162	-0.349306	0.668893	-0.522216	0.60152	0.973808
k__Bacteria;p__Verrucomicrobia;c__[Spartobacteria];o__[Chthoniobacterales];f__[Chthoniobacteraceae];g__	26.7871	0.251008	0.843339	0.297636	0.765981	0.973808
k__Bacteria;p__Proteobacteria;c__Deltaproteobacteria;o__Myxococcales;f__Myxococcaceae;g__	28.8432	-0.284637	0.812871	-0.350162	0.726217	0.973808
k__Bacteria;p__MVP-21;c__;o__;f__;g__	27.5108	-0.277272	0.679095	-0.408297	0.683056	0.973808
k__Bacteria;p__Actinobacteria;c__Actinobacteria;o__Actinomycetales;f__Intrasporangiaceae;g__	27.2326	-0.279034	0.636768	-0.438203	0.661239	0.973808
k__Bacteria;p__Planctomycetes;c__Planctomycetia;o__Pirellulales;f__Pirellulaceae;g__Pirellula	25.2679	0.361386	0.667502	0.541401	0.588231	0.973808
k__Bacteria;p__Bacteroidetes;c__[Saprospirae];o__[Saprospirales];f__;g__	25.1923	-0.0956191	0.646277	-0.147954	0.882379	0.973808
k__Bacteria;p__Proteobacteria;c__Gammaproteobacteria;o__Xanthomonadales;f__Sinobacteraceae;Other	23.4403	-0.176488	0.737761	-0.239222	0.810934	0.973808
k__Bacteria;p__Firmicutes;c__Bacilli;o__Bacillales;f__Planococcaceae;g__Lysinibacillus	22.207	0.0930359	0.702963	0.132348	0.894709	0.973808
k__Bacteria;p__Proteobacteria;c__Alphaproteobacteria;o__Rhizobiales;f__Bradyrhizobiaceae;g__Bradyrhizobium	21.1177	-0.137576	0.803938	-0.171128	0.864123	0.973808
k__Bacteria;p__Bacteroidetes;c__Flavobacteriia;o__Flavobacteriales;f__Cryomorphaceae;g__	20.506	-0.353133	0.714492	-0.494244	0.621134	0.973808
k__Bacteria;p__Firmicutes;c__Clostridia;o__Clostridiales;f__[Tissierellaceae];g__Tissierella_Soehngenia	20.5234	-0.238652	0.744367	-0.32061	0.748506	0.973808
k__Bacteria;p__Proteobacteria;c__Deltaproteobacteria;o__Myxococcales;f__Haliangiaceae;g__	19.0678	0.182644	0.884972	0.206384	0.836491	0.973808
k__Archaea;p__Euryarchaeota;c__Methanobacteria;o__Methanobacteriales;f__Methanobacteriaceae;g__Methanosphaera	18.6786	0.0953513	0.825669	0.115484	0.908062	0.973808
k__Bacteria;p__Chlamydiae;c__Chlamydiia;o__Chlamydiales;f__Parachlamydiaceae;g__	17.6099	0.442451	0.879716	0.502947	0.615001	0.973808
k__Bacteria;p__Actinobacteria;c__Nitriliruptoria;o__Nitriliruptorales;f__Nitriliruptoraceae;Other	18.0292	-0.355881	0.719268	-0.494782	0.620754	0.973808
k__Bacteria;p__Proteobacteria;c__Betaproteobacteria;o__Nitrosomonadales;f__Nitrosomonadaceae;g__Nitrosomonas	17.4817	-0.0897818	0.751049	-0.119542	0.904846	0.973808
k__Bacteria;p__Proteobacteria;c__Gammaproteobacteria;o__Legionellales;f__Coxiellaceae;g__Rickettsiella	17.2566	0.127884	0.770931	0.165883	0.868249	0.973808
k__Bacteria;p__Firmicutes;c__Clostridia;o__Clostridiales;f__Lachnospiraceae;g__Coprococcus	15.9467	0.094581	0.826293	0.114464	0.90887	0.973808
k__Bacteria;p__Actinobacteria;c__Actinobacteria;o__Actinomycetales;f__Actinosynnemataceae;Other	17.1678	-0.410125	0.901577	-0.454897	0.649183	0.973808
k__Bacteria;p__Firmicutes;c__Clostridia;o__Clostridiales;Other;Other	16.1885	-0.37497	0.769915	-0.487028	0.626239	0.973808
k__Bacteria;p__Actinobacteria;c__Thermoleophilia;o__Solirubrobacterales;f__Solirubrobacteraceae;g__	15.5339	0.0638763	0.753622	0.084759	0.932453	0.973808
k__Bacteria;p__Proteobacteria;c__Alphaproteobacteria;o__Rhodospirillales;f__Rhodospirillaceae;Other	15.1735	0.261224	0.759385	0.343995	0.73085	0.973808
k__Bacteria;p__Verrucomicrobia;c__Opitutae;o__Opitutales;f__Opitutaceae;g__	15.054	-0.0721349	0.761125	-0.0947741	0.924494	0.973808
k__Bacteria;p__Actinobacteria;c__Actinobacteria;o__Actinomycetales;f__Pseudonocardiaceae;Other	14.5736	0.079348	0.767124	0.103436	0.917617	0.973808
k__Bacteria;p__Proteobacteria;c__Alphaproteobacteria;o__Rhizobiales;f__Beijerinckiaceae;g__Beijerinckia	14.7111	-0.368704	0.772156	-0.4775	0.633006	0.973808
k__Bacteria;p__Actinobacteria;c__Actinobacteria;o__Actinomycetales;f__Micrococcaceae;g__Microbispora	14.1691	0.247648	0.957693	0.258588	0.795953	0.973808
k__Bacteria;p__Proteobacteria;c__Gammaproteobacteria;o__Oceanospirillales;f__Alcanivoracaceae;g__Alcanivorax	14.2436	-0.0867451	0.976287	-0.0888521	0.929199	0.973808
k__Bacteria;p__Acidobacteria;c__Acidobacteria-6;Other;Other;Other	14.2266	-0.233509	0.927459	-0.251773	0.801217	0.973808
k__Bacteria;p__Proteobacteria;c__Gammaproteobacteria;o__Legionellales;f__;g__	80.9821	-0.0358406	0.546563	-0.0655746	0.947717	0.976435
k__Bacteria;p__Firmicutes;c__Bacilli;o__Bacillales;f__Planococcaceae;g__Sporosarcina	1322.91	0.0174921	0.360478	0.0485249	0.961298	0.986227
k__Bacteria;p__Proteobacteria;c__Betaproteobacteria;o__MND1;f__;g__	127.928	0.0204112	0.448071	0.0455535	0.963666	0.986227
k__Bacteria;p__Verrucomicrobia;c__Verrucomicrobiae;o__Verrucomicrobiales;f__Verrucomicrobiaceae;g__Luteolibacter	111.92	0.026559	0.67737	0.039209	0.968724	0.988048
k__Bacteria;p__Firmicutes;c__Clostridia;o__Clostridiales;f__Lachnospiraceae;g__Epulopiscium	28.6463	-0.0230847	0.65543	-0.0352208	0.971904	0.988048
k__Bacteria;p__Firmicutes;c__Bacilli;o__Bacillales;f__Planococcaceae;g__Paenisporosarcina	3423.19	-0.00682903	0.382495	-0.0178539	0.985755	0.995515
k__Bacteria;p__Actinobacteria;c__Actinobacteria;o__Actinomycetales;f__Nocardiaceae;g__Rhodococcus	1722.9	0.00966447	0.453651	0.0213037	0.983003	0.995515
k__Bacteria;p__Proteobacteria;c__Alphaproteobacteria;o__Rhizobiales;f__Methylocystaceae;g__	44.07	0.00240508	0.625197	0.00384691	0.996931	0.996931
k__Bacteria;p__Actinobacteria;c__Rubrobacteria;o__Rubrobacterales;f__Rubrobacteraceae;g__Rubrobacter	41.2836	0.00318596	0.62391	0.00510645	0.995926	0.996931
k__Bacteria;p__Proteobacteria;c__Gammaproteobacteria;o__Legionellales;Other;Other	15.9754	-0.00705388	0.744785	-0.00947103	0.992443	0.996931
k__Bacteria;p__Proteobacteria;c__Betaproteobacteria;o__Burkholderiales;f__Comamonadaceae;g__Rhodoferax	11.7198	2.31861	1.10288	2.10233	0.0355248	NA
k__Bacteria;p__Proteobacteria;c__Alphaproteobacteria;o__Sphingomonadales;f__Sphingomonadaceae;g__Novosphingobium	13.145	0.782809	0.806929	0.970109	0.331992	NA
k__Bacteria;p__Proteobacteria;c__Deltaproteobacteria;o__Syntrophobacterales;f__Syntrophobacteraceae;g__	12.7788	0.571356	0.836929	0.682682	0.494808	NA
k__Bacteria;p__Actinobacteria;c__Acidimicrobiia;o__Acidimicrobiales;Other;Other	13.2683	-0.370365	0.834406	-0.443867	0.657139	NA
k__Bacteria;p__Planctomycetes;c__Planctomycetia;o__Gemmatales;f__Isosphaeraceae;Other	13.0555	0.394094	0.805357	0.489341	0.6246	NA
k__Bacteria;p__Acidobacteria;c__Acidobacteria-5;o__;f__;g__	13.5796	-0.57749	0.782329	-0.738167	0.460413	NA
k__Bacteria;p__Actinobacteria;c__Actinobacteria;o__Actinomycetales;f__Microbacteriaceae;g__	13.4785	-0.0181615	0.914816	-0.0198526	0.984161	NA
k__Bacteria;p__Actinobacteria;c__Actinobacteria;o__Actinomycetales;f__Nocardioidaceae;g__Nocardioides	12.6557	0.28989	0.810567	0.357638	0.720614	NA
k__Bacteria;p__Actinobacteria;c__Thermoleophilia;o__Gaiellales;f__Gaiellaceae;g__	12.6521	0.392061	0.804065	0.487599	0.625834	NA
k__Bacteria;p__Firmicutes;c__Bacilli;o__Bacillales;f__Staphylococcaceae;g__Staphylococcus	12.4931	0.416902	0.860449	0.484517	0.628019	NA
k__Bacteria;p__Firmicutes;c__Clostridia;o__Clostridiales;f__Clostridiaceae;g__SMB53	13.3013	0.125623	0.93166	0.134838	0.89274	NA
k__Bacteria;p__Actinobacteria;c__Acidimicrobiia;o__Acidimicrobiales;f__EB1017;g__	12.2599	0.836059	0.884897	0.944809	0.344756	NA
k__Bacteria;p__Actinobacteria;c__Actinobacteria;o__Actinomycetales;f__Corynebacteriaceae;g__Corynebacterium	11.9995	0.662933	0.977107	0.678466	0.497477	NA
k__Bacteria;p__Actinobacteria;c__Actinobacteria;o__Actinomycetales;f__Micrococcaceae;g__	12.7709	0.300673	0.866658	0.346934	0.728641	NA
k__Bacteria;p__Proteobacteria;c__Alphaproteobacteria;o__Rhodospirillales;f__Rhodospirillaceae;g__Phaeospirillum	12.0719	0.554697	0.876161	0.633099	0.526669	NA
k__Bacteria;p__Firmicutes;c__Clostridia;o__Clostridiales;f__Clostridiaceae;g__	12.2221	0.238297	0.861283	0.276677	0.782028	NA
k__Bacteria;p__Firmicutes;c__Clostridia;o__Clostridiales;f__Clostridiaceae;g__Alkaliphilus	12.0045	0.723595	0.881174	0.821171	0.411549	NA
k__Bacteria;p__Proteobacteria;c__Alphaproteobacteria;o__Rhodospirillales;f__Acetobacteraceae;g__Roseomonas	11.6067	0.763516	0.948727	0.80478	0.420947	NA
k__Bacteria;p__Proteobacteria;c__TA18;o__CV90;f__;g__	12.4639	-0.642458	0.869006	-0.739303	0.459723	NA
k__Bacteria;p__Acidobacteria;c__Acidobacteria-6;o__BPC015;f__;g__	10.4227	2.11739	1.10348	1.91882	0.0550066	NA
k__Bacteria;p__Proteobacteria;c__Alphaproteobacteria;o__Caulobacterales;f__Caulobacteraceae;g__Phenylobacterium	11.2142	0.866146	0.841745	1.02899	0.303485	NA
k__Bacteria;p__Actinobacteria;c__Thermoleophilia;o__Solirubrobacterales;f__Conexibacteraceae;g__Conexibacter	11.0432	0.715445	0.835168	0.856647	0.39164	NA
k__Bacteria;p__Proteobacteria;c__Alphaproteobacteria;o__Rhizobiales;f__Hyphomicrobiaceae;g__Pedomicrobium	10.8333	0.638504	0.900781	0.708834	0.478428	NA
k__Bacteria;p__Actinobacteria;c__Coriobacteriia;o__Coriobacteriales;f__Coriobacteriaceae;g__Collinsella	9.85579	2.17031	1.09762	1.97729	0.0480088	NA
k__Bacteria;p__Proteobacteria;c__Betaproteobacteria;o__Burkholderiales;f__Comamonadaceae;g__	9.40683	1.32049	1.02881	1.28352	0.199311	NA
k__Bacteria;p__Actinobacteria;c__Actinobacteria;o__Actinomycetales;f__Nocardiaceae;Other	10.0335	1.32867	0.910539	1.45921	0.144508	NA
k__Bacteria;p__Proteobacteria;c__Gammaproteobacteria;o__Xanthomonadales;f__Xanthomonadaceae;g__Pseudoxanthomonas	10.0035	0.285863	1.08874	0.262564	0.792887	NA
k__Bacteria;p__Gemmatimonadetes;c__Gemmatimonadetes;o__;f__;g__	9.85738	0.60686	0.952347	0.637226	0.523978	NA
k__Bacteria;p__Proteobacteria;c__Betaproteobacteria;o__IS-44;f__;g__	9.83864	1.23735	0.924403	1.33854	0.180719	NA
k__Bacteria;p__Proteobacteria;c__Alphaproteobacteria;o__Rhizobiales;f__Rhizobiaceae;g__Shinella	8.60576	2.05975	1.08449	1.89927	0.0575284	NA
k__Bacteria;p__Proteobacteria;c__Gammaproteobacteria;o__Enterobacteriales;f__Enterobacteriaceae;Other	7.77086	1.22444	1.01431	1.20716	0.227369	NA
k__Bacteria;p__Actinobacteria;c__Actinobacteria;o__Actinomycetales;f__Nakamurellaceae;g__	9.15271	-0.977681	1.01984	-0.958666	0.337727	NA
k__Bacteria;p__Proteobacteria;c__Alphaproteobacteria;o__Rhodobacterales;f__Rhodobacteraceae;g__Amaricoccus	8.73331	0.711343	0.903132	0.78764	0.430907	NA
k__Bacteria;p__Proteobacteria;c__Betaproteobacteria;o__Hydrogenophilales;f__Hydrogenophilaceae;g__Thiobacillus	11.2308	-1.1021	1.06934	-1.03063	0.302714	NA
k__Bacteria;p__Proteobacteria;c__Gammaproteobacteria;o__Xanthomonadales;f__Xanthomonadaceae;g__Aquimonas	10.7249	-1.11491	0.979059	-1.13875	0.254807	NA
k__Bacteria;p__Acidobacteria;c__Acidobacteriia;o__Acidobacteriales;f__Koribacteraceae;g__Candidatus Koribacter	8.22292	1.02473	0.912928	1.12246	0.261666	NA
k__Bacteria;p__Chlamydiae;c__Chlamydiia;o__Chlamydiales;Other;Other	9.01243	-0.280337	0.874851	-0.32044	0.748635	NA
k__Bacteria;p__Proteobacteria;c__Alphaproteobacteria;o__Rhizobiales;f__Brucellaceae;g__Ochrobactrum	8.54515	0.727589	1.01613	0.716041	0.473966	NA
k__Bacteria;p__Proteobacteria;c__Alphaproteobacteria;o__Sphingomonadales;f__;g__	8.48361	-0.365886	0.960683	-0.38086	0.703307	NA
k__Bacteria;p__Proteobacteria;c__Gammaproteobacteria;o__Alteromonadales;f__211ds20;g__	8.91525	-1.48177	1.01235	-1.4637	0.143276	NA
k__Bacteria;p__Proteobacteria;c__Gammaproteobacteria;o__Xanthomonadales;f__Xanthomonadaceae;g__Thermomonas	9.06395	-0.606915	0.931076	-0.651843	0.514503	NA
k__Bacteria;p__Firmicutes;c__Bacilli;o__Turicibacterales;f__Turicibacteraceae;g__Turicibacter	8.18692	0.293401	0.897089	0.327059	0.743623	NA
k__Bacteria;p__Proteobacteria;c__Alphaproteobacteria;o__Sphingomonadales;f__Erythrobacteraceae;Other	8.44293	-0.0210111	0.897864	-0.0234012	0.98133	NA
k__Bacteria;p__Actinobacteria;c__Actinobacteria;o__Actinomycetales;f__Sanguibacteraceae;g__Sanguibacter	7.47401	0.718533	1.01365	0.708861	0.478411	NA
k__Bacteria;p__Actinobacteria;c__Coriobacteriia;o__Coriobacteriales;f__Coriobacteriaceae;g__	7.76736	0.689893	0.942723	0.731809	0.464285	NA
k__Bacteria;p__Proteobacteria;c__Gammaproteobacteria;o__Legionellales;f__Legionellaceae;Other	7.27056	0.848244	0.953976	0.889166	0.373914	NA
k__Bacteria;p__Actinobacteria;c__Thermoleophilia;o__Solirubrobacterales;Other;Other	6.8111	1.37812	0.991648	1.38972	0.164613	NA
k__Bacteria;p__Chloroflexi;Other;Other;Other;Other	7.36094	0.306862	0.989525	0.31011	0.756477	NA
k__Bacteria;p__Actinobacteria;c__Actinobacteria;o__Actinomycetales;f__Pseudonocardiaceae;g__Jiangella	7.51071	0.262425	1.0601	0.247548	0.804484	NA
k__Bacteria;p__Actinobacteria;c__Thermoleophilia;o__Gaiellales;f__;g__	7.52156	-0.131407	0.999382	-0.131488	0.895389	NA
k__Bacteria;p__Bacteroidetes;c__Flavobacteriia;o__Flavobacteriales;f__[Weeksellaceae];g__	6.34166	2.0525	1.06278	1.93125	0.0534521	NA
k__Bacteria;p__Proteobacteria;c__Betaproteobacteria;o__Methylophilales;Other;Other	9.08944	-0.939365	1.09558	-0.857411	0.391218	NA
k__Bacteria;p__Verrucomicrobia;c__[Pedosphaerae];o__[Pedosphaerales];f__auto67_4W;g__	6.98701	0.867543	0.95297	0.910357	0.362634	NA
k__Bacteria;p__Firmicutes;c__Bacilli;o__Bacillales;f__Listeriaceae;g__Listeria	5.93039	1.08806	0.989603	1.09949	0.271553	NA
k__Bacteria;p__Firmicutes;c__Clostridia;o__Clostridiales;f__Lachnospiraceae;Other	6.91945	0.483795	0.954934	0.506626	0.612417	NA
k__Bacteria;p__Proteobacteria;c__Alphaproteobacteria;o__Rhizobiales;f__Rhizobiaceae;g__Agrobacterium	6.24417	1.36944	1.07467	1.27428	0.202564	NA
k__Bacteria;p__Chlamydiae;c__Chlamydiia;o__Chlamydiales;f__Parachlamydiaceae;g__Candidatus Protochlamydia	6.53963	0.306288	0.982106	0.311869	0.75514	NA
k__Bacteria;p__Firmicutes;c__Clostridia;o__Clostridiales;f__[Tissierellaceae];g__Sedimentibacter	6.99606	-0.471188	0.977509	-0.48203	0.629785	NA
k__Bacteria;p__Proteobacteria;c__Betaproteobacteria;o__Burkholderiales;f__Comamonadaceae;g__Hylemonella	6.61928	-0.241664	1.05146	-0.229837	0.818219	NA
k__Bacteria;p__Actinobacteria;c__Actinobacteria;o__Actinomycetales;f__Micrococcaceae;Other	6.46011	-0.348441	0.955061	-0.364836	0.715234	NA
k__Bacteria;p__Firmicutes;Other;Other;Other;Other	6.24867	-0.00902007	0.972133	-0.00927864	0.992597	NA
k__Bacteria;p__Proteobacteria;c__Alphaproteobacteria;o__Rhodobacterales;f__Rhodobacteraceae;g__Rhodobacter	6.09557	0.814588	0.996688	0.817294	0.41376	NA
k__Bacteria;p__Verrucomicrobia;c__Verrucomicrobiae;o__Verrucomicrobiales;f__Verrucomicrobiaceae;g__Verrucomicrobium	5.57461	2.25817	1.07133	2.10783	0.035046	NA
k__Bacteria;p__Verrucomicrobia;c__[Spartobacteria];o__[Chthoniobacterales];f__[Chthoniobacteraceae];g__DA101	5.87567	0.709497	1.02009	0.695522	0.486728	NA
k__Bacteria;p__Planctomycetes;c__Planctomycetia;o__B97;f__;g__	5.22531	0.856847	1.09749	0.780734	0.434959	NA
k__Bacteria;p__Proteobacteria;c__Betaproteobacteria;o__Burkholderiales;f__Comamonadaceae;g__Comamonas	5.02763	2.52108	1.10313	2.2854	0.0222895	NA
k__Bacteria;p__Actinobacteria;c__Actinobacteria;Other;Other;Other	6.59745	-1.47434	0.991547	-1.48691	0.137038	NA
k__Bacteria;p__Actinobacteria;c__Actinobacteria;o__Actinomycetales;f__Nocardiaceae;g__	5.16516	0.961401	1.02621	0.936842	0.34884	NA
k__Bacteria;p__Firmicutes;c__Bacilli;o__Bacillales;f__Planococcaceae;g__Viridibacillus	6.06394	-0.179474	1.02964	-0.174307	0.861624	NA
k__Bacteria;p__Proteobacteria;c__Alphaproteobacteria;o__Rhizobiales;f__Bradyrhizobiaceae;g__Balneimonas	5.5046	0.304705	0.985556	0.309171	0.757191	NA
k__Bacteria;p__Proteobacteria;c__Betaproteobacteria;o__Burkholderiales;f__Oxalobacteraceae;Other	5.50338	-0.433805	1.09315	-0.396838	0.691487	NA
k__Bacteria;p__Actinobacteria;c__Actinobacteria;o__Actinomycetales;f__Streptosporangiaceae;g__Clavisporangium	5.12962	0.838165	1.00979	0.830042	0.406515	NA
k__Bacteria;p__Chlamydiae;c__Chlamydiia;o__Chlamydiales;f__Chlamydiaceae;g__Chlamydia	5.67053	-0.218286	0.989726	-0.220552	0.825441	NA
k__Bacteria;p__Chloroflexi;c__TK10;o__B07_WMSP1;Other;Other	5.64317	-0.560948	0.991739	-0.565621	0.571651	NA
k__Bacteria;p__OD1;c__;o__;f__;g__	4.96066	0.896609	1.03331	0.867703	0.385557	NA
k__Bacteria;p__Proteobacteria;c__Alphaproteobacteria;o__Caulobacterales;f__Caulobacteraceae;Other	4.71293	0.589882	1.04494	0.564512	0.572406	NA
k__Bacteria;p__Proteobacteria;c__Alphaproteobacteria;o__Rhizobiales;f__Methylocystaceae;g__Methylopila	4.9082	1.33435	1.04813	1.27309	0.202988	NA
k__Bacteria;p__Proteobacteria;c__Gammaproteobacteria;o__[Marinicellales];f__[Marinicellaceae];g__	5.74457	-1.11125	0.982749	-1.13075	0.258159	NA
k__Bacteria;p__Acidobacteria;c__Sva0725;o__Sva0725;f__;g__	4.20691	1.21571	1.1013	1.10388	0.269645	NA
k__Bacteria;p__Actinobacteria;c__Actinobacteria;o__Actinomycetales;f__Ruaniaceae;g__	4.9085	0.399542	1.07277	0.372441	0.709564	NA
k__Bacteria;p__Chloroflexi;c__Ktedonobacteria;o__JG30-KF-AS9;f__;g__	4.94205	0.231929	1.04118	0.222756	0.823726	NA
k__Bacteria;p__Firmicutes;c__Bacilli;o__Lactobacillales;f__Enterococcaceae;g__Vagococcus	4.10988	1.81263	1.08624	1.66872	0.0951721	NA
k__Bacteria;p__Actinobacteria;c__Actinobacteria;o__Actinomycetales;f__Cellulomonadaceae;g__Actinotalea	4.35773	-0.0799809	1.03488	-0.0772849	0.938397	NA
k__Bacteria;p__Actinobacteria;c__Actinobacteria;o__Actinomycetales;f__Nocardioidaceae;g__Kribbella	4.55767	0.0183208	1.05473	0.0173702	0.986141	NA
k__Bacteria;p__Actinobacteria;c__Actinobacteria;o__Actinomycetales;f__Streptomycetaceae;Other	3.92487	0.726658	1.10356	0.658465	0.510239	NA
k__Bacteria;p__Firmicutes;c__Clostridia;o__Clostridiales;f__Ruminococcaceae;g__Ruminococcus	5.05506	-0.852155	1.03748	-0.821367	0.411437	NA
k__Bacteria;p__Gemmatimonadetes;c__Gemmatimonadetes;Other;Other;Other	4.16882	4.25167e-05	1.10371	3.85216e-05	0.999969	NA
k__Bacteria;p__Proteobacteria;c__Deltaproteobacteria;o__Myxococcales;f__Myxococcaceae;g__Corallococcus	4.35621	0.438729	1.07763	0.407124	0.683917	NA
k__Bacteria;p__Planctomycetes;c__Planctomycetia;o__Pirellulales;f__Pirellulaceae;g__planctomycete	4.44659	-0.254491	1.05704	-0.240759	0.809742	NA
k__Bacteria;p__Proteobacteria;c__Alphaproteobacteria;o__Rhizobiales;f__Brucellaceae;g__Pseudochrobactrum	3.95025	0.726494	1.10375	0.658206	0.510406	NA
k__Bacteria;p__Proteobacteria;c__Alphaproteobacteria;o__Rhizobiales;f__Rhodobiaceae;g__Afifella	4.20417	0.0103828	1.03955	0.00998785	0.992031	NA
k__Bacteria;p__Proteobacteria;c__Gammaproteobacteria;o__Legionellales;f__Coxiellaceae;g__Coxiella	4.16169	0.382546	1.07082	0.357245	0.720909	NA
k__Bacteria;p__TM7;c__TM7-3;o__EW055;f__;g__	4.17681	-0.402455	1.0464	-0.384609	0.700527	NA
k__Bacteria;p__Actinobacteria;c__Actinobacteria;o__Actinomycetales;f__Microbacteriaceae;g__Yonghaparkia	4.11513	0.0533202	1.07292	0.0496964	0.960364	NA
k__Bacteria;p__Actinobacteria;c__Actinobacteria;o__Actinomycetales;f__Pseudonocardiaceae;g__Actinomycetospora	4.04425	-0.137087	1.05942	-0.129398	0.897043	NA
k__Bacteria;p__Proteobacteria;c__Alphaproteobacteria;o__Rhizobiales;f__Brucellaceae;Other	3.78823	0.423551	1.04243	0.406312	0.684513	NA
k__Bacteria;p__Actinobacteria;c__Actinobacteria;o__Actinomycetales;f__Microbacteriaceae;g__Agrococcus	3.72172	0.0358913	1.04316	0.0344063	0.972553	NA
k__Bacteria;p__Actinobacteria;c__Actinobacteria;o__Actinomycetales;f__Microbacteriaceae;g__Frigoribacterium	3.49668	0.860218	1.0763	0.799236	0.424154	NA
k__Bacteria;p__Actinobacteria;c__Actinobacteria;o__Actinomycetales;f__Tsukamurellaceae;g__Tsukamurella	3.37865	1.17765	1.09643	1.07408	0.282788	NA
k__Bacteria;p__Chlamydiae;c__Chlamydiia;o__Chlamydiales;f__Parachlamydiaceae;Other	3.74167	0.0411556	1.0672	0.0385641	0.969238	NA
k__Bacteria;p__Firmicutes;c__Bacilli;o__Bacillales;f__Paenibacillaceae;g__	3.44937	0.32556	1.08634	0.299686	0.764416	NA
k__Bacteria;p__GN02;c__GKS2-174;o__;f__;g__	3.32136	0.555781	1.10367	0.503573	0.614561	NA
k__Bacteria;p__Proteobacteria;c__Alphaproteobacteria;o__Rickettsiales;f__mitochondria;g__Acanthamoeba	3.11733	1.81444	1.08925	1.66578	0.0957575	NA
k__Bacteria;p__Proteobacteria;c__Betaproteobacteria;o__Burkholderiales;f__Comamonadaceae;g__Polaromonas	3.27888	1.07633	1.10268	0.976106	0.329012	NA
k__Bacteria;p__Actinobacteria;c__Actinobacteria;o__Actinomycetales;f__Sporichthyaceae;g__Sporichthya	2.98991	1.00569	1.10261	0.912099	0.361716	NA
k__Bacteria;p__Chloroflexi;c__TK10;o__AKYG885;f__Dolo_23;g__	3.37667	0.570864	1.10366	0.517245	0.604985	NA
k__Bacteria;p__Cyanobacteria;c__Chloroplast;o__Streptophyta;f__;g__	3.29476	0.25449	1.08807	0.233891	0.815069	NA
k__Bacteria;p__Firmicutes;c__Bacilli;o__Bacillales;f__Paenibacillaceae;Other	3.03979	1.11008	1.10288	1.00653	0.31416	NA
k__Bacteria;p__Proteobacteria;c__Alphaproteobacteria;o__Rickettsiales;f__Rickettsiaceae;g__Rickettsia	3.59687	-1.04451	1.08088	-0.96635	0.333869	NA
k__Bacteria;p__Proteobacteria;c__Alphaproteobacteria;o__Rickettsiales;f__mitochondria;g__Diplazium	2.92281	1.77049	1.08703	1.62873	0.10337	NA
k__Bacteria;p__Proteobacteria;c__Betaproteobacteria;o__Rhodocyclales;f__Rhodocyclaceae;g__	4.2345	-0.673227	1.09559	-0.61449	0.538891	NA
k__Bacteria;p__Proteobacteria;c__Deltaproteobacteria;o__FAC87;f__;g__	3.30578	0.494786	1.06336	0.465302	0.641715	NA
k__Bacteria;p__Actinobacteria;c__Actinobacteria;o__Actinomycetales;f__;g__	3.16734	-0.35851	1.0885	-0.329362	0.741882	NA
k__Bacteria;p__Actinobacteria;c__Actinobacteria;o__Actinomycetales;f__Bogoriellaceae;g__Georgenia	3.17217	0.487931	1.10241	0.442605	0.658051	NA
k__Bacteria;p__Actinobacteria;c__Actinobacteria;o__Actinomycetales;f__Pseudonocardiaceae;g__Amycolatopsis	2.80536	1.01076	1.10376	0.915744	0.359801	NA
k__Bacteria;p__Bacteroidetes;c__Cytophagia;o__Cytophagales;f__Flammeovirgaceae;Other	3.48683	-1.33802	1.0727	-1.24734	0.212273	NA
k__Bacteria;p__Proteobacteria;c__Alphaproteobacteria;o__Rhizobiales;f__Brucellaceae;g__	3.13484	0.0995121	1.07713	0.0923866	0.926391	NA
k__Bacteria;p__Proteobacteria;c__Deltaproteobacteria;Other;Other;Other	3.87464	-1.39598	1.07656	-1.29671	0.19473	NA
k__Bacteria;p__Proteobacteria;c__TA18;o__PHOS-HD29;f__;g__	3.26284	-0.160131	1.10041	-0.14552	0.8843	NA
k__Bacteria;p__Verrucomicrobia;c__Opitutae;Other;Other;Other	3.58612	-0.231174	1.10113	-0.209942	0.833713	NA
k__Bacteria;p__Actinobacteria;c__Actinobacteria;o__Actinomycetales;f__Dietziaceae;g__Dietzia	3.02375	-0.199119	1.09846	-0.181272	0.856154	NA
k__Bacteria;p__Proteobacteria;c__Betaproteobacteria;o__Burkholderiales;f__Oxalobacteraceae;g__Janthinobacterium	3.12561	0.0884439	1.00911	0.0876455	0.930158	NA
k__Bacteria;p__Proteobacteria;c__Betaproteobacteria;o__Rhodocyclales;f__Rhodocyclaceae;Other	3.3916	-0.299131	1.09123	-0.274123	0.78399	NA
k__Bacteria;p__TM7;c__TM7-3;o__I025;f__;g__	3.28233	-1.60765	1.08178	-1.48611	0.13725	NA
k__Bacteria;p__Acidobacteria;c__Acidobacteria-6;o__;f__;g__	2.53436	0.531341	1.09058	0.487211	0.626109	NA
k__Bacteria;p__Actinobacteria;c__Actinobacteria;o__Actinomycetales;f__Geodermatophilaceae;g__	2.70484	-0.355203	1.10012	-0.322875	0.74679	NA
k__Bacteria;p__Bacteroidetes;c__Cytophagia;o__Cytophagales;f__Cyclobacteriaceae;Other	2.8738	-0.49047	1.07588	-0.455878	0.648477	NA
k__Bacteria;p__Proteobacteria;c__Betaproteobacteria;o__Burkholderiales;f__Oxalobacteraceae;g__Herminiimonas	2.87637	-1.06922	1.08903	-0.981816	0.326191	NA
k__Bacteria;p__Proteobacteria;c__Deltaproteobacteria;o__Myxococcales;Other;Other	2.58045	-0.256715	1.08981	-0.235559	0.813775	NA
k__Bacteria;p__Actinobacteria;c__Thermoleophilia;o__Solirubrobacterales;f__Conexibacteraceae;g__	2.12478	1.30115	1.03891	1.25242	0.210416	NA
k__Bacteria;p__Chlorobi;Other;Other;Other;Other	2.81984	-1.66897	1.10362	-1.51226	0.130467	NA
k__Bacteria;p__Firmicutes;c__Bacilli;o__Bacillales;f__Bacillaceae;g__	2.45682	-0.159787	1.08679	-0.147027	0.883111	NA
k__Bacteria;p__Firmicutes;c__Clostridia;o__Clostridiales;f__Peptostreptococcaceae;g__Clostridium	2.51137	-0.289121	1.09591	-0.263818	0.791921	NA
k__Bacteria;p__Firmicutes;c__Clostridia;o__Clostridiales;f__Ruminococcaceae;g__	2.21183	0.715504	1.0971	0.652178	0.514287	NA
k__Bacteria;p__Nitrospirae;c__Nitrospira;o__Nitrospirales;f__0319-6A21;g__	2.50139	-0.230782	1.09474	-0.210809	0.833036	NA
k__Bacteria;p__Proteobacteria;c__Alphaproteobacteria;o__Rickettsiales;f__mitochondria;g__Dictyostelium	2.47298	-0.6535	1.01196	-0.645775	0.518425	NA
k__Bacteria;p__Proteobacteria;c__Deltaproteobacteria;o__Bdellovibrionales;f__Bacteriovoracaceae;Other	2.53132	-0.291506	1.08635	-0.268336	0.788441	NA
k__Bacteria;p__Proteobacteria;c__Gammaproteobacteria;o__Alteromonadales;f__Alteromonadaceae;Other	2.29631	0.793003	1.09859	0.721839	0.470394	NA
k__Bacteria;p__Proteobacteria;c__Gammaproteobacteria;o__Alteromonadales;f__Alteromonadaceae;g__	2.72281	-0.99599	1.08771	-0.91568	0.359835	NA
k__Bacteria;p__Proteobacteria;c__Gammaproteobacteria;o__Xanthomonadales;Other;Other	2.36341	0.0627202	1.10214	0.0569075	0.954619	NA
k__Bacteria;p__Actinobacteria;c__Thermoleophilia;o__Solirubrobacterales;f__Conexibacteraceae;Other	2.26592	-0.741275	1.10221	-0.672537	0.501242	NA
k__Bacteria;p__Firmicutes;c__Clostridia;o__Clostridiales;f__Lachnospiraceae;g__Blautia	2.04088	0.283904	1.09292	0.259767	0.795043	NA
k__Bacteria;p__Planctomycetes;c__Planctomycetia;o__Gemmatales;f__Isosphaeraceae;g__Nostocoida	2.6637	-0.672672	1.08987	-0.617206	0.537099	NA
k__Bacteria;p__Proteobacteria;c__Alphaproteobacteria;o__Rhodospirillales;f__Rhodospirillaceae;g__Magnetospirillum	2.24339	-0.102639	1.08836	-0.0943055	0.924866	NA
k__Bacteria;p__Proteobacteria;c__Alphaproteobacteria;o__Rhodospirillales;f__Rhodospirillaceae;g__Oceanibaculum	2.46224	-0.165839	1.09177	-0.151899	0.879267	NA
k__Bacteria;p__Proteobacteria;c__Betaproteobacteria;o__Burkholderiales;f__Alcaligenaceae;Other	2.13639	0.279168	0.982793	0.284056	0.776367	NA
k__Bacteria;p__Proteobacteria;c__Betaproteobacteria;o__Methylophilales;f__Methylophilaceae;g__Methylotenera	2.47479	-0.675047	1.09921	-0.614123	0.539134	NA
k__Bacteria;p__Verrucomicrobia;c__[Pedosphaerae];o__[Pedosphaerales];Other;Other	2.41131	-0.507165	1.09246	-0.464243	0.642474	NA
k__Bacteria;p__Actinobacteria;c__Actinobacteria;o__Actinomycetales;f__Micromonosporaceae;g__Catellatospora	1.82384	0.869431	1.09387	0.794817	0.42672	NA
k__Bacteria;p__Chlorobi;c__OPB56;o__;f__;g__	1.91346	-0.4203	1.0779	-0.389926	0.696592	NA
k__Bacteria;p__Firmicutes;c__Clostridia;o__OPB54;f__;g__	1.63597	0.608477	0.844735	0.720317	0.47133	NA
k__Bacteria;p__Proteobacteria;c__Alphaproteobacteria;o__Rhizobiales;f__Bradyrhizobiaceae;Other	1.79391	0.772684	1.07821	0.716635	0.4736	NA
k__Bacteria;p__Proteobacteria;c__Alphaproteobacteria;o__Rhodospirillales;f__Acetobacteraceae;Other	1.75295	0.466452	1.07788	0.432749	0.665197	NA
k__Bacteria;p__Proteobacteria;c__Alphaproteobacteria;o__Rhodospirillales;f__Acetobacteraceae;g__Roseococcus	2.11976	0.0158952	1.07879	0.0147343	0.988244	NA
k__Bacteria;p__Proteobacteria;c__Betaproteobacteria;o__Burkholderiales;f__Burkholderiaceae;Other	2.38575	-0.577304	1.08185	-0.533624	0.593601	NA
k__Bacteria;p__Proteobacteria;c__Gammaproteobacteria;o__Chromatiales;Other;Other	2.05885	-0.293175	1.09835	-0.266923	0.789529	NA
k__Bacteria;p__Actinobacteria;Other;Other;Other;Other	1.44145	0.955518	0.971214	0.983839	0.325195	NA
k__Bacteria;p__Actinobacteria;c__Actinobacteria;o__Actinomycetales;f__Actinomycetaceae;g__Actinomyces	1.59939	0.727405	1.08389	0.671109	0.502151	NA
k__Bacteria;p__Actinobacteria;c__Actinobacteria;o__Actinomycetales;f__Kineosporiaceae;Other	1.71637	-0.0246002	1.10365	-0.0222899	0.982217	NA
k__Bacteria;p__Actinobacteria;c__Actinobacteria;o__Actinomycetales;f__Propionibacteriaceae;g__Propionibacterium	1.52488	0.82694	1.08127	0.764782	0.444401	NA
k__Bacteria;p__Bacteroidetes;c__[Saprospirae];o__[Saprospirales];f__Chitinophagaceae;Other	1.44145	0.955518	0.971214	0.983839	0.325195	NA
k__Bacteria;p__Chlamydiae;c__Chlamydiia;o__Chlamydiales;f__Rhabdochlamydiaceae;g__Candidatus Rhabdochlamydia	1.50493	0.818871	1.08096	0.757544	0.448724	NA
k__Bacteria;p__Firmicutes;c__Clostridia;o__Clostridiales;f__Lachnospiraceae;g__Clostridium	1.84438	-0.493789	1.1031	-0.447639	0.654414	NA
k__Bacteria;p__Firmicutes;c__Clostridia;o__Clostridiales;f__Ruminococcaceae;Other	1.61934	0.735348	1.08413	0.678286	0.497591	NA
k__Bacteria;p__Planctomycetes;c__Planctomycetia;o__Gemmatales;f__Isosphaeraceae;g__Singulisphaera	1.62932	0.689912	1.07228	0.643409	0.519959	NA
k__Bacteria;p__Planctomycetes;c__Planctomycetia;o__Pirellulales;f__Pirellulaceae;g__Planctomycete	1.79088	-0.0919111	1.10367	-0.0832775	0.933631	NA
k__Bacteria;p__Proteobacteria;c__Alphaproteobacteria;o__Rhizobiales;f__Aurantimonadaceae;g__	1.79088	-0.0919111	1.10367	-0.0832775	0.933631	NA
k__Bacteria;p__Proteobacteria;c__Betaproteobacteria;o__Burkholderiales;Other;Other	1.7809	-0.0805158	1.07021	-0.0752334	0.940029	NA
k__Bacteria;p__Proteobacteria;c__Zetaproteobacteria;o__Mariprofundales;f__Mariprofundaceae;g__	1.62932	0.689912	1.07228	0.643409	0.519959	NA
k__Bacteria;p__Verrucomicrobia;c__[Pedosphaerae];o__[Pedosphaerales];f__[Pedosphaeraceae];Other	1.61194	0.0275578	1.07904	0.0255391	0.979625	NA
k__Bacteria;p__Actinobacteria;c__Actinobacteria;o__Actinomycetales;f__Actinosynnemataceae;g__Lentzea	1.45097	-0.4686	1.05728	-0.443211	0.657613	NA
k__Bacteria;p__Actinobacteria;c__Actinobacteria;o__Actinomycetales;f__Dermabacteraceae;g__Brachybacterium	1.48194	-0.184217	1.06334	-0.173243	0.86246	NA
k__Bacteria;p__Chloroflexi;c__Anaerolineae;o__A31;f__S47;g__	1.26689	0.940593	0.969228	0.970456	0.331819	NA
k__Bacteria;p__Chloroflexi;c__Anaerolineae;o__Ardenscatenales;f__Ardenscatenaceae;g__Ardenscatena	1.53288	0.102617	1.06437	0.0964105	0.923195	NA
k__Bacteria;p__Chloroflexi;c__Anaerolineae;o__CFB-26;f__;g__	1.24693	0.932974	0.9673	0.964513	0.334789	NA
k__Bacteria;p__Cyanobacteria;c__4C0d-2;o__MLE1-12;f__;g__	1.26689	0.940593	0.969228	0.970456	0.331819	NA
k__Bacteria;p__Elusimicrobia;c__Elusimicrobia;o__Elusimicrobiales;f__;g__	1.49192	-0.232204	1.10255	-0.210606	0.833194	NA
k__Bacteria;p__Firmicutes;c__Bacilli;o__Lactobacillales;f__Streptococcaceae;g__Streptococcus	1.59636	-0.276258	1.1027	-0.250529	0.802178	NA
k__Bacteria;p__Firmicutes;c__Clostridia;o__Clostridiales;f__;g__	1.24693	0.932974	0.9673	0.964513	0.334789	NA
k__Bacteria;p__Planctomycetes;Other;Other;Other;Other	1.34396	0.228318	1.06131	0.215129	0.829666	NA
k__Bacteria;p__Proteobacteria;c__Alphaproteobacteria;o__Kiloniellales;f__;g__	1.34396	0.228318	1.06131	0.215129	0.829666	NA
k__Bacteria;p__Proteobacteria;c__Alphaproteobacteria;o__Rhodobacterales;f__Rhodobacteraceae;g__	1.54799	-0.6242	0.844738	-0.738927	0.459951	NA
k__Bacteria;p__Proteobacteria;c__Alphaproteobacteria;o__Rickettsiales;f__mitochondria;g__	1.25691	0.952768	0.972844	0.979363	0.327401	NA
k__Bacteria;p__Proteobacteria;c__Betaproteobacteria;o__Burkholderiales;f__Comamonadaceae;g__Acidovorax	1.22698	0.590498	0.838521	0.704214	0.4813	NA
k__Bacteria;p__Proteobacteria;c__Deltaproteobacteria;o__Myxococcales;f__Polyangiaceae;g__	1.34396	0.228318	1.06131	0.215129	0.829666	NA
k__Bacteria;p__Proteobacteria;c__Deltaproteobacteria;o__Myxococcales;f__Polyangiaceae;g__Phaselicystis	1.23695	0.869303	0.948236	0.916758	0.359269	NA
k__Bacteria;p__Proteobacteria;c__Gammaproteobacteria;o__PYR10d3;f__;g__	1.34396	0.228318	1.06131	0.215129	0.829666	NA
k__Bacteria;p__Proteobacteria;c__Gammaproteobacteria;o__Thiotrichales;f__Piscirickettsiaceae;Other	1.54799	-0.6242	0.844738	-0.738927	0.459951	NA
k__Bacteria;p__WS3;c__PRR-12;o__Sediment-1;f__PRR-10;g__	1.23695	0.869303	0.948236	0.916758	0.359269	NA
k__Bacteria;p__Acidobacteria;c__Acidobacteria-6;o__iii1-15;Other;Other	1.02248	0.577287	0.833751	0.692397	0.488688	NA
k__Bacteria;p__Acidobacteria;c__Solibacteres;o__Solibacterales;Other;Other	1.38188	-0.524222	1.09856	-0.477189	0.633227	NA
k__Bacteria;p__Actinobacteria;c__Actinobacteria;o__Actinomycetales;f__Dietziaceae;Other	1.34833	-0.0251667	0.931104	-0.0270288	0.978437	NA
k__Bacteria;p__Actinobacteria;c__Actinobacteria;o__Actinomycetales;f__Micrococcaceae;g__Citricoccus	1.07237	0.580622	0.834975	0.695377	0.486819	NA
k__Bacteria;p__Actinobacteria;c__Actinobacteria;o__Actinomycetales;f__Nocardioidaceae;Other	1.13946	0.076415	1.04674	0.0730028	0.941804	NA
k__Bacteria;p__Actinobacteria;c__Actinobacteria;o__Actinomycetales;f__Nocardioidaceae;g__Pimelobacter	1.18042	0.433114	1.04971	0.412602	0.679898	NA
k__Bacteria;p__BHI80-139;c__;o__;f__;g__	1.05241	0.806535	0.938454	0.85943	0.390103	NA
k__Bacteria;p__Chlorobi;c__;o__;f__;g__	1.07598	0.330389	0.907277	0.364154	0.715743	NA
k__Bacteria;p__Chloroflexi;c__Anaerolineae;o__SBR1031;f__SJA-101;g__	1.3184	-0.0394728	0.929407	-0.0424709	0.966123	NA
k__Bacteria;p__Elusimicrobia;c__Elusimicrobia;o__IIb;f__;g__	1.07598	0.330389	0.907277	0.364154	0.715743	NA
k__Bacteria;p__Firmicutes;c__Bacilli;o__Bacillales;f__;g__	1.2974	-0.362364	1.05602	-0.34314	0.731493	NA
k__Bacteria;p__Firmicutes;c__Bacilli;o__Lactobacillales;f__Carnobacteriaceae;g__Carnobacterium	1.03246	0.757523	0.920113	0.823293	0.410341	NA
k__Bacteria;p__NKB19;c__;o__;f__;g__	1.46636	-0.316265	0.946103	-0.334281	0.738167	NA
k__Bacteria;p__Planctomycetes;c__vadinHA49;o__DH61;f__;g__	1.28742	-0.473543	1.09785	-0.431337	0.666224	NA
k__Bacteria;p__Proteobacteria;c__Alphaproteobacteria;o__Rhizobiales;f__Bradyrhizobiaceae;g__	1.23392	0.0193384	1.09575	0.0176486	0.985919	NA
k__Bacteria;p__Proteobacteria;c__Alphaproteobacteria;o__Sphingomonadales;Other;Other	1.18299	-0.210225	0.923305	-0.227687	0.81989	NA
k__Bacteria;p__Proteobacteria;c__Betaproteobacteria;o__Burkholderiales;f__Comamonadaceae;g__Rubrivivax	1.04244	0.801219	0.937248	0.854863	0.392627	NA
k__Bacteria;p__Proteobacteria;c__Gammaproteobacteria;o__Enterobacteriales;f__Enterobacteriaceae;g__Klebsiella	1.02248	0.577287	0.833751	0.692397	0.488688	NA
k__Bacteria;p__Proteobacteria;c__Gammaproteobacteria;o__Legionellales;f__Coxiellaceae;g__Aquicella	1.05241	0.806535	0.938454	0.85943	0.390103	NA
k__Bacteria;p__Proteobacteria;c__Gammaproteobacteria;o__Oceanospirillales;Other;Other	1.14944	0.083095	1.04707	0.0793593	0.936747	NA
k__Bacteria;p__Proteobacteria;c__Gammaproteobacteria;o__Pseudomonadales;f__Moraxellaceae;g__Enhydrobacter	1.1904	0.457256	1.05937	0.43163	0.66601	NA
k__Bacteria;p__GN02;c__BB34;o__;f__;g__	4.64901	0.0332608	0.112078	0.296764	0.766647	NA
k__Bacteria;p__Acidobacteria;c__Acidobacteriia;o__Acidobacteriales;f__Koribacteraceae;g__Candidatus Koribacter	4.46362	-0.00733054	0.103456	-0.0708564	0.943512	NA
k__Bacteria;p__Bacteroidetes;c__Cytophagia;o__Cytophagales;f__Cytophagaceae;g__Sporocytophaga	4.50249	0.0839953	0.108338	0.775308	0.438158	NA
k__Bacteria;p__Chlamydiae;c__Chlamydiia;o__Chlamydiales;f__Parachlamydiaceae;g__Parachlamydia	4.50768	0.115618	0.110692	1.04451	0.296251	NA
k__Bacteria;p__Chloroflexi;c__;o__;f__;g__	4.45655	-0.0354778	0.109134	-0.325085	0.745117	NA
k__Bacteria;p__Proteobacteria;c__Deltaproteobacteria;o__Myxococcales;f__Myxococcaceae;g__Anaeromyxobacter	4.45743	0.00380757	0.100611	0.0378443	0.969812	NA
k__Bacteria;p__Chloroflexi;c__P2-11E;o__;f__;g__	4.30339	-0.00757551	0.107103	-0.0707311	0.943612	NA
k__Bacteria;p__Cyanobacteria;c__Chloroplast;o__Chlorophyta;f__;g__	4.29187	-0.0213329	0.105112	-0.202953	0.839172	NA
k__Bacteria;p__Firmicutes;Other;Other;Other;Other	4.29749	-0.0358528	0.108163	-0.331471	0.740289	NA
k__Bacteria;p__Actinobacteria;c__Actinobacteria;o__Actinomycetales;f__Cellulomonadaceae;Other	4.11391	-0.104238	0.106252	-0.981045	0.326571	NA
k__Bacteria;p__Actinobacteria;c__Actinobacteria;o__Actinomycetales;f__Sporichthyaceae;g__	4.20292	0.168998	0.10313	1.63869	0.101277	NA
k__Bacteria;p__Actinobacteria;c__Actinobacteria;o__Actinomycetales;f__Sporichthyaceae;g__Sporichthya	4.11199	-0.133864	0.102911	-1.30077	0.193336	NA
k__Bacteria;p__Bacteroidetes;c__Sphingobacteriia;o__Sphingobacteriales;f__Sphingobacteriaceae;g__Sphingobacterium	4.13613	0.0039681	0.102189	0.0388312	0.969025	NA
k__Bacteria;p__Proteobacteria;c__Deltaproteobacteria;o__Bdellovibrionales;f__Bdellovibrionaceae;g__	4.13637	0.0311798	0.104255	0.299073	0.764884	NA
k__Bacteria;p__Proteobacteria;c__Gammaproteobacteria;o__Alteromonadales;f__Alteromonadaceae;g__Porticoccus	4.10355	-0.133147	0.101236	-1.31522	0.188436	NA
k__Bacteria;p__Actinobacteria;c__Actinobacteria;o__Actinomycetales;f__Micrococcaceae;g__Microbispora	4.00661	0.0605578	0.0952614	0.635701	0.524971	NA
k__Bacteria;p__Firmicutes;c__Clostridia;o__OPB54;f__;g__	4.01192	0.0975492	0.103526	0.942271	0.346054	NA
k__Bacteria;p__Proteobacteria;c__Alphaproteobacteria;o__Rhizobiales;f__Aurantimonadaceae;g__	4.00177	0.0851909	0.103283	0.824831	0.409467	NA
k__Bacteria;p__Proteobacteria;c__Gammaproteobacteria;o__Pseudomonadales;f__Moraxellaceae;g__Alkanindiges	3.97101	-0.00882348	0.103325	-0.0853957	0.931947	NA
k__Bacteria;p__Actinobacteria;c__Thermoleophilia;o__Solirubrobacterales;f__Patulibacteraceae;g__Patulibacter	3.78608	-0.0921288	0.103142	-0.893222	0.371738	NA
k__Bacteria;p__Bacteroidetes;c__SM1A07;o__;f__;g__	3.81686	-0.00774505	0.0925344	-0.0836991	0.933296	NA
k__Bacteria;p__Proteobacteria;c__Alphaproteobacteria;o__Rhodospirillales;Other;Other	3.83602	0.0377807	0.0936861	0.40327	0.68675	NA
k__Bacteria;p__Verrucomicrobia;c__Opitutae;o__[Cerasicoccales];f__[Cerasicoccaceae];g__	3.81169	-0.0329899	0.0864621	-0.381554	0.702792	NA
k__Bacteria;p__Actinobacteria;c__Actinobacteria;o__Actinomycetales;f__Actinosynnemataceae;g__	3.63323	-0.0376365	0.101828	-0.369607	0.711675	NA
k__Bacteria;p__Actinobacteria;c__Actinobacteria;o__Actinomycetales;f__Microbacteriaceae;g__Clavibacter	3.6555	0.0593262	0.100515	0.590222	0.555042	NA
k__Bacteria;p__Chloroflexi;c__TK10;o__B07_WMSP1;Other;Other	3.63644	-0.00886278	0.0992387	-0.0893077	0.928837	NA
k__Bacteria;p__Firmicutes;c__Clostridia;o__Clostridiales;f__Peptostreptococcaceae;g__[Clostridium]	3.62936	0.0163528	0.0955384	0.171165	0.864094	NA
k__Bacteria;p__Actinobacteria;c__Nitriliruptoria;o__Euzebyales;f__Euzebyaceae;g__Euzebya	3.50759	0.0653958	0.093805	0.697147	0.485711	NA
k__Bacteria;p__Cyanobacteria;Other;Other;Other;Other	3.47645	-0.0087525	0.0962159	-0.0909674	0.927519	NA
k__Bacteria;p__Firmicutes;c__Clostridia;o__Clostridiales;f__Clostridiaceae;Other	3.49969	0.101798	0.0984164	1.03436	0.300967	NA
k__Bacteria;p__Planctomycetes;c__Phycisphaerae;o__Pla1;f__;g__	3.47608	0.00482033	0.0983485	0.0490127	0.960909	NA
k__Bacteria;p__Proteobacteria;c__Alphaproteobacteria;o__Rhizobiales;f__Rhodobiaceae;g__	3.4851	0.00521689	0.0988525	0.0527745	0.957912	NA
k__Bacteria;p__Acidobacteria;Other;Other;Other;Other	3.30191	-0.0474173	0.0943371	-0.502637	0.61522	NA
k__Bacteria;p__Actinobacteria;c__Actinobacteria;o__Actinomycetales;f__Micrococcaceae;Other	3.32241	0.0597875	0.0962439	0.621209	0.534462	NA
k__Bacteria;p__Firmicutes;c__Clostridia;o__Clostridiales;f__Lachnospiraceae;g__Epulopiscium	3.32201	0.0710388	0.0947506	0.749744	0.453409	NA
k__Bacteria;p__Proteobacteria;c__Betaproteobacteria;o__A21b;f__UD5;g__	3.33022	0.0822068	0.0933164	0.880947	0.378346	NA
k__Bacteria;p__Acidobacteria;c__Solibacteres;o__Solibacterales;Other;Other	3.14241	0.00299222	0.0937691	0.0319105	0.974543	NA
k__Bacteria;p__Actinobacteria;c__Acidimicrobiia;o__Acidimicrobiales;f__JdFBGBact;g__	3.10146	-0.148938	0.0900807	-1.65339	0.0982521	NA
k__Bacteria;p__Nitrospirae;c__Nitrospira;o__Nitrospirales;f__;g__	3.12945	-0.0489731	0.090131	-0.543355	0.586885	NA
k__Bacteria;p__Proteobacteria;c__Alphaproteobacteria;o__Rhizobiales;f__Xanthobacteraceae;g__	3.15096	0.058268	0.0920224	0.633194	0.526607	NA
k__Bacteria;p__Proteobacteria;c__Betaproteobacteria;o__Procabacteriales;f__Procabacteriaceae;g__	3.17345	0.0738313	0.0949429	0.777638	0.436782	NA
k__Bacteria;p__Proteobacteria;c__Deltaproteobacteria;o__Myxococcales;f__Myxococcaceae;g__Myxococcus	3.12984	0.003207	0.0895506	0.0358122	0.971432	NA
k__Bacteria;p__Proteobacteria;c__Gammaproteobacteria;o__Enterobacteriales;f__Enterobacteriaceae;g__Yersinia	3.19449	0.143006	0.0903946	1.58202	0.113646	NA
k__Bacteria;p__Acidobacteria;c__GAL08;o__;f__;g__	2.96825	-0.0400046	0.0934913	-0.427897	0.668726	NA
k__Bacteria;p__Acidobacteria;c__iii1-8;o__SJA-36;f__;g__	2.95911	-0.0224323	0.085807	-0.261427	0.793763	NA
k__Bacteria;p__Actinobacteria;c__Actinobacteria;o__Actinomycetales;f__Nocardiaceae;g__	2.98432	0.00436616	0.093861	0.0465172	0.962898	NA
k__Bacteria;p__Firmicutes;c__Clostridia;o__Clostridiales;f__Clostridiaceae;g__SMB53	3.00955	0.0947435	0.0888899	1.06585	0.28649	NA
k__Bacteria;p__Firmicutes;c__Clostridia;o__Clostridiales;f__Ruminococcaceae;Other	2.95995	-0.0663017	0.0914794	-0.724773	0.468592	NA
k__Bacteria;p__Firmicutes;c__Clostridia;o__Clostridiales;f__Ruminococcaceae;g__Clostridium	2.998	0.0949869	0.0888459	1.06912	0.285016	NA
k__Bacteria;p__Proteobacteria;c__Alphaproteobacteria;o__Rhodobacterales;f__Rhodobacteraceae;g__Rhodobacter	2.96069	-0.0680491	0.0925734	-0.735082	0.462289	NA
k__Bacteria;p__Proteobacteria;c__Alphaproteobacteria;o__Rickettsiales;f__Rickettsiaceae;g__Rickettsia	2.99137	0.0408571	0.0871573	0.468775	0.639231	NA
k__Bacteria;p__Proteobacteria;c__Gammaproteobacteria;o__Legionellales;f__Coxiellaceae;g__Coxiella	2.98449	0.00386626	0.0929522	0.041594	0.966822	NA
k__Bacteria;p__Actinobacteria;Other;Other;Other;Other	2.82315	0.0183758	0.0912593	0.201358	0.840418	NA
k__Bacteria;p__Actinobacteria;c__Actinobacteria;o__Actinomycetales;f__Nocardiaceae;Other	2.81176	0.0172488	0.0887284	0.1944	0.845862	NA
k__Bacteria;p__Actinobacteria;c__Actinobacteria;o__Actinomycetales;f__Pseudonocardiaceae;Other	2.80256	-0.0541777	0.0913434	-0.593121	0.5531	NA
k__Bacteria;p__Firmicutes;c__Clostridia;o__Clostridiales;f__[Mogibacteriaceae];g__Anaerovorax	2.80383	-0.0239874	0.0880358	-0.272473	0.785258	NA
k__Bacteria;p__Proteobacteria;c__Gammaproteobacteria;o__Enterobacteriales;f__Enterobacteriaceae;g__Sodalis	2.8207	0	0.0332999	0	1	NA
k__Bacteria;p__Acidobacteria;c__Solibacteres;o__Solibacterales;f__Solibacteraceae;g__	2.64597	-0.0242248	0.0876506	-0.276379	0.782257	NA
k__Bacteria;p__Actinobacteria;c__Actinobacteria;o__Actinomycetales;f__Streptosporangiaceae;g__Streptosporangium	2.66711	0.0771489	0.0888422	0.86838	0.385186	NA
k__Bacteria;p__BRC1;Other;Other;Other;Other	2.6561	0.0321412	0.0883135	0.363944	0.7159	NA
k__Bacteria;p__Bacteroidetes;c__Flavobacteriia;o__Flavobacteriales;f__[Weeksellaceae];g__Chryseobacterium	2.63075	-0.067898	0.0868058	-0.782183	0.434107	NA
k__Bacteria;p__Bacteroidetes;c__[Rhodothermi];o__[Rhodothermales];f__Rhodothermaceae;g__	2.6602	0.0316928	0.0878267	0.360856	0.718207	NA
k__Bacteria;p__Lentisphaerae;c__[Lentisphaeria];o__Lentisphaerales;f__Arctic95B-10;g__	2.65938	0.0131074	0.07605	0.172352	0.863161	NA
k__Bacteria;p__Proteobacteria;c__Gammaproteobacteria;o__Legionellales;f__Legionellaceae;g__Tatlockia	2.65178	-0.0220474	0.0851599	-0.258894	0.795717	NA
k__Bacteria;p__Actinobacteria;c__Actinobacteria;o__Actinomycetales;f__Bogoriellaceae;g__Georgenia	2.45458	0.0111511	0.0699279	0.159465	0.873302	NA
k__Bacteria;p__Chlamydiae;c__Chlamydiia;o__Chlamydiales;f__Rhabdochlamydiaceae;g__Candidatus Rhabdochlamydia	2.48649	0.0178783	0.0860264	0.207824	0.835367	NA
k__Bacteria;p__Firmicutes;c__Clostridia;o__Clostridiales;f__Gracilibacteraceae;g__	2.49046	-0.00946711	0.0831037	-0.113919	0.909302	NA
k__Bacteria;p__Proteobacteria;c__Alphaproteobacteria;o__Caulobacterales;f__Caulobacteraceae;g__Arthrospira	2.47976	0.00264415	0.0812159	0.0325571	0.974028	NA
k__Bacteria;p__Proteobacteria;c__Alphaproteobacteria;o__Rhizobiales;f__Brucellaceae;Other	2.50273	0.0825864	0.0818238	1.00932	0.312821	NA
k__Bacteria;p__Proteobacteria;c__Alphaproteobacteria;o__Rhizobiales;f__Methylocystaceae;g__	2.49206	0.0315687	0.085055	0.371156	0.710521	NA
k__Bacteria;p__Proteobacteria;c__Deltaproteobacteria;o__Myxococcales;f__Polyangiaceae;g__Chondromyces	2.49044	0.0461861	0.0848331	0.544435	0.586142	NA
k__Bacteria;p__Proteobacteria;c__Gammaproteobacteria;o__Xanthomonadales;Other;Other	2.49637	0.0746902	0.0845103	0.8838	0.376804	NA
k__Bacteria;p__Verrucomicrobia;c__[Pedosphaerae];Other;Other;Other	2.46764	-0.0601576	0.0775008	-0.776219	0.437619	NA
k__Bacteria;p__Cyanobacteria;c__Chloroplast;Other;Other;Other	2.32014	0.0171174	0.0819899	0.208775	0.834624	NA
k__Bacteria;p__GN02;c__BD1-5;o__;f__;g__	2.33186	0.0668762	0.0784907	0.852028	0.394199	NA
k__Bacteria;p__Proteobacteria;c__Alphaproteobacteria;o__Rhizobiales;f__Brucellaceae;g__Pseudochrobactrum	2.32961	0.0433423	0.080085	0.541203	0.588367	NA
k__Bacteria;p__Proteobacteria;c__Alphaproteobacteria;o__Sphingomonadales;f__Sphingomonadaceae;g__Sphingosinicella	2.32601	0.0305998	0.0816594	0.374725	0.707865	NA
k__Bacteria;p__Proteobacteria;c__Deltaproteobacteria;o__Myxococcales;f__Cystobacteraceae;Other	2.33041	0.032376	0.0837432	0.386611	0.699045	NA
k__Bacteria;p__Verrucomicrobia;c__Verruco-5;o__;f__;g__	2.32593	0.0469525	0.0835735	0.56181	0.574245	NA
k__Bacteria;p__Firmicutes;c__Bacilli;o__Lactobacillales;f__Carnobacteriaceae;Other	2.15392	0.0171866	0.0800699	0.214645	0.830044	NA
k__Bacteria;p__TM7;c__TM7-3;o__I025;f__;g__	2.15524	0.0157936	0.077007	0.205093	0.8375	NA
k__Bacteria;p__Acidobacteria;c__iii1-8;o__;f__;g__	2.00578	0.042574	0.0746652	0.570198	0.568543	NA
k__Bacteria;p__Actinobacteria;c__Actinobacteria;o__Actinomycetales;f__Williamsiaceae;g__Williamsia	1.9936	0.031629	0.0775144	0.408041	0.683244	NA
k__Bacteria;p__Bacteroidetes;c__[Saprospirae];o__[Saprospirales];f__Chitinophagaceae;g__Sediminibacterium	1.9837	-0.0368421	0.0739664	-0.498093	0.618418	NA
k__Bacteria;p__Cyanobacteria;c__4C0d-2;o__SM2F09;f__;g__	1.99039	0.0320808	0.0778817	0.411917	0.6804	NA
k__Bacteria;p__Elusimicrobia;Other;Other;Other;Other	1.97568	-0.0393543	0.075298	-0.522647	0.60122	NA
k__Bacteria;p__Firmicutes;c__Clostridia;o__Clostridiales;f__Clostridiaceae;g__Sarcina	1.99202	0.00231072	0.0724732	0.0318838	0.974565	NA
k__Bacteria;p__Proteobacteria;c__Alphaproteobacteria;o__Rhodobacterales;Other;Other	1.98201	-0.0270156	0.0767771	-0.35187	0.724935	NA
k__Bacteria;p__Proteobacteria;c__Alphaproteobacteria;o__Rhodospirillales;f__Rhodospirillaceae;g__Skermanella	1.99252	0.0426142	0.0743558	0.573113	0.566568	NA
k__Bacteria;p__Proteobacteria;c__Alphaproteobacteria;o__Sphingomonadales;f__Erythrobacteraceae;g__Erythromicrobium	1.99603	0.0464965	0.0774578	0.600281	0.548319	NA
k__Bacteria;p__Proteobacteria;c__Betaproteobacteria;o__SBla14;f__;g__	2.01495	0.072561	0.0764357	0.949308	0.342464	NA
k__Bacteria;p__Actinobacteria;c__Thermoleophilia;o__;f__;g__	1.82398	0.0172661	0.0751598	0.229726	0.818305	NA
k__Bacteria;p__Fibrobacteres;c__SBZC_2415;o__;f__;g__	1.82979	0.0156242	0.0710823	0.219805	0.826023	NA
k__Bacteria;p__Firmicutes;c__Clostridia;o__Clostridiales;f__Symbiobacteriaceae;g__Symbiobacterium	1.83866	0.0262671	0.0677815	0.387526	0.698367	NA
k__Bacteria;p__Firmicutes;c__Clostridia;o__Clostridiales;f__Veillonellaceae;g__Sporomusa	1.81955	0.00220989	0.075323	0.0293388	0.976594	NA
k__Bacteria;p__Planctomycetes;c__Phycisphaerae;o__Phycisphaerales;Other;Other	1.83234	0.0602434	0.0737736	0.816598	0.414158	NA
k__Bacteria;p__Proteobacteria;c__Alphaproteobacteria;o__Rickettsiales;f__mitochondria;g__	1.82698	0.00243118	0.071366	0.0340663	0.972824	NA
k__Bacteria;p__Actinobacteria;c__Actinobacteria;o__Actinomycetales;f__Pseudonocardiaceae;g__Actinomycetospora	1.65139	-0.0127617	0.0725286	-0.175954	0.86033	NA
k__Bacteria;p__Chlamydiae;c__Chlamydiia;o__Chlamydiales;f__Waddliaceae;Other	1.65574	0.0155167	0.0681274	0.227761	0.819832	NA
k__Bacteria;p__Firmicutes;c__Bacilli;o__Bacillales;f__Alicyclobacillaceae;g__Alicyclobacillus	1.65213	-0.0125415	0.0718024	-0.174666	0.861342	NA
k__Bacteria;p__Firmicutes;c__Bacilli;o__Bacillales;f__Planococcaceae;g__Lysinibacillus	1.65162	-0.0275645	0.0725276	-0.380055	0.703904	NA
k__Bacteria;p__Firmicutes;c__Clostridia;o__Clostridiales;f__Veillonellaceae;g__Pelosinus	1.64533	-0.0249429	0.0680101	-0.366753	0.713803	NA
k__Bacteria;p__Proteobacteria;c__Betaproteobacteria;o__Methylophilales;f__;g__	1.66347	0.0449936	0.0700617	0.6422	0.520743	NA
k__Bacteria;p__Proteobacteria;c__Gammaproteobacteria;o__Legionellales;f__Coxiellaceae;Other	1.66577	0.0480846	0.0727205	0.661225	0.508468	NA
k__Bacteria;p__Proteobacteria;c__Gammaproteobacteria;o__Pseudomonadales;f__Pseudomonadaceae;g__	1.68729	0.076109	0.0658098	1.1565	0.247477	NA
k__Bacteria;p__Verrucomicrobia;c__[Pedosphaerae];o__[Pedosphaerales];f__[Pedosphaeraceae];g__	1.65821	0.0176347	0.0726437	0.242755	0.808195	NA
k__Archaea;Other;Other;Other;Other;Other	1.49195	0.00215585	0.0691218	0.0311892	0.975119	NA
k__Bacteria;p__Acidobacteria;c__Solibacteres;o__Solibacterales;f__PK34;g__	1.48124	-0.0109349	0.061772	-0.177021	0.859492	NA
k__Bacteria;p__Actinobacteria;c__OPB41;o__;f__;g__	1.50105	0.0397369	0.0629568	0.631176	0.527925	NA
k__Bacteria;p__Firmicutes;c__Bacilli;o__Bacillales;f__Thermoactinomycetaceae;g__	1.49106	0.00209886	0.0691117	0.0303692	0.975773	NA
k__Bacteria;p__Firmicutes;c__Clostridia;o__Clostridiales;f__;g__	1.52254	0.089406	0.0628493	1.42255	0.154868	NA
k__Bacteria;p__Firmicutes;c__Clostridia;o__Clostridiales;f__Peptostreptococcaceae;g__	1.48714	0.0015347	0.0663131	0.0231432	0.981536	NA
k__Bacteria;p__Kazan-3B-28;c__;o__;f__;g__	1.46874	-0.0672976	0.0648082	-1.03841	0.299079	NA
k__Bacteria;p__OD1;Other;Other;Other;Other	1.4876	-0.0257598	0.0657464	-0.391806	0.695201	NA
k__Bacteria;p__OD1;c__Mb-NB09;o__;f__;g__	1.48696	0.00192093	0.0653982	0.0293729	0.976567	NA
k__Bacteria;p__Proteobacteria;c__Alphaproteobacteria;o__Rhizobiales;f__Methylocystaceae;Other	1.4736	-0.027064	0.0659116	-0.41061	0.681358	NA
k__Bacteria;p__Proteobacteria;c__Alphaproteobacteria;o__Rhodospirillales;f__Acetobacteraceae;g__Roseomonas	1.49243	0.0141471	0.0620234	0.228093	0.819574	NA
k__Bacteria;p__Spirochaetes;c__[Leptospirae];o__[Leptospirales];f__Leptospiraceae;g__Leptonema	1.47282	-0.0697133	0.0667817	-1.0439	0.296533	NA
k__Bacteria;p__Verrucomicrobia;c__;o__;f__;g__	1.48279	-0.027099	0.0660267	-0.410425	0.681495	NA
k__Bacteria;p__Acidobacteria;c__Acidobacteria-6;o__iii1-15;Other;Other	1.30698	-0.0723432	0.0585654	-1.23525	0.216736	NA
k__Bacteria;p__Actinobacteria;c__Actinobacteria;o__Actinomycetales;f__Geodermatophilaceae;g__Modestobacter	1.329	0.0174081	0.0659009	0.264155	0.79166	NA
k__Bacteria;p__Actinobacteria;c__Actinobacteria;o__Actinomycetales;f__Micromonosporaceae;g__Virgisporangium	1.31809	-0.0137642	0.0657191	-0.20944	0.834105	NA
k__Bacteria;p__Armatimonadetes;c__[Fimbriimonadia];o__;f__;g__	1.34078	0.0414912	0.0610854	0.679232	0.496991	NA
k__Bacteria;p__Armatimonadetes;c__[Fimbriimonadia];o__[Fimbriimonadales];f__[Fimbriimonadaceae];Other	1.32628	-0.0108972	0.0585666	-0.186065	0.852394	NA
k__Bacteria;p__Bacteroidetes;c__Cytophagia;o__Cytophagales;f__Cytophagaceae;g__Dyadobacter	1.32246	0.0162336	0.0637964	0.25446	0.799141	NA
k__Bacteria;p__Bacteroidetes;c__[Saprospirae];o__[Saprospirales];f__Saprospiraceae;Other	1.32053	-0.0105337	0.0593362	-0.177525	0.859096	NA
k__Bacteria;p__Firmicutes;c__Bacilli;o__Lactobacillales;f__Carnobacteriaceae;g__Desemzia	1.30846	0.0108285	0.0525685	0.205988	0.8368	NA
k__Bacteria;p__Firmicutes;c__Clostridia;o__Clostridiales;f__Clostridiaceae;g__	1.32715	-0.0108123	0.0602493	-0.17946	0.857577	NA
k__Bacteria;p__Planctomycetes;c__Phycisphaerae;o__C86;f__;g__	1.31809	-0.0137642	0.0657191	-0.20944	0.834105	NA
k__Bacteria;p__Planctomycetes;c__Planctomycetia;o__Gemmatales;f__Isosphaeraceae;Other	1.33867	0.0547448	0.0610364	0.896921	0.369761	NA
k__Bacteria;p__Planctomycetes;c__Planctomycetia;o__Gemmatales;f__Isosphaeraceae;g__Nostocoida	1.30817	-0.0460122	0.0566964	-0.811554	0.417047	NA
k__Bacteria;p__Planctomycetes;c__[Brocadiae];o__Brocadiales;f__Brocadiaceae;Other	1.31537	-0.0417034	0.0631522	-0.660364	0.50902	NA
k__Bacteria;p__Proteobacteria;c__Alphaproteobacteria;o__Rhizobiales;f__Methylocystaceae;g__Pleomorphomonas	1.33639	0.0446167	0.0633379	0.704424	0.481169	NA
k__Bacteria;p__Proteobacteria;c__Alphaproteobacteria;o__Sphingomonadales;f__Sphingomonadaceae;g__Sphingobium	1.31999	-0.0120075	0.0597148	-0.201081	0.840635	NA
k__Bacteria;p__Proteobacteria;c__Betaproteobacteria;o__Nitrosomonadales;f__Nitrosomonadaceae;g__Nitrosomonas	1.31957	-0.0123695	0.0621918	-0.198892	0.842347	NA
k__Bacteria;p__Proteobacteria;c__Deltaproteobacteria;o__Myxococcales;f__Haliangiaceae;Other	1.32499	0.0017454	0.0623284	0.0280033	0.97766	NA
k__Bacteria;p__Proteobacteria;c__Gammaproteobacteria;o__Oceanospirillales;f__Halomonadaceae;g__	1.32476	0.015476	0.0622978	0.24842	0.803809	NA
k__Bacteria;p__Verrucomicrobia;c__[Pedosphaerae];o__;f__;g__	1.32056	-0.0125741	0.0628004	-0.200224	0.841305	NA
k__Bacteria;p__Actinobacteria;c__Acidimicrobiia;o__Acidimicrobiales;f__Microthrixaceae;g__Candidatus Microthrix	1.15949	0.0273934	0.0564695	0.4851	0.627605	NA
k__Bacteria;p__Actinobacteria;c__Actinobacteria;o__Actinomycetales;f__Streptosporangiaceae;g__	1.17045	0.0274236	0.0566352	0.484214	0.628234	NA
k__Bacteria;p__Actinobacteria;c__Thermoleophilia;o__Gaiellales;Other;Other	1.16929	0.0278382	0.0569978	0.488408	0.625261	NA
k__Bacteria;p__Actinobacteria;c__Thermoleophilia;o__Solirubrobacterales;f__Conexibacteraceae;g__Conexibacter	1.15313	-0.0272682	0.0598025	-0.455971	0.648411	NA
k__Bacteria;p__Bacteroidetes;c__Bacteroidia;o__Bacteroidales;f__Porphyromonadaceae;g__Paludibacter	1.15501	-0.0271722	0.0598349	-0.45412	0.649742	NA
k__Bacteria;p__Chlamydiae;c__Chlamydiia;o__;f__;g__	1.14566	-0.0583585	0.0540764	-1.07919	0.280505	NA
k__Bacteria;p__GN04;c__GN15;o__;f__;g__	1.16781	0.0279327	0.0569767	0.490248	0.623958	NA
k__Bacteria;p__OP11;c__OP11-3;o__;f__;g__	1.15641	-0.0126874	0.0593975	-0.213601	0.830858	NA
k__Bacteria;p__OP3;c__koll11;o__GIF10;f__kpj58rc;g__	1.1634	0.0144349	0.0567786	0.254232	0.799316	NA
k__Bacteria;p__Proteobacteria;c__Alphaproteobacteria;o__Caulobacterales;f__Caulobacteraceae;Other	1.157	-0.0126025	0.0588761	-0.214051	0.830507	NA
k__Bacteria;p__Proteobacteria;c__Alphaproteobacteria;o__Rhizobiales;f__Brucellaceae;g__	1.16583	0.0372457	0.0542133	0.687021	0.49207	NA
k__Bacteria;p__Proteobacteria;c__Alphaproteobacteria;o__Rhizobiales;f__Rhodobiaceae;Other	1.16173	0.00173453	0.0565432	0.0306762	0.975528	NA
k__Bacteria;p__Proteobacteria;c__Betaproteobacteria;o__Rhodocyclales;f__Rhodocyclaceae;g__Uliginosibacterium	1.15445	-0.0214931	0.0525597	-0.408928	0.682592	NA
k__Bacteria;p__;c__;o__;f__;g__	0.98593	-0.0239126	0.0502277	-0.476083	0.634015	NA
k__Bacteria;p__Actinobacteria;c__Actinobacteria;o__Actinomycetales;f__Cryptosporangiaceae;g__	1.00719	0.0364247	0.0501434	0.726412	0.467586	NA
k__Bacteria;p__Actinobacteria;c__Actinobacteria;o__Actinomycetales;f__Micromonosporaceae;g__Catellatospora	1.00028	0.0315481	0.056427	0.559095	0.576097	NA
k__Bacteria;p__Actinobacteria;c__Actinobacteria;o__Actinomycetales;f__Nocardioidaceae;g__Kribbella	1.00715	0.0422752	0.0468296	0.902745	0.366661	NA
k__Bacteria;p__Actinobacteria;c__KIST-JJY010;o__;f__;g__	0.99665	0.00171588	0.0540141	0.0317673	0.974658	NA
k__Bacteria;p__Bacteroidetes;c__Flavobacteriia;o__Flavobacteriales;f__Flavobacteriaceae;g__Gelidibacter	1.0128	0.051951	0.0519196	1.0006	0.317018	NA
k__Bacteria;p__Bacteroidetes;c__Sphingobacteriia;o__Sphingobacteriales;f__Sphingobacteriaceae;g__Solitalea	0.986264	-0.0126139	0.0530685	-0.237691	0.812121	NA
k__Bacteria;p__Chlamydiae;c__Chlamydiia;o__Chlamydiales;f__Criblamydiaceae;g__	0.992217	-0.0116427	0.0528042	-0.220489	0.825491	NA
k__Bacteria;p__Chloroflexi;c__Anaerolineae;o__Anaerolineales;f__Anaerolinaceae;Other	0.985905	-0.0286946	0.0561081	-0.511416	0.60906	NA
k__Bacteria;p__Firmicutes;c__Bacilli;o__Bacillales;f__Paenibacillaceae;g__Ammoniphilus	1.00125	0.0147646	0.0534417	0.276275	0.782337	NA
k__Bacteria;p__Firmicutes;c__Clostridia;o__Clostridiales;f__Clostridiaceae;g__Caloramator	0.985989	-0.0394596	0.0535049	-0.737494	0.460822	NA
k__Bacteria;p__Firmicutes;c__Clostridia;o__Clostridiales;f__Eubacteriaceae;g__Alkalibacter	0.993696	-0.0133621	0.0563111	-0.237291	0.812431	NA
k__Bacteria;p__Firmicutes;c__Clostridia;o__Clostridiales;f__Ruminococcaceae;g__	0.998784	0.0148173	0.053395	0.277504	0.781394	NA
k__Bacteria;p__Firmicutes;c__Clostridia;o__Clostridiales;f__[Tissierellaceae];g__Sedimentibacter	0.995702	0.0145387	0.0532692	0.272929	0.784908	NA
k__Bacteria;p__Proteobacteria;c__Betaproteobacteria;o__A21b;f__EB1003;g__	0.99201	0.000794836	0.0535445	0.0148444	0.988156	NA
k__Bacteria;p__Proteobacteria;c__Betaproteobacteria;o__Burkholderiales;f__Alcaligenaceae;g__Pigmentiphaga	1.00046	0.0287628	0.0537617	0.535005	0.592646	NA
k__Bacteria;p__Proteobacteria;c__Betaproteobacteria;o__Burkholderiales;f__Burkholderiaceae;g__Candidatus Glomeribacter	0.990337	-0.0133641	0.0562477	-0.237594	0.812196	NA
k__Bacteria;p__Proteobacteria;c__Betaproteobacteria;o__Rhodocyclales;f__Rhodocyclaceae;Other	0.98519	-0.0271223	0.0534238	-0.507683	0.611676	NA
k__Bacteria;p__Proteobacteria;c__Gammaproteobacteria;o__Chromatiales;f__Ectothiorhodospiraceae;g__Halorhodospira	0.986645	-0.0287413	0.0561214	-0.512127	0.608562	NA
k__Bacteria;p__Proteobacteria;c__Gammaproteobacteria;o__Pseudomonadales;f__Pseudomonadaceae;Other	0.98871	-0.0119449	0.0531864	-0.224586	0.822302	NA
k__Bacteria;p__Verrucomicrobia;c__[Methylacidiphilae];o__Methylacidiphilales;f__Methylacidiphilaceae;Other	1.0105	0.0486698	0.0502258	0.96902	0.332535	NA
k__Bacteria;p__Verrucomicrobia;c__[Pedosphaerae];o__[Pedosphaerales];f__[Pedosphaeraceae];Other	0.982297	-0.0473975	0.0501895	-0.944372	0.34498	NA
k__Archaea;p__Crenarchaeota;c__Thaumarchaeota;o__Cenarchaeales;f__Cenarchaeaceae;g__	0.841411	0.0387918	0.0473016	0.820096	0.412161	NA
k__Archaea;p__Crenarchaeota;c__Thaumarchaeota;o__Nitrososphaerales;f__Nitrososphaeraceae;g__	0.814894	-0.0489784	0.0466225	-1.05053	0.293474	NA
k__Archaea;p__Euryarchaeota;c__Methanomicrobia;o__Methanosarcinales;f__Methanosarcinaceae;g__Methanosarcina	0.850745	0.0579133	0.0450535	1.28543	0.198641	NA
k__Bacteria;p__Actinobacteria;c__Coriobacteriia;o__Coriobacteriales;f__Coriobacteriaceae;Other	0.823699	-0.0128388	0.0490476	-0.261762	0.793505	NA
k__Bacteria;p__Actinobacteria;c__Thermoleophilia;o__Solirubrobacterales;f__Solirubrobacteraceae;g__Solirubrobacter	0.831174	0.0292417	0.0497392	0.5879	0.556599	NA
k__Bacteria;p__Armatimonadetes;c__SJA-176;o__;f__;g__	0.840233	0.0252934	0.0465088	0.543841	0.586551	NA
k__Bacteria;p__Bacteroidetes;c__Cytophagia;o__Cytophagales;f__Cytophagaceae;g__Leadbetterella	0.82828	0.00115367	0.0491891	0.0234538	0.981288	NA
k__Bacteria;p__Bacteroidetes;c__[Saprospirae];o__[Saprospirales];f__Chitinophagaceae;g__Flavihumibacter	0.838606	0.0292584	0.0499405	0.585865	0.557966	NA
k__Bacteria;p__Chlamydiae;c__Chlamydiia;Other;Other;Other	0.834359	0.0292025	0.0498492	0.585818	0.557998	NA
k__Bacteria;p__Chlamydiae;c__Chlamydiia;o__Chlamydiales;f__Criblamydiaceae;Other	0.850745	0.0579133	0.0450535	1.28543	0.198641	NA
k__Bacteria;p__Chloroflexi;c__Thermomicrobia;Other;Other;Other	0.824587	-0.0127847	0.0490668	-0.260557	0.794434	NA
k__Bacteria;p__Elusimicrobia;c__;o__;f__;g__	0.82866	-0.0109023	0.0466445	-0.233732	0.815193	NA
k__Bacteria;p__Firmicutes;c__Bacilli;o__Bacillales;f__Thermoactinomycetaceae;Other	0.847052	0.0514987	0.0474023	1.08642	0.277294	NA
k__Bacteria;p__Firmicutes;c__Clostridia;o__Clostridiales;f__Eubacteriaceae;g__Acetobacterium	0.838225	0.0434228	0.0499369	0.869553	0.384544	NA
k__Bacteria;p__Firmicutes;c__Clostridia;o__Clostridiales;f__Lachnospiraceae;g__Clostridium	0.81614	-0.0413565	0.04939	-0.837345	0.402399	NA
k__Bacteria;p__Planctomycetes;c__vadinHA49;o__p04_C01;f__;g__	0.836367	0.0134078	0.0464781	0.288476	0.772982	NA
k__Bacteria;p__Proteobacteria;c__Betaproteobacteria;o__Burkholderiales;f__Oxalobacteraceae;g__Oxalobacter	0.82408	-0.0266952	0.0495826	-0.538399	0.590302	NA
k__Bacteria;p__Proteobacteria;c__Betaproteobacteria;o__Neisseriales;f__Neisseriaceae;Other	0.834211	0.025145	0.0463836	0.542109	0.587743	NA
k__Bacteria;p__Proteobacteria;c__Gammaproteobacteria;o__Oceanospirillales;f__Halomonadaceae;g__Candidatus Portiera	0.82334	-0.0266496	0.0495668	-0.537649	0.590819	NA
BHM Tp A vs. Control
k__Bacteria;p__Proteobacteria;c__Gammaproteobacteria;o__Thiotrichales;f__Piscirickettsiaceae;g__Methylophaga	9945.91	10.0379	0.880365	11.402	4.08851e-30	1.25109e-27
k__Bacteria;p__Proteobacteria;c__Gammaproteobacteria;o__Pseudomonadales;f__Pseudomonadaceae;g__Pseudomonas	3296.77	2.35843	0.382386	6.16768	6.93014e-10	1.06031e-07
k__Bacteria;p__Bacteroidetes;c__[Saprospirae];o__[Saprospirales];f__Chitinophagaceae;g__Chitinophaga	255.488	-5.36521	1.00907	-5.31699	1.05499e-07	1.07609e-05
k__Bacteria;p__Proteobacteria;c__Gammaproteobacteria;o__Pseudomonadales;f__Pseudomonadaceae;Other	55.4916	2.80095	0.573043	4.88786	1.01938e-06	7.79823e-05
k__Bacteria;p__Proteobacteria;c__Gammaproteobacteria;o__Enterobacteriales;f__Enterobacteriaceae;g__Yersinia	189.973	-4.52808	1.03828	-4.36112	1.29399e-05	0.000791921
k__Bacteria;p__Proteobacteria;c__Alphaproteobacteria;o__Rhizobiales;f__Rhizobiaceae;g__	177.247	-3.86052	0.964867	-4.00109	6.3051e-05	0.0032156
k__Bacteria;p__Acidobacteria;c__[Chloracidobacteria];o__RB41;f__;g__	105.148	-3.93017	1.00621	-3.90592	9.38672e-05	0.00410334
k__Bacteria;p__Bacteroidetes;c__Flavobacteriia;o__Flavobacteriales;f__[Weeksellaceae];g__Chryseobacterium	73.602	-3.65291	1.08163	-3.37721	0.000732238	0.0255023
k__Bacteria;p__Proteobacteria;c__Gammaproteobacteria;o__Alteromonadales;f__[Chromatiaceae];g__	49.5622	2.21412	0.665428	3.32737	0.000876712	0.0255023
k__Bacteria;p__Verrucomicrobia;c__Verrucomicrobiae;o__Verrucomicrobiales;f__Verrucomicrobiaceae;g__Prosthecobacter	26.3716	-2.64555	0.7907	-3.34584	0.000820343	0.0255023
k__Bacteria;p__Bacteroidetes;c__Flavobacteriia;o__Flavobacteriales;f__Flavobacteriaceae;g__Myroides	20.699	-3.14502	0.948752	-3.3149	0.00091675	0.0255023
k__Bacteria;p__Proteobacteria;c__Gammaproteobacteria;o__Alteromonadales;f__[Chromatiaceae];g__Rheinheimera	2271.65	1.75959	0.586334	3.00101	0.00269088	0.0633391
k__Bacteria;p__Verrucomicrobia;c__Verrucomicrobiae;o__Verrucomicrobiales;f__Verrucomicrobiaceae;g__	113.605	-2.6854	0.892162	-3.00999	0.00261258	0.0633391
k__Bacteria;p__Bacteroidetes;c__Flavobacteriia;o__Flavobacteriales;f__Cryomorphaceae;g__Cryomorpha	463.479	1.64933	0.555747	2.96777	0.00299964	0.0655636
k__Bacteria;p__Proteobacteria;c__Gammaproteobacteria;o__Oceanospirillales;f__Halomonadaceae;g__Halomonas	2105.17	1.06424	0.383198	2.77726	0.00548191	0.0993117
k__Bacteria;p__Proteobacteria;c__Alphaproteobacteria;o__Sphingomonadales;f__Sphingomonadaceae;g__Sphingopyxis	52.4751	-2.121	0.764531	-2.77426	0.00553283	0.0993117
k__Bacteria;p__Bacteroidetes;c__Cytophagia;o__Cytophagales;f__Cytophagaceae;g__Dyadobacter	41.9881	-2.88426	1.04634	-2.75653	0.00584187	0.0993117
k__Bacteria;p__Proteobacteria;c__Alphaproteobacteria;o__Caulobacterales;f__Caulobacteraceae;g__Caulobacter	41.5514	-2.83128	1.01162	-2.79876	0.00512992	0.0993117
k__Bacteria;p__Proteobacteria;c__Deltaproteobacteria;o__Bdellovibrionales;f__Bacteriovoracaceae;g__	222.69	1.48176	0.542822	2.72973	0.00633856	0.102084
k__Bacteria;p__Proteobacteria;c__Betaproteobacteria;o__Burkholderiales;f__Alcaligenaceae;g__Pigmentiphaga	13.6503	-2.52235	0.93502	-2.69765	0.00698316	0.106842
k__Bacteria;p__Proteobacteria;c__Gammaproteobacteria;o__Xanthomonadales;f__Xanthomonadaceae;g__Dokdonella	30.1244	-2.86975	1.09953	-2.60997	0.00905488	0.131943
k__Bacteria;p__Proteobacteria;c__Gammaproteobacteria;o__Legionellales;f__Legionellaceae;g__Legionella	66.6245	-2.63381	1.01969	-2.58294	0.00979619	0.136256
k__Bacteria;p__Bacteroidetes;c__Sphingobacteriia;o__Sphingobacteriales;f__Sphingobacteriaceae;g__Sphingobacterium	345.457	-1.9865	0.791904	-2.50851	0.0121243	0.1486
k__Bacteria;p__Proteobacteria;c__Alphaproteobacteria;o__Sphingomonadales;f__Sphingomonadaceae;g__Sphingomonas	301.618	-1.75089	0.698114	-2.50803	0.0121405	0.1486
k__Bacteria;p__Actinobacteria;c__MB-A2-108;o__0319-7L14;f__;g__	106.309	-1.12361	0.447305	-2.51195	0.0120066	0.1486
k__Bacteria;p__Proteobacteria;c__Alphaproteobacteria;o__Caulobacterales;f__Caulobacteraceae;g__Mycoplana	1623.51	-2.32737	0.936559	-2.48502	0.0129544	0.152463
k__Bacteria;p__Proteobacteria;c__Betaproteobacteria;o__Burkholderiales;f__Comamonadaceae;Other	221.239	-2.42853	0.982901	-2.47078	0.0134818	0.152794
k__Bacteria;p__Proteobacteria;c__Deltaproteobacteria;o__Myxococcales;f__0319-6G20;g__	128.892	1.22669	0.508132	2.41412	0.0157731	0.172377
k__Bacteria;p__Actinobacteria;c__Actinobacteria;o__Actinomycetales;f__Microbacteriaceae;g__Agromyces	109.955	-1.12075	0.477174	-2.34872	0.0188383	0.198776
k__Bacteria;p__Proteobacteria;c__Gammaproteobacteria;o__Oceanospirillales;f__Halomonadaceae;Other	80.5221	1.1688	0.512468	2.28073	0.0225645	0.230158
k__Bacteria;p__Bacteroidetes;c__At12OctB3;o__;f__;g__	354.13	0.958665	0.428314	2.23823	0.0252062	0.24881
k__Bacteria;p__Proteobacteria;c__Gammaproteobacteria;o__Xanthomonadales;f__Xanthomonadaceae;g__	5487.03	0.9952	0.462561	2.1515	0.0314368	0.273016
k__Bacteria;p__Actinobacteria;c__Actinobacteria;o__Actinomycetales;f__Nocardiopsaceae;g__Nocardiopsis	122.603	-1.35337	0.631552	-2.14292	0.0321195	0.273016
k__Bacteria;p__Proteobacteria;c__Betaproteobacteria;o__Burkholderiales;f__Alcaligenaceae;g__	113.187	-2.04813	0.951553	-2.15241	0.031365	0.273016
k__Bacteria;p__Chloroflexi;c__Anaerolineae;o__SBR1031;f__A4b;g__	86.8316	-1.55467	0.723714	-2.14818	0.0316992	0.273016
k__Bacteria;p__Proteobacteria;c__Alphaproteobacteria;o__Rickettsiales;f__mitochondria;g__Malawimonas	22.8018	-1.49897	0.69794	-2.14771	0.0317372	0.273016
k__Bacteria;p__Bacteroidetes;c__Flavobacteriia;o__Flavobacteriales;f__Flavobacteriaceae;g__	18.4684	2.23594	1.04934	2.13081	0.0331048	0.273786
k__Bacteria;p__Bacteroidetes;c__Cytophagia;o__Cytophagales;f__Cytophagaceae;g__Adhaeribacter	45.6382	1.49485	0.706003	2.11735	0.0342304	0.275645
k__Bacteria;p__Firmicutes;c__Bacilli;o__Bacillales;f__Planococcaceae;g__Planomicrobium	371.774	1.09448	0.521195	2.09994	0.035734	0.280374
k__Bacteria;p__Proteobacteria;c__Gammaproteobacteria;o__;f__;g__	2728.75	0.871843	0.421759	2.06716	0.0387192	0.296202
k__Bacteria;p__Armatimonadetes;c__0319-6E2;o__;f__;g__	429.834	0.879181	0.431944	2.0354	0.0418103	0.312047
k__Bacteria;p__Planctomycetes;c__OM190;o__CL500-15;f__;g__	569.134	0.831581	0.410828	2.02416	0.0429539	0.31295
k__Bacteria;p__Bacteroidetes;c__Cytophagia;o__Cytophagales;f__Flammeovirgaceae;g__	549.763	0.790202	0.394522	2.00294	0.0451843	0.319675
k__Bacteria;p__Acidobacteria;c__Acidobacteria-6;o__iii1-15;f__RB40;g__	25.0126	-1.43092	0.717	-1.9957	0.0459664	0.319675
k__Bacteria;p__Acidobacteria;c__[Chloracidobacteria];o__RB41;f__Ellin6075;g__	7181.37	0.670606	0.342079	1.96038	0.049951	0.332282
k__Bacteria;p__Bacteroidetes;c__Sphingobacteriia;o__Sphingobacteriales;f__Sphingobacteriaceae;g__Pedobacter	619.272	-1.98046	1.00948	-1.96187	0.0497778	0.332282
k__Bacteria;p__Bacteroidetes;c__Flavobacteriia;o__Flavobacteriales;f__Flavobacteriaceae;g__Gillisia	424.657	0.914324	0.48098	1.90096	0.057307	0.359115
k__Bacteria;p__Proteobacteria;c__Gammaproteobacteria;o__Xanthomonadales;f__Xanthomonadaceae;g__Stenotrophomonas	91.9272	-1.91412	1.00307	-1.90827	0.0563566	0.359115
k__Bacteria;p__Proteobacteria;c__Deltaproteobacteria;o__Myxococcales;f__Polyangiaceae;Other	95.4719	1.18456	0.623659	1.89936	0.0575167	0.359115
k__Bacteria;p__Bacteroidetes;c__[Rhodothermi];o__[Rhodothermales];f__[Balneolaceae];g__	32.6117	-1.16021	0.613677	-1.89059	0.0586789	0.359115
k__Bacteria;p__Proteobacteria;c__Gammaproteobacteria;o__Xanthomonadales;f__Sinobacteraceae;g__	263.382	1.39195	0.743062	1.87326	0.0610324	0.366194
k__Bacteria;p__Proteobacteria;c__Gammaproteobacteria;o__Thiotrichales;f__Piscirickettsiaceae;g__	3914.35	0.603977	0.328943	1.83611	0.0663407	0.390389
k__Bacteria;p__Firmicutes;c__Bacilli;o__Bacillales;f__Bacillaceae;Other	209.546	-0.868791	0.481566	-1.8041	0.071216	0.411171
k__Bacteria;p__TM7;c__;o__;f__;g__	62.4897	1.50809	0.861019	1.75152	0.0798572	0.452524
k__Bacteria;p__Proteobacteria;c__Gammaproteobacteria;o__Pseudomonadales;f__Moraxellaceae;g__Acinetobacter	13.9834	-1.66416	0.961095	-1.73152	0.0833582	0.463775
k__Bacteria;p__Actinobacteria;c__Thermoleophilia;o__Solirubrobacterales;f__;g__	1261.67	-0.57231	0.339794	-1.68428	0.0921268	0.463906
k__Bacteria;p__Proteobacteria;c__Gammaproteobacteria;Other;Other;Other	336.278	0.771333	0.455542	1.69322	0.0904135	0.463906
k__Bacteria;p__Proteobacteria;c__Alphaproteobacteria;o__Caulobacterales;f__Caulobacteraceae;g__	307.74	1.03174	0.600017	1.71952	0.0855192	0.463906
k__Bacteria;p__Gemmatimonadetes;c__Gemmatimonadetes;o__KD8-87;f__;g__	172.923	0.70487	0.42049	1.67631	0.0936783	0.463906
k__Bacteria;p__Verrucomicrobia;c__[Spartobacteria];o__[Chthoniobacterales];f__[Chthoniobacteraceae];g__Candidatus Xiphinematobacter	71.0631	-0.900078	0.533709	-1.68646	0.0917075	0.463906
k__Bacteria;p__Proteobacteria;c__Betaproteobacteria;o__Burkholderiales;f__Comamonadaceae;g__Hydrogenophaga	35.3961	-1.64307	0.981115	-1.6747	0.093994	0.463906
k__Bacteria;p__Proteobacteria;c__Betaproteobacteria;o__Burkholderiales;f__Alcaligenaceae;g__Achromobacter	27.263	-1.14586	0.683272	-1.67702	0.0935379	0.463906
k__Bacteria;p__Proteobacteria;c__Alphaproteobacteria;o__Rhizobiales;f__Rhizobiaceae;g__Rhizobium	33.24	-1.64465	0.995209	-1.65257	0.0984192	0.478036
k__Bacteria;p__Proteobacteria;c__Alphaproteobacteria;o__Rhodobacterales;f__Rhodobacteraceae;g__Paracoccus	244.822	1.00906	0.624227	1.6165	0.105986	0.506744
k__Bacteria;p__Proteobacteria;c__Alphaproteobacteria;o__BD7-3;f__;g__	103.52	0.950799	0.595525	1.59657	0.110361	0.519545
k__Bacteria;p__Proteobacteria;c__Gammaproteobacteria;o__Alteromonadales;f__HTCC2188;g__HTCC	525.149	0.639871	0.405612	1.57754	0.114671	0.531655
k__Bacteria;p__Proteobacteria;c__Gammaproteobacteria;o__Xanthomonadales;f__Xanthomonadaceae;g__Lysobacter	288.107	0.989946	0.642762	1.54015	0.123525	0.564159
k__Bacteria;p__BRC1;c__PRR-11;o__;f__;g__	339.706	0.578893	0.384616	1.50512	0.132293	0.59532
k__Bacteria;p__Actinobacteria;c__Actinobacteria;o__Actinomycetales;f__Streptomycetaceae;g__	104.355	-0.992853	0.666285	-1.49013	0.13619	0.603972
k__Bacteria;p__Proteobacteria;c__Alphaproteobacteria;o__Sphingomonadales;f__Sphingomonadaceae;Other	2771.88	0.579007	0.397027	1.45836	0.144742	0.623819
k__Bacteria;p__Acidobacteria;c__iii1-8;o__DS-18;f__;g__	1221.9	0.648457	0.443045	1.46364	0.143293	0.623819
k__Bacteria;p__Proteobacteria;c__Alphaproteobacteria;o__Rhizobiales;f__Rhizobiaceae;Other	21.2487	-1.35693	0.937736	-1.44702	0.147891	0.628535
k__Bacteria;p__OD1;c__ZB2;o__;f__;g__	50.9106	0.781436	0.551003	1.41821	0.15613	0.654464
k__Bacteria;p__Bacteroidetes;c__[Saprospirae];o__[Saprospirales];f__Saprospiraceae;g__	138.752	0.946731	0.674674	1.40324	0.160545	0.655022
k__Bacteria;p__Armatimonadetes;c__[Fimbriimonadia];o__[Fimbriimonadales];f__;g__	47.809	0.759643	0.540314	1.40593	0.159745	0.655022
k__Bacteria;p__Bacteroidetes;c__Sphingobacteriia;o__Sphingobacteriales;f__Sphingobacteriaceae;g__	158.641	1.23118	0.887984	1.3865	0.165596	0.666741
k__Bacteria;p__Actinobacteria;c__Thermoleophilia;o__Solirubrobacterales;f__Patulibacteraceae;g__	96.0028	-0.631925	0.465609	-1.3572	0.174717	0.694331
k__Bacteria;p__Proteobacteria;c__Alphaproteobacteria;o__Rhodobacterales;f__Hyphomonadaceae;g__	26.1031	-1.25453	0.930435	-1.34833	0.177553	0.696555
k__Bacteria;p__Gemmatimonadetes;c__Gemm-5;o__;f__;g__	2266.08	0.54591	0.418102	1.30569	0.191659	0.729604
k__Bacteria;p__Bacteroidetes;c__Sphingobacteriia;o__Sphingobacteriales;f__;g__	904.513	0.623056	0.478768	1.30137	0.19313	0.729604
k__Bacteria;p__Proteobacteria;c__Gammaproteobacteria;o__Alteromonadales;f__Alteromonadaceae;g__Marinobacter	120.55	0.646053	0.493235	1.30983	0.190253	0.729604
k__Bacteria;p__Planctomycetes;c__Planctomycetia;o__Gemmatales;f__Gemmataceae;g__	237.669	-0.535584	0.41965	-1.27626	0.201862	0.73726
k__Bacteria;p__Chloroflexi;c__Anaerolineae;o__H39;f__;g__	178.645	-0.664971	0.521634	-1.27479	0.202385	0.73726
k__Bacteria;p__Proteobacteria;c__Betaproteobacteria;Other;Other;Other	91.6399	1.06731	0.830471	1.28518	0.198728	0.73726
k__Bacteria;p__Firmicutes;c__Clostridia;o__Clostridiales;f__Clostridiaceae;g__Clostridium	3900.08	0.687838	0.573114	1.20018	0.230071	0.774191
k__Bacteria;p__Actinobacteria;c__Actinobacteria;o__Actinomycetales;f__Pseudonocardiaceae;g__	3219.05	0.610649	0.504788	1.20972	0.226388	0.774191
k__Bacteria;p__Gemmatimonadetes;c__Gemm-3;o__;f__;g__	1498.45	0.553522	0.464349	1.19204	0.233246	0.774191
k__Bacteria;p__Proteobacteria;c__Deltaproteobacteria;o__Bdellovibrionales;f__Bdellovibrionaceae;g__Bdellovibrio	404.699	0.558571	0.4632	1.2059	0.227857	0.774191
k__Bacteria;p__Proteobacteria;c__Alphaproteobacteria;o__Sphingomonadales;f__Erythrobacteraceae;g__	292.396	0.699825	0.571616	1.22429	0.220842	0.774191
k__Bacteria;p__Chloroflexi;c__TK17;o__;f__;g__	204.562	0.516655	0.435322	1.18683	0.235293	0.774191
k__Bacteria;p__Proteobacteria;c__Gammaproteobacteria;o__Chromatiales;f__;g__	128.994	0.588088	0.4823	1.21934	0.222715	0.774191
k__Bacteria;p__Acidobacteria;c__Acidobacteria-6;o__CCU21;f__;g__	17.8044	-1.3288	1.08577	-1.22383	0.221015	0.774191
k__Bacteria;p__TM7;c__MJK10;o__;f__;g__	15.3686	1.04503	0.871204	1.19953	0.230324	0.774191
k__Bacteria;p__Nitrospirae;c__Nitrospira;o__Nitrospirales;f__Nitrospiraceae;g__	193.446	-0.483223	0.418627	-1.1543	0.248376	0.783536
k__Bacteria;p__Cyanobacteria;c__Chloroplast;o__Stramenopiles;f__;g__	168.707	0.601689	0.521167	1.1545	0.248294	0.783536
k__Bacteria;p__Proteobacteria;c__Gammaproteobacteria;o__Legionellales;f__Legionellaceae;g__	20.3302	-0.830934	0.716714	-1.15937	0.246307	0.783536
k__Bacteria;p__Proteobacteria;c__Alphaproteobacteria;o__Rhizobiales;f__Bradyrhizobiaceae;g__Bosea	15.946	-1.17335	1.00073	-1.17249	0.240999	0.783536
k__Bacteria;p__Firmicutes;c__Clostridia;o__Clostridiales;f__Symbiobacteriaceae;g__Symbiobacterium	104.148	0.731629	0.640697	1.14193	0.253484	0.791492
k__Bacteria;p__Bacteroidetes;c__[Saprospirae];o__[Saprospirales];f__Chitinophagaceae;g__	193.08	-0.833997	0.741097	-1.12535	0.260439	0.797373
k__Bacteria;p__Proteobacteria;c__Gammaproteobacteria;o__Legionellales;f__Coxiellaceae;g__	135.978	-0.576264	0.518783	-1.1108	0.266655	0.797373
k__Bacteria;Other;Other;Other;Other;Other	63.496	0.585563	0.52088	1.12418	0.260937	0.797373
k__Bacteria;p__Firmicutes;c__Clostridia;o__Clostridiales;f__Peptococcaceae;g__Desulfosporosinus	43.3369	-0.700318	0.628049	-1.11507	0.264821	0.797373
k__Bacteria;p__Proteobacteria;c__Gammaproteobacteria;o__Alteromonadales;f__HTCC2188;g__	25.0057	0.787201	0.711265	1.10676	0.268397	0.797373
k__Bacteria;p__Planctomycetes;c__OM190;o__agg27;f__;g__	57.3926	0.590194	0.545608	1.08172	0.279377	0.816639
k__Bacteria;p__Proteobacteria;c__Deltaproteobacteria;o__Myxococcales;f__Polyangiaceae;g__Chondromyces	20.2181	0.934615	0.865523	1.07983	0.280219	0.816639
k__Bacteria;p__Planctomycetes;c__Planctomycetia;o__Planctomycetales;f__Planctomycetaceae;g__Planctomyces	745.284	-0.39275	0.372807	-1.05349	0.292114	0.843273
k__Bacteria;p__Proteobacteria;c__Alphaproteobacteria;o__Rhizobiales;f__Methylocystaceae;g__Pleomorphomonas	272.582	-0.394191	0.382327	-1.03103	0.302526	0.857156
k__Bacteria;p__Proteobacteria;c__Alphaproteobacteria;o__Rhodobacterales;f__Rhodobacteraceae;g__Rhodobaca	16.0516	0.817169	0.791041	1.03303	0.30159	0.857156
k__Bacteria;p__Proteobacteria;c__Deltaproteobacteria;o__Bdellovibrionales;f__Bacteriovoracaceae;g__Peredibacter	141.113	-0.640708	0.629203	-1.01828	0.308543	0.866184
k__Bacteria;p__Actinobacteria;c__Actinobacteria;o__Actinomycetales;f__Micrococcaceae;g__Arthrobacter	1555.83	0.342054	0.339351	1.00797	0.313471	0.866581
k__Bacteria;p__Firmicutes;c__Bacilli;o__Bacillales;f__Thermoactinomycetaceae;g__	14.0189	0.848374	0.843197	1.00614	0.314348	0.866581
k__Bacteria;p__Nitrospirae;c__Nitrospira;o__Nitrospirales;f__Nitrospiraceae;g__Nitrospira	406.27	-0.442581	0.44567	-0.993069	0.320676	0.876133
k__Bacteria;p__Verrucomicrobia;c__[Spartobacteria];o__[Chthoniobacterales];f__[Chthoniobacteraceae];g__heteroC45_4W	1177.83	-0.62945	0.668462	-0.941639	0.346377	0.891877
k__Bacteria;p__Proteobacteria;c__Alphaproteobacteria;o__Rhizobiales;f__Hyphomicrobiaceae;g__Devosia	966.705	-0.668384	0.687012	-0.972885	0.330611	0.891877
k__Bacteria;p__Proteobacteria;c__Betaproteobacteria;o__Burkholderiales;f__Comamonadaceae;g__Methylibium	520.552	0.811544	0.856607	0.947394	0.343438	0.891877
k__Bacteria;p__Bacteroidetes;c__Cytophagia;o__Cytophagales;f__Cyclobacteriaceae;g__Aquiflexum	138.61	0.429976	0.459468	0.935813	0.349369	0.891877
k__Bacteria;p__Proteobacteria;c__Gammaproteobacteria;o__Xanthomonadales;f__Xanthomonadaceae;Other	116.579	0.530161	0.566979	0.935063	0.349756	0.891877
k__Bacteria;p__Proteobacteria;c__Alphaproteobacteria;o__Rickettsiales;f__;g__	55.2049	0.557129	0.582881	0.95582	0.339163	0.891877
k__Bacteria;p__Bacteroidetes;c__Sphingobacteriia;o__Sphingobacteriales;f__Sphingobacteriaceae;g__Parapedobacter	32.322	-0.94028	0.994454	-0.945524	0.344392	0.891877
k__Bacteria;p__Firmicutes;c__Clostridia;o__Clostridiales;f__Clostridiaceae;Other	18.1757	-0.864176	0.914343	-0.945133	0.344591	0.891877
k__Bacteria;p__Proteobacteria;c__Gammaproteobacteria;o__Xanthomonadales;f__Xanthomonadaceae;g__Luteimonas	1104.42	0.558521	0.606146	0.92143	0.356826	0.902386
k__Bacteria;p__Bacteroidetes;c__Flavobacteriia;o__Flavobacteriales;f__Flavobacteriaceae;g__Flavobacterium	156.527	-0.8766	0.963532	-0.909778	0.36294	0.908284
k__Bacteria;p__Proteobacteria;c__Alphaproteobacteria;Other;Other;Other	124.948	0.400143	0.441805	0.9057	0.365095	0.908284
k__Bacteria;p__Cyanobacteria;c__4C0d-2;o__SM1D11;f__;g__	139.324	0.45209	0.504871	0.895456	0.370543	0.914406
k__Bacteria;p__Firmicutes;c__Bacilli;o__Bacillales;f__Paenibacillaceae;g__Paenibacillus	2404.04	0.3753	0.42303	0.887171	0.374987	0.916236
k__Bacteria;p__Actinobacteria;c__Acidimicrobiia;o__Acidimicrobiales;f__Iamiaceae;g__Iamia	73.6724	-0.477922	0.541291	-0.882931	0.377274	0.916236
k__Bacteria;p__[Thermi];c__Deinococci;o__Deinococcales;f__Trueperaceae;g__B-42	599.203	0.414043	0.474631	0.872347	0.383019	0.916912
k__Bacteria;p__Actinobacteria;c__Thermoleophilia;o__Solirubrobacterales;f__Patulibacteraceae;g__Patulibacter	203.215	-0.372186	0.427121	-0.871383	0.383545	0.916912
k__Bacteria;p__Planctomycetes;c__Phycisphaerae;o__Phycisphaerales;f__;g__	4474.04	0.295489	0.341769	0.864586	0.387266	0.917044
k__Bacteria;p__Proteobacteria;c__Deltaproteobacteria;o__Myxococcales;f__OM27;g__	70.9013	0.561434	0.654756	0.857471	0.391185	0.917044
k__Bacteria;p__Actinobacteria;c__Acidimicrobiia;o__Acidimicrobiales;f__Microthrixaceae;g__	41.653	0.514457	0.601754	0.854928	0.392591	0.917044
k__Bacteria;p__Actinobacteria;c__Acidimicrobiia;o__Acidimicrobiales;f__koll13;g__	41.8793	0.819677	0.969953	0.845069	0.398072	0.922804
k__Bacteria;p__Actinobacteria;c__Nitriliruptoria;o__Euzebyales;f__Euzebyaceae;g__Euzebya	919.148	-0.290377	0.354393	-0.819364	0.412579	0.934105
k__Bacteria;p__TM6;c__SJA-4;o__;f__;g__	211.618	0.466947	0.58915	0.792577	0.428025	0.934105
k__Bacteria;p__Bacteroidetes;c__Flavobacteriia;o__Flavobacteriales;f__Cryomorphaceae;g__Fluviicola	159.936	-0.716845	0.881466	-0.813243	0.416079	0.934105
k__Bacteria;p__Actinobacteria;c__Actinobacteria;o__Actinomycetales;f__Nocardioidaceae;g__Aeromicrobium	121.988	0.416974	0.517951	0.805047	0.420793	0.934105
k__Bacteria;p__Proteobacteria;c__Gammaproteobacteria;o__Xanthomonadales;f__Sinobacteraceae;g__Steroidobacter	84.1816	-0.430017	0.539226	-0.79747	0.425178	0.934105
k__Bacteria;p__Actinobacteria;c__Acidimicrobiia;o__Acidimicrobiales;f__Iamiaceae;g__	43.5291	-0.481387	0.614321	-0.783608	0.43327	0.934105
k__Bacteria;p__Proteobacteria;c__Gammaproteobacteria;o__Alteromonadales;f__OM60;g__	45.5039	0.56556	0.683718	0.827183	0.408134	0.934105
k__Bacteria;p__Proteobacteria;c__Alphaproteobacteria;o__Rhodobacterales;f__Rhodobacteraceae;Other	40.0388	0.470861	0.572036	0.823131	0.410434	0.934105
k__Bacteria;p__[Thermi];c__Deinococci;o__Deinococcales;f__Trueperaceae;g__Truepera	36.049	0.488179	0.623264	0.783261	0.433474	0.934105
k__Bacteria;p__Firmicutes;c__Clostridia;o__Clostridiales;f__Peptostreptococcaceae;g__[Clostridium]	18.9575	-0.621299	0.775753	-0.800898	0.423191	0.934105
k__Archaea;p__Euryarchaeota;c__Methanobacteria;o__Methanobacteriales;f__Methanobacteriaceae;g__Methanobrevibacter	55.756	-0.455528	0.58678	-0.776318	0.437562	0.934406
k__Bacteria;p__Bacteroidetes;c__Cytophagia;o__Cytophagales;f__Cytophagaceae;g__	45.2565	-0.507131	0.657075	-0.771802	0.440232	0.934406
k__Bacteria;p__Proteobacteria;c__Alphaproteobacteria;o__Rickettsiales;Other;Other	20.1361	-0.580955	0.756928	-0.767517	0.442774	0.934406
k__Bacteria;p__Bacteroidetes;c__Cytophagia;o__Cytophagales;f__Cyclobacteriaceae;g__	846.278	0.249996	0.340697	0.733776	0.463085	0.942326
k__Bacteria;p__Chloroflexi;c__Ellin6529;o__;f__;g__	262.668	-0.279472	0.387152	-0.721866	0.470377	0.942326
k__Bacteria;p__Actinobacteria;c__Thermoleophilia;o__Gaiellales;f__AK1AB1_02E;g__	138.404	-0.345484	0.467863	-0.73843	0.460253	0.942326
k__Bacteria;p__Bacteroidetes;c__Cytophagia;o__Cytophagales;f__Cytophagaceae;g__Sporocytophaga	101.3	-0.439518	0.609943	-0.720588	0.471163	0.942326
k__Bacteria;p__Proteobacteria;c__Gammaproteobacteria;o__Xanthomonadales;f__Xanthomonadaceae;g__Pseudofulvimonas	56.4179	-0.433446	0.578093	-0.749787	0.453383	0.942326
k__Bacteria;p__Proteobacteria;c__Gammaproteobacteria;o__Legionellales;f__Legionellaceae;g__Tatlockia	25.1363	-0.478654	0.658993	-0.726342	0.467629	0.942326
k__Bacteria;p__OD1;c__SM2F11;o__;f__;g__	17.2747	0.559529	0.749176	0.746859	0.455149	0.942326
k__Bacteria;p__Bacteroidetes;Other;Other;Other;Other	13.919	-0.589537	0.790537	-0.745742	0.455823	0.942326
k__Bacteria;p__Proteobacteria;c__Alphaproteobacteria;o__Rhizobiales;Other;Other	498.291	0.281565	0.394821	0.713145	0.475756	0.943421
k__Bacteria;p__Actinobacteria;c__Actinobacteria;o__Actinomycetales;f__Microbacteriaceae;g__Leucobacter	411.942	-0.272935	0.384566	-0.709722	0.477877	0.943421
k__Bacteria;p__Actinobacteria;c__Actinobacteria;o__Actinomycetales;f__Streptomycetaceae;g__Streptomyces	21.858	-0.520237	0.748182	-0.695334	0.486846	0.954967
k__Bacteria;p__Proteobacteria;c__Betaproteobacteria;o__Methylophilales;f__Methylophilaceae;g__	32000.1	0.667972	1.10094	0.606728	0.544032	0.958586
k__Bacteria;p__Firmicutes;c__Bacilli;o__Bacillales;f__Planococcaceae;g__Solibacillus	4303.92	-0.264311	0.394177	-0.670538	0.502515	0.958586
k__Bacteria;p__Actinobacteria;c__Acidimicrobiia;o__Acidimicrobiales;f__;g__	1067.71	-0.230166	0.344765	-0.667603	0.504387	0.958586
k__Bacteria;p__Chloroflexi;c__Anaerolineae;o__Caldilineales;f__Caldilineaceae;g__	621.585	-0.214935	0.357826	-0.600669	0.54806	0.958586
k__Bacteria;p__Firmicutes;c__Bacilli;o__Bacillales;f__Bacillaceae;g__Bacillus	557.406	-0.216749	0.360982	-0.600443	0.548211	0.958586
k__Bacteria;p__TM7;c__TM7-1;o__;f__;g__	518.415	-0.325934	0.497279	-0.655435	0.512188	0.958586
k__Bacteria;p__Proteobacteria;c__Betaproteobacteria;o__Rhodocyclales;f__Rhodocyclaceae;g__Azoarcus	359.149	0.275704	0.407526	0.676531	0.498704	0.958586
k__Bacteria;p__Actinobacteria;c__Actinobacteria;o__Actinomycetales;f__Actinosynnemataceae;g__	331.724	0.399396	0.661156	0.604086	0.545786	0.958586
k__Bacteria;p__Proteobacteria;c__Alphaproteobacteria;o__Rhizobiales;f__Phyllobacteriaceae;g__Aminobacter	201.334	-0.285881	0.44301	-0.645316	0.518723	0.958586
k__Bacteria;p__Actinobacteria;c__Actinobacteria;o__Actinomycetales;f__Nocardioidaceae;g__	146.446	-0.351988	0.556359	-0.632664	0.526953	0.958586
k__Bacteria;p__FBP;c__;o__;f__;g__	90.0777	0.325953	0.525823	0.619892	0.535329	0.958586
k__Bacteria;p__Gemmatimonadetes;c__Gemmatimonadetes;o__Gemmatimonadales;f__Gemmatimonadaceae;g__Gemmatimonas	73.033	0.336951	0.553623	0.60863	0.54277	0.958586
k__Bacteria;p__Proteobacteria;c__Alphaproteobacteria;o__Rhizobiales;f__Hyphomicrobiaceae;Other	57.7015	-0.368305	0.590496	-0.623722	0.53281	0.958586
k__Bacteria;p__Actinobacteria;c__Actinobacteria;o__Actinomycetales;Other;Other	62.1946	0.414458	0.627367	0.660631	0.508849	0.958586
k__Bacteria;p__Chloroflexi;c__Thermomicrobia;o__Sphaerobacterales;f__;g__	49.7702	0.388533	0.571689	0.679622	0.496744	0.958586
k__Bacteria;p__Proteobacteria;c__Alphaproteobacteria;o__Rickettsiales;f__Rickettsiaceae;g__	23.9015	-0.442799	0.682985	-0.648329	0.516772	0.958586
k__Bacteria;p__Proteobacteria;c__Alphaproteobacteria;o__;f__;g__	22.8774	0.409605	0.667796	0.613368	0.539633	0.958586
k__Bacteria;p__Planctomycetes;c__Planctomycetia;o__Pirellulales;f__Pirellulaceae;Other	21.0865	0.426554	0.685413	0.62233	0.533725	0.958586
k__Bacteria;p__Proteobacteria;c__Alphaproteobacteria;o__Rhodobacterales;f__Rhodobacteraceae;g__Jannaschia	16.9323	0.512283	0.765541	0.669177	0.503382	0.958586
k__Bacteria;p__Bacteroidetes;c__Cytophagia;o__Cytophagales;f__Flammeovirgaceae;g__Fulvivirga	35.569	0.37932	0.642882	0.590031	0.55517	0.965238
k__Bacteria;p__Proteobacteria;c__Alphaproteobacteria;o__Rhizobiales;f__;g__	5208.34	0.239334	0.423296	0.565406	0.571797	0.972056
k__Bacteria;p__Proteobacteria;c__Alphaproteobacteria;o__Sphingomonadales;f__Sphingomonadaceae;g__Kaistobacter	1673.51	0.230504	0.398636	0.578231	0.563108	0.972056
k__Bacteria;p__TM7;c__TM7-3;o__;f__;g__	52.1434	0.34242	0.597416	0.573168	0.566531	0.972056
k__Bacteria;p__Proteobacteria;c__Alphaproteobacteria;o__Rhodospirillales;f__Rhodospirillaceae;g__Inquilinus	25.389	0.37807	0.665788	0.567853	0.570135	0.972056
k__Bacteria;p__Acidobacteria;c__Acidobacteria-6;o__iii1-15;f__;g__	9417.84	0.0724311	0.334801	0.21634	0.828722	0.973808
k__Bacteria;p__Planctomycetes;c__Planctomycetia;o__Pirellulales;f__Pirellulaceae;g__	8177.47	-0.182865	0.33291	-0.549292	0.582805	0.973808
k__Bacteria;p__Chloroflexi;c__Thermomicrobia;o__AKYG1722;f__;g__	4458.09	0.0609189	0.33822	0.180116	0.857061	0.973808
k__Bacteria;p__Chloroflexi;c__Gitt-GS-136;o__;f__;g__	2679.2	0.0944106	0.359799	0.262398	0.793015	0.973808
k__Bacteria;p__Firmicutes;c__Bacilli;o__Bacillales;f__Planococcaceae;Other	2365.03	0.139598	0.344087	0.405706	0.684959	0.973808
k__Bacteria;p__Planctomycetes;c__Planctomycetia;o__Gemmatales;f__Gemmataceae;g__Gemmata	1769.4	-0.0439302	0.376356	-0.116725	0.907078	0.973808
k__Bacteria;p__Chloroflexi;c__Thermomicrobia;o__JG30-KF-CM45;f__;g__	1773.59	-0.13618	0.333718	-0.408071	0.683222	0.973808
k__Bacteria;p__Planctomycetes;c__Phycisphaerae;o__WD2101;f__;g__	1754.6	0.0514302	0.411879	0.124867	0.900629	0.973808
k__Bacteria;p__Acidobacteria;c__Acidobacteria-6;o__iii1-15;f__mb2424;g__	1589.96	0.0250854	0.344692	0.0727761	0.941984	0.973808
k__Archaea;p__Crenarchaeota;c__Thaumarchaeota;o__Nitrososphaerales;f__Nitrososphaeraceae;g__Candidatus Nitrososphaera	1072.35	-0.163944	0.349041	-0.469699	0.63857	0.973808
k__Bacteria;p__Actinobacteria;c__Actinobacteria;o__Actinomycetales;f__Pseudonocardiaceae;g__Pseudonocardia	973.597	-0.165473	0.392894	-0.421164	0.673636	0.973808
k__Bacteria;p__Planctomycetes;c__Planctomycetia;o__Gemmatales;f__Isosphaeraceae;g__	919.75	0.173267	0.393913	0.439861	0.660038	0.973808
k__Bacteria;p__Actinobacteria;c__Actinobacteria;o__Actinomycetales;f__Microbacteriaceae;g__Salinibacterium	880.357	-0.223023	0.466448	-0.47813	0.632557	0.973808
k__Bacteria;p__Planctomycetes;c__Planctomycetia;o__Pirellulales;f__Pirellulaceae;g__A17	787.84	0.101043	0.453816	0.222651	0.823807	0.973808
k__Bacteria;p__Actinobacteria;c__Nitriliruptoria;o__Nitriliruptorales;f__Nitriliruptoraceae;g__	721.381	0.0305833	0.413698	0.0739266	0.941069	0.973808
k__Bacteria;p__Verrucomicrobia;c__[Pedosphaerae];o__[Pedosphaerales];f__;g__	602.806	0.198189	0.424542	0.466831	0.64062	0.973808
k__Bacteria;p__Gemmatimonadetes;c__Gemmatimonadetes;o__N1423WL;f__;g__	558.014	0.202117	0.443502	0.455729	0.648585	0.973808
k__Bacteria;p__Actinobacteria;c__Nitriliruptoria;o__Nitriliruptorales;f__Nitriliruptoraceae;g__Nitriliruptor	504.151	-0.197805	0.383612	-0.515639	0.606107	0.973808
k__Bacteria;p__Proteobacteria;c__Alphaproteobacteria;o__Rhizobiales;f__Phyllobacteriaceae;g__	480.919	0.0385999	0.416668	0.0926395	0.92619	0.973808
k__Bacteria;p__Actinobacteria;c__Actinobacteria;o__Actinomycetales;f__Microbacteriaceae;Other	474.457	-0.077141	0.54173	-0.142398	0.886766	0.973808
k__Bacteria;p__Planctomycetes;c__Phycisphaerae;o__Phycisphaerales;f__Phycisphaeraceae;g__	432.399	0.147341	0.42442	0.347159	0.728472	0.973808
k__Bacteria;p__Proteobacteria;c__Alphaproteobacteria;o__Rickettsiales;f__mitochondria;Other	421.375	-0.184967	0.620158	-0.298258	0.765506	0.973808
k__Bacteria;p__Proteobacteria;c__Betaproteobacteria;o__;f__;g__	356.209	0.0902301	0.410151	0.219992	0.825877	0.973808
k__Bacteria;p__Proteobacteria;c__Gammaproteobacteria;o__Alteromonadales;f__Alteromonadaceae;g__Cellvibrio	353.997	-0.0429631	0.568541	-0.0755672	0.939763	0.973808
k__Bacteria;p__Verrucomicrobia;c__Opitutae;o__;f__;g__	325.645	-0.104752	0.395093	-0.265132	0.790908	0.973808
k__Bacteria;p__Proteobacteria;c__Betaproteobacteria;o__Nitrosomonadales;f__Nitrosomonadaceae;g__	310.458	-0.137921	0.378003	-0.364867	0.715211	0.973808
k__Bacteria;p__Proteobacteria;c__Alphaproteobacteria;o__Rhizobiales;f__Hyphomicrobiaceae;g__Rhodoplanes	276.969	-0.234836	0.463163	-0.507027	0.612136	0.973808
k__Bacteria;p__Proteobacteria;c__Betaproteobacteria;o__Nitrosomonadales;f__Nitrosomonadaceae;g__Nitrosovibrio	279.019	0.0841273	0.385285	0.218351	0.827156	0.973808
k__Bacteria;p__Proteobacteria;c__Alphaproteobacteria;o__Rhizobiales;f__Phyllobacteriaceae;Other	274.458	0.178519	0.493749	0.361557	0.717683	0.973808
k__Bacteria;p__Verrucomicrobia;c__Opitutae;o__Opitutales;f__Opitutaceae;g__Opitutus	248.002	-0.1117	0.449912	-0.248272	0.803924	0.973808
k__Bacteria;p__Proteobacteria;c__Alphaproteobacteria;o__Rhodospirillales;f__Rhodospirillaceae;g__	245.177	-0.111161	0.461013	-0.241124	0.809459	0.973808
k__Bacteria;p__Proteobacteria;c__Alphaproteobacteria;o__Sphingomonadales;f__Sphingomonadaceae;g__	208.928	-0.180598	0.405598	-0.445264	0.656129	0.973808
k__Bacteria;p__Actinobacteria;c__Actinobacteria;o__Actinomycetales;f__Mycobacteriaceae;g__Mycobacterium	202.223	-0.0415083	0.394198	-0.105298	0.916139	0.973808
k__Bacteria;p__Proteobacteria;c__Betaproteobacteria;o__Burkholderiales;f__Oxalobacteraceae;g__	190.934	-0.0609438	0.76842	-0.0793106	0.936786	0.973808
k__Bacteria;p__Proteobacteria;c__Deltaproteobacteria;o__Myxococcales;f__;g__	196.204	-0.0767603	0.493772	-0.155457	0.876461	0.973808
k__Bacteria;p__Proteobacteria;c__Alphaproteobacteria;o__Rhizobiales;f__Hyphomicrobiaceae;g__Hyphomicrobium	194.793	-0.0867957	0.497676	-0.174402	0.861549	0.973808
k__Bacteria;p__Proteobacteria;c__Alphaproteobacteria;o__Rhodospirillales;f__;g__	184.538	0.167673	0.436855	0.383818	0.701113	0.973808
k__Bacteria;p__Proteobacteria;Other;Other;Other;Other	179.638	-0.126855	0.507422	-0.249998	0.802589	0.973808
k__Bacteria;p__Proteobacteria;c__Gammaproteobacteria;o__Chromatiales;f__Ectothiorhodospiraceae;g__Halorhodospira	177.695	-0.0796026	0.683907	-0.116394	0.90734	0.973808
k__Bacteria;p__Acidobacteria;c__Solibacteres;o__Solibacterales;f__;g__	170.154	0.177404	0.436191	0.406711	0.68422	0.973808
k__Bacteria;p__Proteobacteria;c__Alphaproteobacteria;o__Rhizobiales;f__Hyphomicrobiaceae;g__	157.2	-0.180442	0.424298	-0.425272	0.670638	0.973808
k__Bacteria;p__Proteobacteria;c__Alphaproteobacteria;o__Rhizobiales;f__Beijerinckiaceae;g__	159.965	0.13041	0.47085	0.276968	0.781805	0.973808
k__Bacteria;p__Proteobacteria;c__Alphaproteobacteria;o__Rhizobiales;f__Phyllobacteriaceae;g__Mesorhizobium	126.291	-0.124792	0.580779	-0.214869	0.829869	0.973808
k__Bacteria;p__Firmicutes;c__Bacilli;o__Bacillales;f__Planococcaceae;g__Rummeliibacillus	124.081	-0.140453	0.467679	-0.30032	0.763933	0.973808
k__Bacteria;p__Gemmatimonadetes;c__Gemm-2;o__;f__;g__	121.608	0.231335	0.490784	0.471357	0.637386	0.973808
k__Bacteria;p__Proteobacteria;c__Alphaproteobacteria;o__Rhizobiales;f__Phyllobacteriaceae;g__Chelativorans	111.115	-0.11319	0.44209	-0.256034	0.797925	0.973808
k__Bacteria;p__Verrucomicrobia;c__[Pedosphaerae];o__[Pedosphaerales];f__Ellin517;g__	101.059	0.19588	0.600219	0.326348	0.744161	0.973808
k__Bacteria;p__Armatimonadetes;c__[Fimbriimonadia];o__[Fimbriimonadales];f__[Fimbriimonadaceae];g__Fimbriimonas	90.4908	0.266631	0.501924	0.531217	0.595269	0.973808
k__Bacteria;p__Verrucomicrobia;c__[Pedosphaerae];o__[Pedosphaerales];f__Ellin515;g__	86.7259	-0.0585393	0.578916	-0.101119	0.919456	0.973808
k__Bacteria;p__Chloroflexi;c__S085;o__;f__;g__	86.5382	0.136909	0.481193	0.284521	0.776011	0.973808
k__Bacteria;p__Actinobacteria;c__Actinobacteria;o__Actinomycetales;f__Micromonosporaceae;Other	82.0777	0.214999	0.768706	0.279689	0.779716	0.973808
k__Bacteria;p__Proteobacteria;c__Betaproteobacteria;o__Burkholderiales;f__Comamonadaceae;g__Variovorax	86.6744	0.165181	0.672842	0.245498	0.806071	0.973808
k__Bacteria;p__Actinobacteria;c__Actinobacteria;o__Actinomycetales;f__Cellulomonadaceae;Other	82.4692	-0.136236	0.547845	-0.248676	0.803612	0.973808
k__Bacteria;p__Chloroflexi;c__TK17;o__mle1-48;f__;g__	81.7006	-0.236418	0.47786	-0.494743	0.620781	0.973808
k__Bacteria;p__WS2;c__SHA-109;o__;f__;g__	78.6166	0.322515	0.632779	0.50968	0.610276	0.973808
k__Bacteria;p__Actinobacteria;c__Actinobacteria;o__Actinomycetales;f__Sporichthyaceae;g__	76.576	-0.177465	0.554991	-0.319762	0.749149	0.973808
k__Bacteria;p__Firmicutes;c__Bacilli;o__Bacillales;f__Paenibacillaceae;g__Cohnella	75.3241	-0.108906	0.55669	-0.195632	0.844898	0.973808
k__Bacteria;p__Proteobacteria;c__Betaproteobacteria;o__Ellin6067;f__;g__	71.3169	-0.124561	0.557548	-0.223408	0.823218	0.973808
k__Bacteria;p__Bacteroidetes;c__Flavobacteriia;o__Flavobacteriales;f__Flavobacteriaceae;g__Arenibacter	68.3615	0.175274	0.990808	0.1769	0.859587	0.973808
k__Bacteria;p__Proteobacteria;c__Deltaproteobacteria;o__MIZ46;f__;g__	71.6472	-0.100136	0.538482	-0.18596	0.852476	0.973808
k__Bacteria;p__Chloroflexi;c__Thermomicrobia;o__;f__;g__	69.1976	-0.0994411	0.490544	-0.202716	0.839357	0.973808
k__Bacteria;p__Firmicutes;c__Bacilli;o__Bacillales;f__Bacillaceae;g__Virgibacillus	66.8399	-0.193511	0.589436	-0.328299	0.742686	0.973808
k__Bacteria;p__Firmicutes;c__Bacilli;o__Bacillales;Other;Other	66.2444	0.104356	0.491708	0.212232	0.831926	0.973808
k__Bacteria;p__Firmicutes;c__Bacilli;o__Bacillales;f__Bacillaceae;g__Marinibacillus	66.6076	0.110419	0.520825	0.212008	0.832101	0.973808
k__Bacteria;p__Gemmatimonadetes;c__Gemm-1;o__;f__;g__	64.9472	0.220941	0.561082	0.393777	0.693746	0.973808
k__Bacteria;p__Firmicutes;c__Clostridia;o__Clostridiales;f__[Tissierellaceae];g__	62.4093	-0.160086	0.566959	-0.28236	0.777668	0.973808
k__Bacteria;p__Proteobacteria;c__Gammaproteobacteria;o__HTCC2188;f__HTCC2089;g__	61.1781	-0.0500406	0.509185	-0.0982759	0.921713	0.973808
k__Bacteria;p__OP3;c__PBS-25;o__;f__;g__	58.8812	-0.200338	0.625055	-0.320512	0.74858	0.973808
k__Bacteria;p__Actinobacteria;c__Acidimicrobiia;o__Acidimicrobiales;f__C111;g__	57.6883	0.245082	0.576427	0.425174	0.67071	0.973808
k__Bacteria;p__Proteobacteria;c__Betaproteobacteria;o__Methylophilales;f__Methylophilaceae;Other	61.5379	0.551186	1.0748	0.512825	0.608074	0.973808
k__Bacteria;p__Proteobacteria;c__Deltaproteobacteria;o__Spirobacillales;f__;g__	51.2612	-0.184547	0.674554	-0.273584	0.784404	0.973808
k__Bacteria;p__NKB19;c__TSBW08;o__;f__;g__	47.8964	0.22464	0.540088	0.415933	0.677459	0.973808
k__Bacteria;p__Proteobacteria;c__Betaproteobacteria;o__Burkholderiales;f__Burkholderiaceae;g__	46.3781	-0.215962	0.563108	-0.383517	0.701336	0.973808
k__Bacteria;p__Proteobacteria;c__Betaproteobacteria;o__SC-I-84;f__;g__	45.4856	-0.177143	0.57043	-0.310544	0.756148	0.973808
k__Bacteria;p__Actinobacteria;c__Actinobacteria;o__Actinomycetales;f__Kineosporiaceae;g__	43.7147	0.277902	0.647166	0.429414	0.667622	0.973808
k__Bacteria;p__Actinobacteria;c__Actinobacteria;o__Actinomycetales;f__Nocardiaceae;g__Nocardia	41.9664	-0.102027	0.742881	-0.137339	0.890763	0.973808
k__Bacteria;p__Chloroflexi;c__SAR202;o__;f__;g__	41.6051	-0.0450831	0.560872	-0.0803804	0.935935	0.973808
k__Bacteria;p__Proteobacteria;c__Alphaproteobacteria;o__Caulobacterales;f__Caulobacteraceae;g__Brevundimonas	38.4175	-0.0880802	0.695624	-0.12662	0.899241	0.973808
k__Bacteria;p__Fibrobacteres;c__Fibrobacteria;o__258ds10;f__;g__	34.4735	-0.32835	0.67251	-0.488245	0.625376	0.973808
k__Bacteria;p__Proteobacteria;c__Alphaproteobacteria;o__Rhizobiales;f__Hyphomicrobiaceae;g__Parvibaculum	33.0765	0.110448	0.620722	0.177934	0.858775	0.973808
k__Bacteria;p__Actinobacteria;c__Actinobacteria;o__Actinomycetales;f__Microbacteriaceae;g__Microbacterium	32.9396	-0.0868023	0.625138	-0.138853	0.889566	0.973808
k__Bacteria;p__Proteobacteria;c__Alphaproteobacteria;o__Rhodospirillales;f__Acetobacteraceae;g__	31.7235	-0.20628	0.628911	-0.327995	0.742916	0.973808
k__Bacteria;p__Bacteroidetes;c__[Rhodothermi];o__[Rhodothermales];f__[Balneolaceae];g__KSA1	31.0638	-0.285437	0.637178	-0.44797	0.654175	0.973808
k__Bacteria;p__Planctomycetes;c__BD7-11;o__;f__;g__	29.4973	-0.143646	0.700312	-0.205117	0.837481	0.973808
k__Bacteria;p__Proteobacteria;c__Alphaproteobacteria;o__Rhizobiales;f__Rhizobiaceae;g__Kaistia	28.3564	-0.148704	0.891159	-0.166866	0.867476	0.973808
k__Bacteria;p__Proteobacteria;c__Betaproteobacteria;o__Burkholderiales;f__;g__	28.7705	-0.172785	0.760923	-0.227072	0.820367	0.973808
k__Bacteria;p__Proteobacteria;c__Alphaproteobacteria;o__Rhodospirillales;f__Rhodospirillaceae;g__Constrictibacter	29.9214	0.198659	0.679358	0.292421	0.769965	0.973808
k__Bacteria;p__Proteobacteria;c__Betaproteobacteria;o__Nitrosomonadales;f__Nitrosomonadaceae;Other	30.1162	0.349306	0.668893	0.522216	0.60152	0.973808
k__Bacteria;p__Verrucomicrobia;c__[Spartobacteria];o__[Chthoniobacterales];f__[Chthoniobacteraceae];g__	26.7871	-0.251008	0.843339	-0.297636	0.765981	0.973808
k__Bacteria;p__Proteobacteria;c__Deltaproteobacteria;o__Myxococcales;f__Myxococcaceae;g__	28.8432	0.284637	0.812871	0.350162	0.726217	0.973808
k__Bacteria;p__MVP-21;c__;o__;f__;g__	27.5108	0.277272	0.679095	0.408297	0.683056	0.973808
k__Bacteria;p__Actinobacteria;c__Actinobacteria;o__Actinomycetales;f__Intrasporangiaceae;g__	27.2326	0.279034	0.636768	0.438203	0.661239	0.973808
k__Bacteria;p__Planctomycetes;c__Planctomycetia;o__Pirellulales;f__Pirellulaceae;g__Pirellula	25.2679	-0.361386	0.667502	-0.541401	0.588231	0.973808
k__Bacteria;p__Bacteroidetes;c__[Saprospirae];o__[Saprospirales];f__;g__	25.1923	0.0956191	0.646277	0.147954	0.882379	0.973808
k__Bacteria;p__Proteobacteria;c__Gammaproteobacteria;o__Xanthomonadales;f__Sinobacteraceae;Other	23.4403	0.176488	0.737761	0.239222	0.810934	0.973808
k__Bacteria;p__Firmicutes;c__Bacilli;o__Bacillales;f__Planococcaceae;g__Lysinibacillus	22.207	-0.0930359	0.702963	-0.132348	0.894709	0.973808
k__Bacteria;p__Proteobacteria;c__Alphaproteobacteria;o__Rhizobiales;f__Bradyrhizobiaceae;g__Bradyrhizobium	21.1177	0.137576	0.803938	0.171128	0.864123	0.973808
k__Bacteria;p__Bacteroidetes;c__Flavobacteriia;o__Flavobacteriales;f__Cryomorphaceae;g__	20.506	0.353133	0.714492	0.494244	0.621134	0.973808
k__Bacteria;p__Firmicutes;c__Clostridia;o__Clostridiales;f__[Tissierellaceae];g__Tissierella_Soehngenia	20.5234	0.238652	0.744367	0.32061	0.748506	0.973808
k__Bacteria;p__Proteobacteria;c__Deltaproteobacteria;o__Myxococcales;f__Haliangiaceae;g__	19.0678	-0.182644	0.884972	-0.206384	0.836491	0.973808
k__Archaea;p__Euryarchaeota;c__Methanobacteria;o__Methanobacteriales;f__Methanobacteriaceae;g__Methanosphaera	18.6786	-0.0953513	0.825669	-0.115484	0.908062	0.973808
k__Bacteria;p__Chlamydiae;c__Chlamydiia;o__Chlamydiales;f__Parachlamydiaceae;g__	17.6099	-0.442451	0.879716	-0.502947	0.615001	0.973808
k__Bacteria;p__Actinobacteria;c__Nitriliruptoria;o__Nitriliruptorales;f__Nitriliruptoraceae;Other	18.0292	0.355881	0.719268	0.494782	0.620754	0.973808
k__Bacteria;p__Proteobacteria;c__Betaproteobacteria;o__Nitrosomonadales;f__Nitrosomonadaceae;g__Nitrosomonas	17.4817	0.0897818	0.751049	0.119542	0.904846	0.973808
k__Bacteria;p__Proteobacteria;c__Gammaproteobacteria;o__Legionellales;f__Coxiellaceae;g__Rickettsiella	17.2566	-0.127884	0.770931	-0.165883	0.868249	0.973808
k__Bacteria;p__Firmicutes;c__Clostridia;o__Clostridiales;f__Lachnospiraceae;g__Coprococcus	15.9467	-0.094581	0.826293	-0.114464	0.90887	0.973808
k__Bacteria;p__Actinobacteria;c__Actinobacteria;o__Actinomycetales;f__Actinosynnemataceae;Other	17.1678	0.410125	0.901577	0.454897	0.649183	0.973808
k__Bacteria;p__Firmicutes;c__Clostridia;o__Clostridiales;Other;Other	16.1885	0.37497	0.769915	0.487028	0.626239	0.973808
k__Bacteria;p__Actinobacteria;c__Thermoleophilia;o__Solirubrobacterales;f__Solirubrobacteraceae;g__	15.5339	-0.0638763	0.753622	-0.084759	0.932453	0.973808
k__Bacteria;p__Proteobacteria;c__Alphaproteobacteria;o__Rhodospirillales;f__Rhodospirillaceae;Other	15.1735	-0.261224	0.759385	-0.343995	0.73085	0.973808
k__Bacteria;p__Verrucomicrobia;c__Opitutae;o__Opitutales;f__Opitutaceae;g__	15.054	0.0721349	0.761125	0.0947741	0.924494	0.973808
k__Bacteria;p__Actinobacteria;c__Actinobacteria;o__Actinomycetales;f__Pseudonocardiaceae;Other	14.5736	-0.079348	0.767124	-0.103436	0.917617	0.973808
k__Bacteria;p__Proteobacteria;c__Alphaproteobacteria;o__Rhizobiales;f__Beijerinckiaceae;g__Beijerinckia	14.7111	0.368704	0.772156	0.4775	0.633006	0.973808
k__Bacteria;p__Actinobacteria;c__Actinobacteria;o__Actinomycetales;f__Micrococcaceae;g__Microbispora	14.1691	-0.247648	0.957693	-0.258588	0.795953	0.973808
k__Bacteria;p__Proteobacteria;c__Gammaproteobacteria;o__Oceanospirillales;f__Alcanivoracaceae;g__Alcanivorax	14.2436	0.0867451	0.976287	0.0888521	0.929199	0.973808
k__Bacteria;p__Acidobacteria;c__Acidobacteria-6;Other;Other;Other	14.2266	0.233509	0.927459	0.251773	0.801217	0.973808
k__Bacteria;p__Proteobacteria;c__Gammaproteobacteria;o__Legionellales;f__;g__	80.9821	0.0358406	0.546563	0.0655746	0.947717	0.976435
k__Bacteria;p__Firmicutes;c__Bacilli;o__Bacillales;f__Planococcaceae;g__Sporosarcina	1322.91	-0.0174921	0.360478	-0.0485249	0.961298	0.986227
k__Bacteria;p__Proteobacteria;c__Betaproteobacteria;o__MND1;f__;g__	127.928	-0.0204112	0.448071	-0.0455535	0.963666	0.986227
k__Bacteria;p__Verrucomicrobia;c__Verrucomicrobiae;o__Verrucomicrobiales;f__Verrucomicrobiaceae;g__Luteolibacter	111.92	-0.026559	0.67737	-0.039209	0.968724	0.988048
k__Bacteria;p__Firmicutes;c__Clostridia;o__Clostridiales;f__Lachnospiraceae;g__Epulopiscium	28.6463	0.0230847	0.65543	0.0352208	0.971904	0.988048
k__Bacteria;p__Firmicutes;c__Bacilli;o__Bacillales;f__Planococcaceae;g__Paenisporosarcina	3423.19	0.00682903	0.382495	0.0178539	0.985755	0.995515
k__Bacteria;p__Actinobacteria;c__Actinobacteria;o__Actinomycetales;f__Nocardiaceae;g__Rhodococcus	1722.9	-0.00966447	0.453651	-0.0213037	0.983003	0.995515
k__Bacteria;p__Proteobacteria;c__Alphaproteobacteria;o__Rhizobiales;f__Methylocystaceae;g__	44.07	-0.00240508	0.625197	-0.00384691	0.996931	0.996931
k__Bacteria;p__Actinobacteria;c__Rubrobacteria;o__Rubrobacterales;f__Rubrobacteraceae;g__Rubrobacter	41.2836	-0.00318596	0.62391	-0.00510645	0.995926	0.996931
k__Bacteria;p__Proteobacteria;c__Gammaproteobacteria;o__Legionellales;Other;Other	15.9754	0.00705388	0.744785	0.00947103	0.992443	0.996931
k__Bacteria;p__Proteobacteria;c__Betaproteobacteria;o__Burkholderiales;f__Comamonadaceae;g__Rhodoferax	11.7198	-2.31861	1.10288	-2.10233	0.0355248	NA
k__Bacteria;p__Proteobacteria;c__Alphaproteobacteria;o__Sphingomonadales;f__Sphingomonadaceae;g__Novosphingobium	13.145	-0.782809	0.806929	-0.970109	0.331992	NA
k__Bacteria;p__Proteobacteria;c__Deltaproteobacteria;o__Syntrophobacterales;f__Syntrophobacteraceae;g__	12.7788	-0.571356	0.836929	-0.682682	0.494808	NA
k__Bacteria;p__Actinobacteria;c__Acidimicrobiia;o__Acidimicrobiales;Other;Other	13.2683	0.370365	0.834406	0.443867	0.657139	NA
k__Bacteria;p__Planctomycetes;c__Planctomycetia;o__Gemmatales;f__Isosphaeraceae;Other	13.0555	-0.394094	0.805357	-0.489341	0.6246	NA
k__Bacteria;p__Acidobacteria;c__Acidobacteria-5;o__;f__;g__	13.5796	0.57749	0.782329	0.738167	0.460413	NA
k__Bacteria;p__Actinobacteria;c__Actinobacteria;o__Actinomycetales;f__Microbacteriaceae;g__	13.4785	0.0181615	0.914816	0.0198526	0.984161	NA
k__Bacteria;p__Actinobacteria;c__Actinobacteria;o__Actinomycetales;f__Nocardioidaceae;g__Nocardioides	12.6557	-0.28989	0.810567	-0.357638	0.720614	NA
k__Bacteria;p__Actinobacteria;c__Thermoleophilia;o__Gaiellales;f__Gaiellaceae;g__	12.6521	-0.392061	0.804065	-0.487599	0.625834	NA
k__Bacteria;p__Firmicutes;c__Bacilli;o__Bacillales;f__Staphylococcaceae;g__Staphylococcus	12.4931	-0.416902	0.860449	-0.484517	0.628019	NA
k__Bacteria;p__Firmicutes;c__Clostridia;o__Clostridiales;f__Clostridiaceae;g__SMB53	13.3013	-0.125623	0.93166	-0.134838	0.89274	NA
k__Bacteria;p__Actinobacteria;c__Acidimicrobiia;o__Acidimicrobiales;f__EB1017;g__	12.2599	-0.836059	0.884897	-0.944809	0.344756	NA
k__Bacteria;p__Actinobacteria;c__Actinobacteria;o__Actinomycetales;f__Corynebacteriaceae;g__Corynebacterium	11.9995	-0.662933	0.977107	-0.678466	0.497477	NA
k__Bacteria;p__Actinobacteria;c__Actinobacteria;o__Actinomycetales;f__Micrococcaceae;g__	12.7709	-0.300673	0.866658	-0.346934	0.728641	NA
k__Bacteria;p__Proteobacteria;c__Alphaproteobacteria;o__Rhodospirillales;f__Rhodospirillaceae;g__Phaeospirillum	12.0719	-0.554697	0.876161	-0.633099	0.526669	NA
k__Bacteria;p__Firmicutes;c__Clostridia;o__Clostridiales;f__Clostridiaceae;g__	12.2221	-0.238297	0.861283	-0.276677	0.782028	NA
k__Bacteria;p__Firmicutes;c__Clostridia;o__Clostridiales;f__Clostridiaceae;g__Alkaliphilus	12.0045	-0.723595	0.881174	-0.821171	0.411549	NA
k__Bacteria;p__Proteobacteria;c__Alphaproteobacteria;o__Rhodospirillales;f__Acetobacteraceae;g__Roseomonas	11.6067	-0.763516	0.948727	-0.80478	0.420947	NA
k__Bacteria;p__Proteobacteria;c__TA18;o__CV90;f__;g__	12.4639	0.642458	0.869006	0.739303	0.459723	NA
k__Bacteria;p__Acidobacteria;c__Acidobacteria-6;o__BPC015;f__;g__	10.4227	-2.11739	1.10348	-1.91882	0.0550066	NA
k__Bacteria;p__Proteobacteria;c__Alphaproteobacteria;o__Caulobacterales;f__Caulobacteraceae;g__Phenylobacterium	11.2142	-0.866146	0.841745	-1.02899	0.303485	NA
k__Bacteria;p__Actinobacteria;c__Thermoleophilia;o__Solirubrobacterales;f__Conexibacteraceae;g__Conexibacter	11.0432	-0.715445	0.835168	-0.856647	0.39164	NA
k__Bacteria;p__Proteobacteria;c__Alphaproteobacteria;o__Rhizobiales;f__Hyphomicrobiaceae;g__Pedomicrobium	10.8333	-0.638504	0.900781	-0.708834	0.478428	NA
k__Bacteria;p__Actinobacteria;c__Coriobacteriia;o__Coriobacteriales;f__Coriobacteriaceae;g__Collinsella	9.85579	-2.17031	1.09762	-1.97729	0.0480088	NA
k__Bacteria;p__Proteobacteria;c__Betaproteobacteria;o__Burkholderiales;f__Comamonadaceae;g__	9.40683	-1.32049	1.02881	-1.28352	0.199311	NA
k__Bacteria;p__Actinobacteria;c__Actinobacteria;o__Actinomycetales;f__Nocardiaceae;Other	10.0335	-1.32867	0.910539	-1.45921	0.144508	NA
k__Bacteria;p__Proteobacteria;c__Gammaproteobacteria;o__Xanthomonadales;f__Xanthomonadaceae;g__Pseudoxanthomonas	10.0035	-0.285863	1.08874	-0.262564	0.792887	NA
k__Bacteria;p__Gemmatimonadetes;c__Gemmatimonadetes;o__;f__;g__	9.85738	-0.60686	0.952347	-0.637226	0.523978	NA
k__Bacteria;p__Proteobacteria;c__Betaproteobacteria;o__IS-44;f__;g__	9.83864	-1.23735	0.924403	-1.33854	0.180719	NA
k__Bacteria;p__Proteobacteria;c__Alphaproteobacteria;o__Rhizobiales;f__Rhizobiaceae;g__Shinella	8.60576	-2.05975	1.08449	-1.89927	0.0575284	NA
k__Bacteria;p__Proteobacteria;c__Gammaproteobacteria;o__Enterobacteriales;f__Enterobacteriaceae;Other	7.77086	-1.22444	1.01431	-1.20716	0.227369	NA
k__Bacteria;p__Actinobacteria;c__Actinobacteria;o__Actinomycetales;f__Nakamurellaceae;g__	9.15271	0.977681	1.01984	0.958666	0.337727	NA
k__Bacteria;p__Proteobacteria;c__Alphaproteobacteria;o__Rhodobacterales;f__Rhodobacteraceae;g__Amaricoccus	8.73331	-0.711343	0.903132	-0.78764	0.430907	NA
k__Bacteria;p__Proteobacteria;c__Betaproteobacteria;o__Hydrogenophilales;f__Hydrogenophilaceae;g__Thiobacillus	11.2308	1.1021	1.06934	1.03063	0.302714	NA
k__Bacteria;p__Proteobacteria;c__Gammaproteobacteria;o__Xanthomonadales;f__Xanthomonadaceae;g__Aquimonas	10.7249	1.11491	0.979059	1.13875	0.254807	NA
k__Bacteria;p__Acidobacteria;c__Acidobacteriia;o__Acidobacteriales;f__Koribacteraceae;g__Candidatus Koribacter	8.22292	-1.02473	0.912928	-1.12246	0.261666	NA
k__Bacteria;p__Chlamydiae;c__Chlamydiia;o__Chlamydiales;Other;Other	9.01243	0.280337	0.874851	0.32044	0.748635	NA
k__Bacteria;p__Proteobacteria;c__Alphaproteobacteria;o__Rhizobiales;f__Brucellaceae;g__Ochrobactrum	8.54515	-0.727589	1.01613	-0.716041	0.473966	NA
k__Bacteria;p__Proteobacteria;c__Alphaproteobacteria;o__Sphingomonadales;f__;g__	8.48361	0.365886	0.960683	0.38086	0.703307	NA
k__Bacteria;p__Proteobacteria;c__Gammaproteobacteria;o__Alteromonadales;f__211ds20;g__	8.91525	1.48177	1.01235	1.4637	0.143276	NA
k__Bacteria;p__Proteobacteria;c__Gammaproteobacteria;o__Xanthomonadales;f__Xanthomonadaceae;g__Thermomonas	9.06395	0.606915	0.931076	0.651843	0.514503	NA
k__Bacteria;p__Firmicutes;c__Bacilli;o__Turicibacterales;f__Turicibacteraceae;g__Turicibacter	8.18692	-0.293401	0.897089	-0.327059	0.743623	NA
k__Bacteria;p__Proteobacteria;c__Alphaproteobacteria;o__Sphingomonadales;f__Erythrobacteraceae;Other	8.44293	0.0210111	0.897864	0.0234012	0.98133	NA
k__Bacteria;p__Actinobacteria;c__Actinobacteria;o__Actinomycetales;f__Sanguibacteraceae;g__Sanguibacter	7.47401	-0.718533	1.01365	-0.708861	0.478411	NA
k__Bacteria;p__Actinobacteria;c__Coriobacteriia;o__Coriobacteriales;f__Coriobacteriaceae;g__	7.76736	-0.689893	0.942723	-0.731809	0.464285	NA
k__Bacteria;p__Proteobacteria;c__Gammaproteobacteria;o__Legionellales;f__Legionellaceae;Other	7.27056	-0.848244	0.953976	-0.889166	0.373914	NA
k__Bacteria;p__Actinobacteria;c__Thermoleophilia;o__Solirubrobacterales;Other;Other	6.8111	-1.37812	0.991648	-1.38972	0.164613	NA
k__Bacteria;p__Chloroflexi;Other;Other;Other;Other	7.36094	-0.306862	0.989525	-0.31011	0.756477	NA
k__Bacteria;p__Actinobacteria;c__Actinobacteria;o__Actinomycetales;f__Pseudonocardiaceae;g__Jiangella	7.51071	-0.262425	1.0601	-0.247548	0.804484	NA
k__Bacteria;p__Actinobacteria;c__Thermoleophilia;o__Gaiellales;f__;g__	7.52156	0.131407	0.999382	0.131488	0.895389	NA
k__Bacteria;p__Bacteroidetes;c__Flavobacteriia;o__Flavobacteriales;f__[Weeksellaceae];g__	6.34166	-2.0525	1.06278	-1.93125	0.0534521	NA
k__Bacteria;p__Proteobacteria;c__Betaproteobacteria;o__Methylophilales;Other;Other	9.08944	0.939365	1.09558	0.857411	0.391218	NA
k__Bacteria;p__Verrucomicrobia;c__[Pedosphaerae];o__[Pedosphaerales];f__auto67_4W;g__	6.98701	-0.867543	0.95297	-0.910357	0.362634	NA
k__Bacteria;p__Firmicutes;c__Bacilli;o__Bacillales;f__Listeriaceae;g__Listeria	5.93039	-1.08806	0.989603	-1.09949	0.271553	NA
k__Bacteria;p__Firmicutes;c__Clostridia;o__Clostridiales;f__Lachnospiraceae;Other	6.91945	-0.483795	0.954934	-0.506626	0.612417	NA
k__Bacteria;p__Proteobacteria;c__Alphaproteobacteria;o__Rhizobiales;f__Rhizobiaceae;g__Agrobacterium	6.24417	-1.36944	1.07467	-1.27428	0.202564	NA
k__Bacteria;p__Chlamydiae;c__Chlamydiia;o__Chlamydiales;f__Parachlamydiaceae;g__Candidatus Protochlamydia	6.53963	-0.306288	0.982106	-0.311869	0.75514	NA
k__Bacteria;p__Firmicutes;c__Clostridia;o__Clostridiales;f__[Tissierellaceae];g__Sedimentibacter	6.99606	0.471188	0.977509	0.48203	0.629785	NA
k__Bacteria;p__Proteobacteria;c__Betaproteobacteria;o__Burkholderiales;f__Comamonadaceae;g__Hylemonella	6.61928	0.241664	1.05146	0.229837	0.818219	NA
k__Bacteria;p__Actinobacteria;c__Actinobacteria;o__Actinomycetales;f__Micrococcaceae;Other	6.46011	0.348441	0.955061	0.364836	0.715234	NA
k__Bacteria;p__Firmicutes;Other;Other;Other;Other	6.24867	0.00902007	0.972133	0.00927864	0.992597	NA
k__Bacteria;p__Proteobacteria;c__Alphaproteobacteria;o__Rhodobacterales;f__Rhodobacteraceae;g__Rhodobacter	6.09557	-0.814588	0.996688	-0.817294	0.41376	NA
k__Bacteria;p__Verrucomicrobia;c__Verrucomicrobiae;o__Verrucomicrobiales;f__Verrucomicrobiaceae;g__Verrucomicrobium	5.57461	-2.25817	1.07133	-2.10783	0.035046	NA
k__Bacteria;p__Verrucomicrobia;c__[Spartobacteria];o__[Chthoniobacterales];f__[Chthoniobacteraceae];g__DA101	5.87567	-0.709497	1.02009	-0.695522	0.486728	NA
k__Bacteria;p__Planctomycetes;c__Planctomycetia;o__B97;f__;g__	5.22531	-0.856847	1.09749	-0.780734	0.434959	NA
k__Bacteria;p__Proteobacteria;c__Betaproteobacteria;o__Burkholderiales;f__Comamonadaceae;g__Comamonas	5.02763	-2.52108	1.10313	-2.2854	0.0222895	NA
k__Bacteria;p__Actinobacteria;c__Actinobacteria;Other;Other;Other	6.59745	1.47434	0.991547	1.48691	0.137038	NA
k__Bacteria;p__Actinobacteria;c__Actinobacteria;o__Actinomycetales;f__Nocardiaceae;g__	5.16516	-0.961401	1.02621	-0.936842	0.34884	NA
k__Bacteria;p__Firmicutes;c__Bacilli;o__Bacillales;f__Planococcaceae;g__Viridibacillus	6.06394	0.179474	1.02964	0.174307	0.861624	NA
k__Bacteria;p__Proteobacteria;c__Alphaproteobacteria;o__Rhizobiales;f__Bradyrhizobiaceae;g__Balneimonas	5.5046	-0.304705	0.985556	-0.309171	0.757191	NA
k__Bacteria;p__Proteobacteria;c__Betaproteobacteria;o__Burkholderiales;f__Oxalobacteraceae;Other	5.50338	0.433805	1.09315	0.396838	0.691487	NA
k__Bacteria;p__Actinobacteria;c__Actinobacteria;o__Actinomycetales;f__Streptosporangiaceae;g__Clavisporangium	5.12962	-0.838165	1.00979	-0.830042	0.406515	NA
k__Bacteria;p__Chlamydiae;c__Chlamydiia;o__Chlamydiales;f__Chlamydiaceae;g__Chlamydia	5.67053	0.218286	0.989726	0.220552	0.825441	NA
k__Bacteria;p__Chloroflexi;c__TK10;o__B07_WMSP1;Other;Other	5.64317	0.560948	0.991739	0.565621	0.571651	NA
k__Bacteria;p__OD1;c__;o__;f__;g__	4.96066	-0.896609	1.03331	-0.867703	0.385557	NA
k__Bacteria;p__Proteobacteria;c__Alphaproteobacteria;o__Caulobacterales;f__Caulobacteraceae;Other	4.71293	-0.589882	1.04494	-0.564512	0.572406	NA
k__Bacteria;p__Proteobacteria;c__Alphaproteobacteria;o__Rhizobiales;f__Methylocystaceae;g__Methylopila	4.9082	-1.33435	1.04813	-1.27309	0.202988	NA
k__Bacteria;p__Proteobacteria;c__Gammaproteobacteria;o__[Marinicellales];f__[Marinicellaceae];g__	5.74457	1.11125	0.982749	1.13075	0.258159	NA
k__Bacteria;p__Acidobacteria;c__Sva0725;o__Sva0725;f__;g__	4.20691	-1.21571	1.1013	-1.10388	0.269645	NA
k__Bacteria;p__Actinobacteria;c__Actinobacteria;o__Actinomycetales;f__Ruaniaceae;g__	4.9085	-0.399542	1.07277	-0.372441	0.709564	NA
k__Bacteria;p__Chloroflexi;c__Ktedonobacteria;o__JG30-KF-AS9;f__;g__	4.94205	-0.231929	1.04118	-0.222756	0.823726	NA
k__Bacteria;p__Firmicutes;c__Bacilli;o__Lactobacillales;f__Enterococcaceae;g__Vagococcus	4.10988	-1.81263	1.08624	-1.66872	0.0951721	NA
k__Bacteria;p__Actinobacteria;c__Actinobacteria;o__Actinomycetales;f__Cellulomonadaceae;g__Actinotalea	4.35773	0.0799809	1.03488	0.0772849	0.938397	NA
k__Bacteria;p__Actinobacteria;c__Actinobacteria;o__Actinomycetales;f__Nocardioidaceae;g__Kribbella	4.55767	-0.0183208	1.05473	-0.0173702	0.986141	NA
k__Bacteria;p__Actinobacteria;c__Actinobacteria;o__Actinomycetales;f__Streptomycetaceae;Other	3.92487	-0.726658	1.10356	-0.658465	0.510239	NA
k__Bacteria;p__Firmicutes;c__Clostridia;o__Clostridiales;f__Ruminococcaceae;g__Ruminococcus	5.05506	0.852155	1.03748	0.821367	0.411437	NA
k__Bacteria;p__Gemmatimonadetes;c__Gemmatimonadetes;Other;Other;Other	4.16882	-4.25167e-05	1.10371	-3.85216e-05	0.999969	NA
k__Bacteria;p__Proteobacteria;c__Deltaproteobacteria;o__Myxococcales;f__Myxococcaceae;g__Corallococcus	4.35621	-0.438729	1.07763	-0.407124	0.683917	NA
k__Bacteria;p__Planctomycetes;c__Planctomycetia;o__Pirellulales;f__Pirellulaceae;g__planctomycete	4.44659	0.254491	1.05704	0.240759	0.809742	NA
k__Bacteria;p__Proteobacteria;c__Alphaproteobacteria;o__Rhizobiales;f__Brucellaceae;g__Pseudochrobactrum	3.95025	-0.726494	1.10375	-0.658206	0.510406	NA
k__Bacteria;p__Proteobacteria;c__Alphaproteobacteria;o__Rhizobiales;f__Rhodobiaceae;g__Afifella	4.20417	-0.0103828	1.03955	-0.00998785	0.992031	NA
k__Bacteria;p__Proteobacteria;c__Gammaproteobacteria;o__Legionellales;f__Coxiellaceae;g__Coxiella	4.16169	-0.382546	1.07082	-0.357245	0.720909	NA
k__Bacteria;p__TM7;c__TM7-3;o__EW055;f__;g__	4.17681	0.402455	1.0464	0.384609	0.700527	NA
k__Bacteria;p__Actinobacteria;c__Actinobacteria;o__Actinomycetales;f__Microbacteriaceae;g__Yonghaparkia	4.11513	-0.0533202	1.07292	-0.0496964	0.960364	NA
k__Bacteria;p__Actinobacteria;c__Actinobacteria;o__Actinomycetales;f__Pseudonocardiaceae;g__Actinomycetospora	4.04425	0.137087	1.05942	0.129398	0.897043	NA
k__Bacteria;p__Proteobacteria;c__Alphaproteobacteria;o__Rhizobiales;f__Brucellaceae;Other	3.78823	-0.423551	1.04243	-0.406312	0.684513	NA
k__Bacteria;p__Actinobacteria;c__Actinobacteria;o__Actinomycetales;f__Microbacteriaceae;g__Agrococcus	3.72172	-0.0358913	1.04316	-0.0344063	0.972553	NA
k__Bacteria;p__Actinobacteria;c__Actinobacteria;o__Actinomycetales;f__Microbacteriaceae;g__Frigoribacterium	3.49668	-0.860218	1.0763	-0.799236	0.424154	NA
k__Bacteria;p__Actinobacteria;c__Actinobacteria;o__Actinomycetales;f__Tsukamurellaceae;g__Tsukamurella	3.37865	-1.17765	1.09643	-1.07408	0.282788	NA
k__Bacteria;p__Chlamydiae;c__Chlamydiia;o__Chlamydiales;f__Parachlamydiaceae;Other	3.74167	-0.0411556	1.0672	-0.0385641	0.969238	NA
k__Bacteria;p__Firmicutes;c__Bacilli;o__Bacillales;f__Paenibacillaceae;g__	3.44937	-0.32556	1.08634	-0.299686	0.764416	NA
k__Bacteria;p__GN02;c__GKS2-174;o__;f__;g__	3.32136	-0.555781	1.10367	-0.503573	0.614561	NA
k__Bacteria;p__Proteobacteria;c__Alphaproteobacteria;o__Rickettsiales;f__mitochondria;g__Acanthamoeba	3.11733	-1.81444	1.08925	-1.66578	0.0957575	NA
k__Bacteria;p__Proteobacteria;c__Betaproteobacteria;o__Burkholderiales;f__Comamonadaceae;g__Polaromonas	3.27888	-1.07633	1.10268	-0.976106	0.329012	NA
k__Bacteria;p__Actinobacteria;c__Actinobacteria;o__Actinomycetales;f__Sporichthyaceae;g__Sporichthya	2.98991	-1.00569	1.10261	-0.912099	0.361716	NA
k__Bacteria;p__Chloroflexi;c__TK10;o__AKYG885;f__Dolo_23;g__	3.37667	-0.570864	1.10366	-0.517245	0.604985	NA
k__Bacteria;p__Cyanobacteria;c__Chloroplast;o__Streptophyta;f__;g__	3.29476	-0.25449	1.08807	-0.233891	0.815069	NA
k__Bacteria;p__Firmicutes;c__Bacilli;o__Bacillales;f__Paenibacillaceae;Other	3.03979	-1.11008	1.10288	-1.00653	0.31416	NA
k__Bacteria;p__Proteobacteria;c__Alphaproteobacteria;o__Rickettsiales;f__Rickettsiaceae;g__Rickettsia	3.59687	1.04451	1.08088	0.96635	0.333869	NA
k__Bacteria;p__Proteobacteria;c__Alphaproteobacteria;o__Rickettsiales;f__mitochondria;g__Diplazium	2.92281	-1.77049	1.08703	-1.62873	0.10337	NA
k__Bacteria;p__Proteobacteria;c__Betaproteobacteria;o__Rhodocyclales;f__Rhodocyclaceae;g__	4.2345	0.673227	1.09559	0.61449	0.538891	NA
k__Bacteria;p__Proteobacteria;c__Deltaproteobacteria;o__FAC87;f__;g__	3.30578	-0.494786	1.06336	-0.465302	0.641715	NA
k__Bacteria;p__Actinobacteria;c__Actinobacteria;o__Actinomycetales;f__;g__	3.16734	0.35851	1.0885	0.329362	0.741882	NA
k__Bacteria;p__Actinobacteria;c__Actinobacteria;o__Actinomycetales;f__Bogoriellaceae;g__Georgenia	3.17217	-0.487931	1.10241	-0.442605	0.658051	NA
k__Bacteria;p__Actinobacteria;c__Actinobacteria;o__Actinomycetales;f__Pseudonocardiaceae;g__Amycolatopsis	2.80536	-1.01076	1.10376	-0.915744	0.359801	NA
k__Bacteria;p__Bacteroidetes;c__Cytophagia;o__Cytophagales;f__Flammeovirgaceae;Other	3.48683	1.33802	1.0727	1.24734	0.212273	NA
k__Bacteria;p__Proteobacteria;c__Alphaproteobacteria;o__Rhizobiales;f__Brucellaceae;g__	3.13484	-0.0995121	1.07713	-0.0923866	0.926391	NA
k__Bacteria;p__Proteobacteria;c__Deltaproteobacteria;Other;Other;Other	3.87464	1.39598	1.07656	1.29671	0.19473	NA
k__Bacteria;p__Proteobacteria;c__TA18;o__PHOS-HD29;f__;g__	3.26284	0.160131	1.10041	0.14552	0.8843	NA
k__Bacteria;p__Verrucomicrobia;c__Opitutae;Other;Other;Other	3.58612	0.231174	1.10113	0.209942	0.833713	NA
k__Bacteria;p__Actinobacteria;c__Actinobacteria;o__Actinomycetales;f__Dietziaceae;g__Dietzia	3.02375	0.199119	1.09846	0.181272	0.856154	NA
k__Bacteria;p__Proteobacteria;c__Betaproteobacteria;o__Burkholderiales;f__Oxalobacteraceae;g__Janthinobacterium	3.12561	-0.0884439	1.00911	-0.0876455	0.930158	NA
k__Bacteria;p__Proteobacteria;c__Betaproteobacteria;o__Rhodocyclales;f__Rhodocyclaceae;Other	3.3916	0.299131	1.09123	0.274123	0.78399	NA
k__Bacteria;p__TM7;c__TM7-3;o__I025;f__;g__	3.28233	1.60765	1.08178	1.48611	0.13725	NA
k__Bacteria;p__Acidobacteria;c__Acidobacteria-6;o__;f__;g__	2.53436	-0.531341	1.09058	-0.487211	0.626109	NA
k__Bacteria;p__Actinobacteria;c__Actinobacteria;o__Actinomycetales;f__Geodermatophilaceae;g__	2.70484	0.355203	1.10012	0.322875	0.74679	NA
k__Bacteria;p__Bacteroidetes;c__Cytophagia;o__Cytophagales;f__Cyclobacteriaceae;Other	2.8738	0.49047	1.07588	0.455878	0.648477	NA
k__Bacteria;p__Proteobacteria;c__Betaproteobacteria;o__Burkholderiales;f__Oxalobacteraceae;g__Herminiimonas	2.87637	1.06922	1.08903	0.981816	0.326191	NA
k__Bacteria;p__Proteobacteria;c__Deltaproteobacteria;o__Myxococcales;Other;Other	2.58045	0.256715	1.08981	0.235559	0.813775	NA
k__Bacteria;p__Actinobacteria;c__Thermoleophilia;o__Solirubrobacterales;f__Conexibacteraceae;g__	2.12478	-1.30115	1.03891	-1.25242	0.210416	NA
k__Bacteria;p__Chlorobi;Other;Other;Other;Other	2.81984	1.66897	1.10362	1.51226	0.130467	NA
k__Bacteria;p__Firmicutes;c__Bacilli;o__Bacillales;f__Bacillaceae;g__	2.45682	0.159787	1.08679	0.147027	0.883111	NA
k__Bacteria;p__Firmicutes;c__Clostridia;o__Clostridiales;f__Peptostreptococcaceae;g__Clostridium	2.51137	0.289121	1.09591	0.263818	0.791921	NA
k__Bacteria;p__Firmicutes;c__Clostridia;o__Clostridiales;f__Ruminococcaceae;g__	2.21183	-0.715504	1.0971	-0.652178	0.514287	NA
k__Bacteria;p__Nitrospirae;c__Nitrospira;o__Nitrospirales;f__0319-6A21;g__	2.50139	0.230782	1.09474	0.210809	0.833036	NA
k__Bacteria;p__Proteobacteria;c__Alphaproteobacteria;o__Rickettsiales;f__mitochondria;g__Dictyostelium	2.47298	0.6535	1.01196	0.645775	0.518425	NA
k__Bacteria;p__Proteobacteria;c__Deltaproteobacteria;o__Bdellovibrionales;f__Bacteriovoracaceae;Other	2.53132	0.291506	1.08635	0.268336	0.788441	NA
k__Bacteria;p__Proteobacteria;c__Gammaproteobacteria;o__Alteromonadales;f__Alteromonadaceae;Other	2.29631	-0.793003	1.09859	-0.721839	0.470394	NA
k__Bacteria;p__Proteobacteria;c__Gammaproteobacteria;o__Alteromonadales;f__Alteromonadaceae;g__	2.72281	0.99599	1.08771	0.91568	0.359835	NA
k__Bacteria;p__Proteobacteria;c__Gammaproteobacteria;o__Xanthomonadales;Other;Other	2.36341	-0.0627202	1.10214	-0.0569075	0.954619	NA
k__Bacteria;p__Actinobacteria;c__Thermoleophilia;o__Solirubrobacterales;f__Conexibacteraceae;Other	2.26592	0.741275	1.10221	0.672537	0.501242	NA
k__Bacteria;p__Firmicutes;c__Clostridia;o__Clostridiales;f__Lachnospiraceae;g__Blautia	2.04088	-0.283904	1.09292	-0.259767	0.795043	NA
k__Bacteria;p__Planctomycetes;c__Planctomycetia;o__Gemmatales;f__Isosphaeraceae;g__Nostocoida	2.6637	0.672672	1.08987	0.617206	0.537099	NA
k__Bacteria;p__Proteobacteria;c__Alphaproteobacteria;o__Rhodospirillales;f__Rhodospirillaceae;g__Magnetospirillum	2.24339	0.102639	1.08836	0.0943055	0.924866	NA
k__Bacteria;p__Proteobacteria;c__Alphaproteobacteria;o__Rhodospirillales;f__Rhodospirillaceae;g__Oceanibaculum	2.46224	0.165839	1.09177	0.151899	0.879267	NA
k__Bacteria;p__Proteobacteria;c__Betaproteobacteria;o__Burkholderiales;f__Alcaligenaceae;Other	2.13639	-0.279168	0.982793	-0.284056	0.776367	NA
k__Bacteria;p__Proteobacteria;c__Betaproteobacteria;o__Methylophilales;f__Methylophilaceae;g__Methylotenera	2.47479	0.675047	1.09921	0.614123	0.539134	NA
k__Bacteria;p__Verrucomicrobia;c__[Pedosphaerae];o__[Pedosphaerales];Other;Other	2.41131	0.507165	1.09246	0.464243	0.642474	NA
k__Bacteria;p__Actinobacteria;c__Actinobacteria;o__Actinomycetales;f__Micromonosporaceae;g__Catellatospora	1.82384	-0.869431	1.09387	-0.794817	0.42672	NA
k__Bacteria;p__Chlorobi;c__OPB56;o__;f__;g__	1.91346	0.4203	1.0779	0.389926	0.696592	NA
k__Bacteria;p__Firmicutes;c__Clostridia;o__OPB54;f__;g__	1.63597	-0.608477	0.844735	-0.720317	0.47133	NA
k__Bacteria;p__Proteobacteria;c__Alphaproteobacteria;o__Rhizobiales;f__Bradyrhizobiaceae;Other	1.79391	-0.772684	1.07821	-0.716635	0.4736	NA
k__Bacteria;p__Proteobacteria;c__Alphaproteobacteria;o__Rhodospirillales;f__Acetobacteraceae;Other	1.75295	-0.466452	1.07788	-0.432749	0.665197	NA
k__Bacteria;p__Proteobacteria;c__Alphaproteobacteria;o__Rhodospirillales;f__Acetobacteraceae;g__Roseococcus	2.11976	-0.0158952	1.07879	-0.0147343	0.988244	NA
k__Bacteria;p__Proteobacteria;c__Betaproteobacteria;o__Burkholderiales;f__Burkholderiaceae;Other	2.38575	0.577304	1.08185	0.533624	0.593601	NA
k__Bacteria;p__Proteobacteria;c__Gammaproteobacteria;o__Chromatiales;Other;Other	2.05885	0.293175	1.09835	0.266923	0.789529	NA
k__Bacteria;p__Actinobacteria;Other;Other;Other;Other	1.44145	-0.955518	0.971214	-0.983839	0.325195	NA
k__Bacteria;p__Actinobacteria;c__Actinobacteria;o__Actinomycetales;f__Actinomycetaceae;g__Actinomyces	1.59939	-0.727405	1.08389	-0.671109	0.502151	NA
k__Bacteria;p__Actinobacteria;c__Actinobacteria;o__Actinomycetales;f__Kineosporiaceae;Other	1.71637	0.0246002	1.10365	0.0222899	0.982217	NA
k__Bacteria;p__Actinobacteria;c__Actinobacteria;o__Actinomycetales;f__Propionibacteriaceae;g__Propionibacterium	1.52488	-0.82694	1.08127	-0.764782	0.444401	NA
k__Bacteria;p__Bacteroidetes;c__[Saprospirae];o__[Saprospirales];f__Chitinophagaceae;Other	1.44145	-0.955518	0.971214	-0.983839	0.325195	NA
k__Bacteria;p__Chlamydiae;c__Chlamydiia;o__Chlamydiales;f__Rhabdochlamydiaceae;g__Candidatus Rhabdochlamydia	1.50493	-0.818871	1.08096	-0.757544	0.448724	NA
k__Bacteria;p__Firmicutes;c__Clostridia;o__Clostridiales;f__Lachnospiraceae;g__Clostridium	1.84438	0.493789	1.1031	0.447639	0.654414	NA
k__Bacteria;p__Firmicutes;c__Clostridia;o__Clostridiales;f__Ruminococcaceae;Other	1.61934	-0.735348	1.08413	-0.678286	0.497591	NA
k__Bacteria;p__Planctomycetes;c__Planctomycetia;o__Gemmatales;f__Isosphaeraceae;g__Singulisphaera	1.62932	-0.689912	1.07228	-0.643409	0.519959	NA
k__Bacteria;p__Planctomycetes;c__Planctomycetia;o__Pirellulales;f__Pirellulaceae;g__Planctomycete	1.79088	0.0919111	1.10367	0.0832775	0.933631	NA
k__Bacteria;p__Proteobacteria;c__Alphaproteobacteria;o__Rhizobiales;f__Aurantimonadaceae;g__	1.79088	0.0919111	1.10367	0.0832775	0.933631	NA
k__Bacteria;p__Proteobacteria;c__Betaproteobacteria;o__Burkholderiales;Other;Other	1.7809	0.0805158	1.07021	0.0752334	0.940029	NA
k__Bacteria;p__Proteobacteria;c__Zetaproteobacteria;o__Mariprofundales;f__Mariprofundaceae;g__	1.62932	-0.689912	1.07228	-0.643409	0.519959	NA
k__Bacteria;p__Verrucomicrobia;c__[Pedosphaerae];o__[Pedosphaerales];f__[Pedosphaeraceae];Other	1.61194	-0.0275578	1.07904	-0.0255391	0.979625	NA
k__Bacteria;p__Actinobacteria;c__Actinobacteria;o__Actinomycetales;f__Actinosynnemataceae;g__Lentzea	1.45097	0.4686	1.05728	0.443211	0.657613	NA
k__Bacteria;p__Actinobacteria;c__Actinobacteria;o__Actinomycetales;f__Dermabacteraceae;g__Brachybacterium	1.48194	0.184217	1.06334	0.173243	0.86246	NA
k__Bacteria;p__Chloroflexi;c__Anaerolineae;o__A31;f__S47;g__	1.26689	-0.940593	0.969228	-0.970456	0.331819	NA
k__Bacteria;p__Chloroflexi;c__Anaerolineae;o__Ardenscatenales;f__Ardenscatenaceae;g__Ardenscatena	1.53288	-0.102617	1.06437	-0.0964105	0.923195	NA
k__Bacteria;p__Chloroflexi;c__Anaerolineae;o__CFB-26;f__;g__	1.24693	-0.932974	0.9673	-0.964513	0.334789	NA
k__Bacteria;p__Cyanobacteria;c__4C0d-2;o__MLE1-12;f__;g__	1.26689	-0.940593	0.969228	-0.970456	0.331819	NA
k__Bacteria;p__Elusimicrobia;c__Elusimicrobia;o__Elusimicrobiales;f__;g__	1.49192	0.232204	1.10255	0.210606	0.833194	NA
k__Bacteria;p__Firmicutes;c__Bacilli;o__Lactobacillales;f__Streptococcaceae;g__Streptococcus	1.59636	0.276258	1.1027	0.250529	0.802178	NA
k__Bacteria;p__Firmicutes;c__Clostridia;o__Clostridiales;f__;g__	1.24693	-0.932974	0.9673	-0.964513	0.334789	NA
k__Bacteria;p__Planctomycetes;Other;Other;Other;Other	1.34396	-0.228318	1.06131	-0.215129	0.829666	NA
k__Bacteria;p__Proteobacteria;c__Alphaproteobacteria;o__Kiloniellales;f__;g__	1.34396	-0.228318	1.06131	-0.215129	0.829666	NA
k__Bacteria;p__Proteobacteria;c__Alphaproteobacteria;o__Rhodobacterales;f__Rhodobacteraceae;g__	1.54799	0.6242	0.844738	0.738927	0.459951	NA
k__Bacteria;p__Proteobacteria;c__Alphaproteobacteria;o__Rickettsiales;f__mitochondria;g__	1.25691	-0.952768	0.972844	-0.979363	0.327401	NA
k__Bacteria;p__Proteobacteria;c__Betaproteobacteria;o__Burkholderiales;f__Comamonadaceae;g__Acidovorax	1.22698	-0.590498	0.838521	-0.704214	0.4813	NA
k__Bacteria;p__Proteobacteria;c__Deltaproteobacteria;o__Myxococcales;f__Polyangiaceae;g__	1.34396	-0.228318	1.06131	-0.215129	0.829666	NA
k__Bacteria;p__Proteobacteria;c__Deltaproteobacteria;o__Myxococcales;f__Polyangiaceae;g__Phaselicystis	1.23695	-0.869303	0.948236	-0.916758	0.359269	NA
k__Bacteria;p__Proteobacteria;c__Gammaproteobacteria;o__PYR10d3;f__;g__	1.34396	-0.228318	1.06131	-0.215129	0.829666	NA
k__Bacteria;p__Proteobacteria;c__Gammaproteobacteria;o__Thiotrichales;f__Piscirickettsiaceae;Other	1.54799	0.6242	0.844738	0.738927	0.459951	NA
k__Bacteria;p__WS3;c__PRR-12;o__Sediment-1;f__PRR-10;g__	1.23695	-0.869303	0.948236	-0.916758	0.359269	NA
k__Bacteria;p__Acidobacteria;c__Acidobacteria-6;o__iii1-15;Other;Other	1.02248	-0.577287	0.833751	-0.692397	0.488688	NA
k__Bacteria;p__Acidobacteria;c__Solibacteres;o__Solibacterales;Other;Other	1.38188	0.524222	1.09856	0.477189	0.633227	NA
k__Bacteria;p__Actinobacteria;c__Actinobacteria;o__Actinomycetales;f__Dietziaceae;Other	1.34833	0.0251667	0.931104	0.0270288	0.978437	NA
k__Bacteria;p__Actinobacteria;c__Actinobacteria;o__Actinomycetales;f__Micrococcaceae;g__Citricoccus	1.07237	-0.580622	0.834975	-0.695377	0.486819	NA
k__Bacteria;p__Actinobacteria;c__Actinobacteria;o__Actinomycetales;f__Nocardioidaceae;Other	1.13946	-0.076415	1.04674	-0.0730028	0.941804	NA
k__Bacteria;p__Actinobacteria;c__Actinobacteria;o__Actinomycetales;f__Nocardioidaceae;g__Pimelobacter	1.18042	-0.433114	1.04971	-0.412602	0.679898	NA
k__Bacteria;p__BHI80-139;c__;o__;f__;g__	1.05241	-0.806535	0.938454	-0.85943	0.390103	NA
k__Bacteria;p__Chlorobi;c__;o__;f__;g__	1.07598	-0.330389	0.907277	-0.364154	0.715743	NA
k__Bacteria;p__Chloroflexi;c__Anaerolineae;o__SBR1031;f__SJA-101;g__	1.3184	0.0394728	0.929407	0.0424709	0.966123	NA
k__Bacteria;p__Elusimicrobia;c__Elusimicrobia;o__IIb;f__;g__	1.07598	-0.330389	0.907277	-0.364154	0.715743	NA
k__Bacteria;p__Firmicutes;c__Bacilli;o__Bacillales;f__;g__	1.2974	0.362364	1.05602	0.34314	0.731493	NA
k__Bacteria;p__Firmicutes;c__Bacilli;o__Lactobacillales;f__Carnobacteriaceae;g__Carnobacterium	1.03246	-0.757523	0.920113	-0.823293	0.410341	NA
k__Bacteria;p__NKB19;c__;o__;f__;g__	1.46636	0.316265	0.946103	0.334281	0.738167	NA
k__Bacteria;p__Planctomycetes;c__vadinHA49;o__DH61;f__;g__	1.28742	0.473543	1.09785	0.431337	0.666224	NA
k__Bacteria;p__Proteobacteria;c__Alphaproteobacteria;o__Rhizobiales;f__Bradyrhizobiaceae;g__	1.23392	-0.0193384	1.09575	-0.0176486	0.985919	NA
k__Bacteria;p__Proteobacteria;c__Alphaproteobacteria;o__Sphingomonadales;Other;Other	1.18299	0.210225	0.923305	0.227687	0.81989	NA
k__Bacteria;p__Proteobacteria;c__Betaproteobacteria;o__Burkholderiales;f__Comamonadaceae;g__Rubrivivax	1.04244	-0.801219	0.937248	-0.854863	0.392627	NA
k__Bacteria;p__Proteobacteria;c__Gammaproteobacteria;o__Enterobacteriales;f__Enterobacteriaceae;g__Klebsiella	1.02248	-0.577287	0.833751	-0.692397	0.488688	NA
k__Bacteria;p__Proteobacteria;c__Gammaproteobacteria;o__Legionellales;f__Coxiellaceae;g__Aquicella	1.05241	-0.806535	0.938454	-0.85943	0.390103	NA
k__Bacteria;p__Proteobacteria;c__Gammaproteobacteria;o__Oceanospirillales;Other;Other	1.14944	-0.083095	1.04707	-0.0793593	0.936747	NA
k__Bacteria;p__Proteobacteria;c__Gammaproteobacteria;o__Pseudomonadales;f__Moraxellaceae;g__Enhydrobacter	1.1904	-0.457256	1.05937	-0.43163	0.66601	NA
